# Supplementary material for: Tetrapod limb and sarcopterygian fin regeneration share a core genetic programme
Source: Nat Commun. 2016 Nov 2;7:13364. doi: 10.1038/ncomms13364 (PMC5097137; doi:10.1038/ncomms13364)
Supplement: Supplementary Data 1 — RNA-seq expression results for lungfish blastema transcriptome in total read counts. [file ncomms13364-s2.xlsx]

## Sheet: Total read count
Supplementary Data 1. RNA-seq expression results for lungfish blastema transcriptome in total read counts.
Transcript ID	Transcript Length	NRF01	NRF02	NRF03	BF1	BF2	BF3
c0g1i1	215	3	3	0	0	0	0
c10000g1i1	775	5	1	9	10	3	11
c10000g2i1	582	3	0	3	4	6	3
c10001g1i1	1684	98	61	140	63	87	81
c10001g2i1	242	6	3	7	6	7	9
c10002g1i1	2317	426	165	297	76	84	282
c10003g1i1	306	19	5	13	10	7	14
c10003g2i1	337	29	17	22	18	9	14
c10004g1i1	4725	2844	1772	2715	2096	2055	3379
c10004g2i1	417	167	142	164	114	126	191
c10005g1i1	1220	13	9	20	3	6	1
c10005g1i2	1268	30	14	20	4	9	21
c10006g1i1	1226	10	8	15	15	12	10
c10007g1i1	2044	279	164	207	211	204	283
c10007g1i2	1970	31	11	13	34	14	36
c10008g1i1	3567	933	398	507	908	749	1413
c10009g1i1	3416	2206	1175	2044	1688	1748	2241
c1000g1i1	1593	29	31	33	51	43	96
c10010g1i1	1879	186	367	280	423	374	447
c10011g1i1	244	4	2	0	5	2	0
c10012g1i1	1095	4	4	12	9	20	14
c10012g1i2	1244	38	9	12	21	9	41
c10013g1i1	2782	193	70	93	202	212	210
c10013g2i1	2649	127	49	61	151	120	144
c10014g1i1	493	253	54	95	109	83	132
c10014g1i2	756	8518	4851	7486	8553	8207	11950
c10015g1i1	481	6	1	3	2	4	3
c10015g2i1	779	9	2	8	1	2	4
c10016g1i1	495	7	3	2	2	5	11
c10017g1i1	1038	177	84	158	87	104	156
c10017g2i1	324	39	22	40	19	20	39
c10018g1i1	4677	380	172	332	282	274	433
c10018g2i1	905	49	21	50	43	41	78
c10019g1i1	310	2	2	2	1	1	2
c10019g2i1	251	0	0	4	4	1	0
c1001g1i1	227	57	36	50	32	26	36
c1001g1i2	315	18	3	14	10	17	18
c10020g1i1	1782	895	501	739	482	477	773
c10021g1i1	202	1	1	0	2	1	3
c10022g1i1	500	2	2	2	4	2	0
c10022g2i1	396	1	1	2	3	1	3
c10023g1i1	2108	29	17	17	35	26	58
c10023g2i1	2357	50	22	39	61	54	73
c10024g1i1	921	14	17	11	5	2	6
c10025g1i1	5691	118	65	93	166	162	303
c10026g1i1	2500	41	19	30	34	26	45
c10027g1i1	2761	2118	1064	1529	1193	1241	1345
c10028g1i1	1039	23	19	30	15	19	23
c10029g1i1	1446	97	89	208	28	48	36
c1002g1i1	209	9	9	21	4	1	4
c10031g1i1	2418	525	329	476	278	264	401
c10032g1i1	654	388	323	585	272	262	430
c10032g2i1	322	173	144	239	112	104	192
c10033g1i1	4302	157	83	119	141	174	153
c10034g1i1	1311	2	0	2	1	3	2
c10034g1i2	4484	144	75	93	144	149	243
c10035g1i1	3151	1837	864	1286	1655	1534	2400
c10036g1i1	1724	48	19	28	104	94	133
c10037g1i1	1084	8	3	11	16	3	15
c10037g1i2	6474	391	139	232	258	266	412
c10038g1i1	2065	5755	3218	5142	4901	5162	5862
c10039g1i1	228	3	1	2	3	3	1
c10039g2i1	2182	38	26	41	39	41	73
c1003g1i1	630	6	6	6	12	13	8
c10040g1i1	1811	30	15	28	30	22	42
c10041g1i1	223	10	5	5	7	4	10
c10041g2i1	379	12	8	10	14	11	5
c10042g1i1	220	0	1	2	1	6	1
c10043g1i1	399	1	1	3	0	4	1
c10043g1i2	2431	88	34	55	85	66	108
c10044g1i1	932	11	11	17	12	16	27
c10044g2i1	258	1	3	0	3	3	3
c10045g1i1	1131	6	4	7	19	53	112
c10046g1i1	903	36	18	29	10	15	33
c10047g1i1	1751	553	316	456	473	434	591
c1004g1i1	659	51	38	53	37	49	85
c10050g1i1	237	1	0	3	3	0	3
c10050g2i1	430	3	1	8	0	2	2
c10051g1i1	406	10	6	8	7	10	10
c10052g1i1	305	10	14	11	19	11	22
c10053g1i1	712	29	14	22	21	16	28
c10053g2i1	770	25	14	23	19	22	32
c10054g1i1	237	0	0	0	0	2	2
c10055g1i1	568	177	150	162	147	187	216
c10055g2i1	2240	601	488	640	656	715	810
c10056g1i1	225	1	2	1	3	4	4
c10056g2i1	366	3	3	2	1	3	5
c10057g1i1	3779	743	537	1492	1346	997	1627
c10057g1i2	3764	2571	1083	789	2425	2631	2564
c10059g1i1	3492	196	45	56	154	159	386
c10059g1i2	3537	176	38	59	179	135	381
c1005g1i1	601	8	3	3	4	5	4
c10060g1i1	927	40	23	52	46	58	58
c10061g1i1	530	17	17	19	15	13	28
c10061g1i2	203	0	0	0	0	0	0
c10062g1i1	297	0	0	1	0	2	2
c10063g1i1	4156	95	38	139	93	74	145
c10064g1i1	1086	16	6	11	19	21	23
c10064g2i1	1470	25	17	14	27	28	45
c10065g1i1	461	11	13	14	10	12	12
c10065g2i1	1413	69	31	53	35	35	45
c10066g1i1	2379	413	171	271	290	241	319
c10067g1i1	558	18	12	20	13	8	19
c10067g2i1	1058	53	22	34	37	32	46
c10068g1i1	400	2	3	1	0	2	2
c10069g1i1	3132	88	206	260	146	199	423
c10069g1i2	3109	289	44	144	353	255	73
c1006g1i1	289	4	1	2	5	3	11
c10070g1i1	431	4168	2245	3481	3431	2861	4819
c10071g1i1	1053	81	56	85	57	54	109
c10071g2i1	1980	124	114	171	99	101	124
c10072g1i1	642	19	13	13	23	22	31
c10072g2i1	294	10	6	14	7	4	9
c10073g1i1	1164	28	20	19	26	33	26
c10074g1i1	298	1	2	4	0	1	0
c10075g1i1	276	0	2	0	0	1	2
c10076g1i1	2025	1987	1118	1667	1152	1007	1531
c10076g1i2	1748	742	281	334	214	262	203
c10077g1i1	7063	312	161	208	240	217	505
c10078g1i1	686	18	8	6	5	8	13
c10079g1i1	314	6	3	13	7	8	10
c10079g2i1	712	18	18	18	16	14	29
c1007g1i1	758	57	39	52	61	66	51
c10080g1i1	370	6	6	11	13	7	20
c10081g1i1	480	6	3	4	1	5	7
c10081g2i1	529	9	4	7	4	10	8
c10082g1i1	500	31	21	37	17	15	33
c10082g2i1	477	19	17	20	9	12	24
c10083g1i1	1682	146	78	93	191	164	264
c10084g1i1	666	1	2	3	4	4	17
c10085g1i1	1406	56	23	34	27	43	56
c10086g1i1	308	6	4	6	4	8	5
c10089g1i1	258	3	2	1	4	2	0
c1008g1i1	2079	100	44	58	69	76	107
c10090g1i1	1917	11	15	31	29	23	48
c10091g1i1	2037	144	101	155	181	170	207
c10092g1i1	222	2	1	2	1	0	2
c10093g1i1	550	1	0	1	2	0	3
c10093g2i1	446	3	0	2	0	5	6
c10094g1i1	323	15	12	24	20	18	29
c10094g2i1	2682	731	679	732	469	513	622
c10094g3i1	937	54	24	32	35	52	79
c10094g4i1	647	182	137	169	114	115	133
c10095g1i1	562	23	7	8	25	24	32
c10095g2i1	472	12	5	3	12	11	20
c10096g1i1	360	25	11	19	9	18	21
c10097g1i1	967	204	136	136	118	115	160
c10098g1i1	705	13	5	7	10	12	10
c10098g2i1	679	7	8	10	15	12	14
c10099g1i1	429	27	18	18	14	27	21
c1009g1i1	2062	410	278	388	255	262	402
c10100g1i1	1638	142	76	85	114	89	117
c10101g1i1	813	71	44	62	33	32	88
c10101g2i1	863	85	62	80	54	50	111
c10102g1i1	680	25	23	39	32	25	19
c10103g1i1	2194	422	170	210	245	226	423
c10104g1i1	3493	242	160	208	200	236	343
c10105g1i1	4189	160	719	281	985	1428	1173
c10106g1i1	278	1	1	1	1	2	2
c10107g1i1	1393	175	107	181	79	67	53
c10107g2i1	627	82	41	103	22	25	31
c10108g1i1	398	17	6	12	25	21	33
c10108g2i1	2063	147	126	150	245	231	255
c10109g1i1	2241	1291	713	1135	1236	1197	1832
c10109g2i1	276	78	43	72	73	59	110
c1010g1i1	3795	215	152	187	248	300	423
c10110g1i1	2113	315	236	389	400	417	560
c10110g1i2	536	44	26	27	10	9	15
c10111g1i1	778	67	45	66	62	64	123
c10111g2i1	453	43	34	42	31	38	78
c10112g1i1	1181	15	2	2	6	5	3
c10112g1i2	1436	296	186	261	298	206	352
c10113g1i1	793	386	252	363	323	320	309
c10114g1i1	445	18	9	13	7	11	9
c10115g1i1	3427	1012	5849	4133	9014	7055	7131
c10116g1i1	4825	1025	737	1774	1382	1433	1213
c10117g1i1	259	12	7	10	7	8	10
c10118g1i1	888	13	8	8	8	17	28
c10118g2i1	2026	36	18	12	29	30	28
c10119g1i1	1770	117	57	70	332	307	349
c10119g2i1	1548	123	55	75	337	297	384
c1011g1i1	969	5	3	7	13	8	22
c1011g2i1	954	9	5	2	12	13	15
c10120g1i1	1921	25	29	68	38	32	59
c10120g2i1	288	0	3	7	10	3	6
c10121g1i1	770	13	3	12	7	10	13
c10121g2i1	329	6	0	5	3	2	2
c10122g1i1	410	1	2	2	4	1	4
c10123g1i1	244	1	1	0	0	0	0
c10124g1i1	613	5	3	2	9	9	1
c10125g1i1	245	88	44	69	82	69	93
c10126g1i1	1291	21	5	20	58	70	72
c10126g1i2	1275	20	8	22	92	77	47
c10127g1i1	1052	44	26	48	48	34	64
c10128g1i1	1045	8	4	9	6	16	10
c10129g1i1	272	2	0	1	2	0	2
c10129g2i1	924	9	3	6	9	7	12
c1012g1i1	2483	1022	818	1169	417	588	1094
c1012g1i2	2318	146	115	155	118	45	96
c10130g1i1	259	4	3	5	3	10	12
c10131g1i1	949	45	35	42	39	42	48
c10132g1i1	1417	82	94	84	118	96	180
c10133g1i1	658	17	5	16	14	9	12
c10134g1i1	805	60	28	63	58	57	65
c10135g1i1	1386	47	21	33	23	17	41
c10135g2i1	1152	35	23	17	29	21	36
c10136g1i1	3704	5109	1445	5368	1755	1268	1232
c10136g2i1	1445	2076	646	2231	768	556	688
c10137g1i1	4911	598	645	637	1559	1064	3586
c10138g1i1	5010	220	137	251	242	227	302
c10138g2i1	2344	69	26	78	71	68	73
c10139g1i1	375	121	75	129	77	109	130
c10139g2i1	2190	718	428	634	653	616	739
c1013g1i1	1611	58	28	61	50	55	43
c10140g1i1	3049	231	130	111	197	233	238
c10141g1i1	344	2	1	2	2	2	6
c10141g2i1	269	2	2	0	5	3	6
c10143g1i1	2651	2898	2068	3184	1849	1852	2851
c10144g1i1	2687	711	360	637	252	454	641
c10144g1i2	2820	35	61	46	251	28	235
c10145g1i1	1360	19	8	13	15	11	30
c10146g1i1	433	53	33	41	34	38	94
c10147g1i1	603	37	34	35	28	36	51
c10148g1i1	2892	171	90	160	136	138	214
c10149g1i1	254	5	1	3	9	11	7
c1014g1i1	1390	267	150	252	176	124	241
c1014g1i2	1260	2	10	5	9	16	4
c10150g1i1	2123	27	14	17	8	12	21
c10150g2i1	357	5	0	2	2	3	5
c10151g1i1	383	50	28	36	56	47	61
c10151g2i1	1386	198	119	156	188	164	247
c10152g1i1	322	18	8	14	1	0	0
c10153g1i1	247	9	8	3	5	4	7
c10153g2i1	1336	27	12	45	26	29	26
c10154g1i1	834	25	8	8	14	19	22
c10155g1i1	3125	153	56	89	78	94	147
c10155g1i2	2978	11	5	13	15	10	22
c10156g1i1	391	26	17	9	18	22	21
c10156g1i2	636	23	16	26	40	27	64
c10157g1i1	719	9	7	11	3	8	15
c10157g2i1	716	11	8	3	7	2	11
c10158g1i1	3999	349	35	49	337	325	685
c10159g1i1	706	7	4	12	15	7	21
c10159g1i2	382	9	13	8	21	5	17
c10160g1i1	215	5	6	6	11	19	15
c10160g2i1	201	5	0	1	11	11	19
c10161g1i1	339	22	8	14	2	7	17
c10161g2i1	1745	133	43	84	18	15	106
c10162g1i1	1177	39	69	23	17	17	44
c10163g1i1	3400	92	71	72	53	58	119
c10164g1i1	1518	795	528	704	588	556	665
c10165g1i1	4079	520	292	613	402	338	552
c10165g1i2	3968	1113	544	816	942	856	994
c10167g1i1	1099	126	47	126	100	95	94
c10168g1i1	2101	142	111	155	68	86	129
c10169g1i1	529	35	19	38	35	39	36
c10169g2i1	201	12	6	9	14	10	8
c1016g1i1	2490	19	23	23	53	67	153
c10170g1i1	1261	44	26	28	45	45	80
c10170g2i1	771	41	27	22	30	42	51
c10171g1i1	585	83	22	45	52	41	56
c10172g1i1	6532	2092	1443	2598	1453	1670	2207
c10173g1i1	305	23	16	14	17	17	21
c10173g2i1	263	11	4	12	10	9	19
c10174g1i1	3727	157	51	45	151	140	202
c10174g2i1	789	25	11	9	28	24	32
c10175g1i1	583	2	1	1	1	2	4
c10175g2i1	2048	15	9	11	10	11	14
c10176g1i1	6554	80	69	74	345	232	364
c10177g1i1	5345	504	293	354	441	379	476
c10178g1i1	499	4	1	1	4	2	5
c10178g2i1	247	1	1	0	0	2	1
c10179g1i1	1037	24	14	22	14	13	18
c10179g2i1	634	22	12	17	10	2	10
c1017g1i1	1518	55	36	65	32	42	51
c10180g1i1	228	19	30	12	24	23	24
c10180g1i2	245	6	5	2	9	4	9
c10181g1i1	234	7	2	2	6	3	4
c10181g2i1	202	6	8	5	4	14	1
c10181g3i1	248	5	1	5	4	0	4
c10182g1i1	580	32	20	17	21	22	30
c10182g2i1	506	33	19	35	21	18	24
c10183g1i1	4515	351	200	191	167	168	273
c10183g2i1	424	44	22	36	18	24	29
c10184g1i1	3285	0	0	0	1	1	35
c10185g1i1	294	2	1	3	2	3	5
c10185g2i1	624	3	2	0	5	3	9
c10186g1i1	1815	522	287	445	314	274	421
c10186g1i2	1884	179	112	141	146	81	112
c10188g1i1	821	13	10	15	9	6	10
c10188g2i1	613	9	2	7	1	6	3
c10189g1i1	2209	688	285	419	785	728	1116
c10189g1i2	2186	701	284	420	856	687	1100
c1018g1i1	4107	204	121	184	188	176	261
c10190g1i1	1758	650	333	566	574	547	869
c10191g1i1	2113	2	4	3	3	2	5
c10191g1i2	5587	113	61	79	69	100	166
c10192g1i1	300	1	0	0	1	1	0
c10192g2i1	221	0	0	2	0	2	2
c10193g1i1	1119	8	0	8	6	7	0
c10194g1i1	3357	1378	851	1172	965	952	1332
c10195g1i1	1657	471	69	651	95	68	168
c10196g1i1	683	21	11	11	14	17	23
c10197g1i1	1262	52	53	80	47	61	85
c10198g1i1	1275	9	4	9	12	9	46
c10199g1i1	2443	116	77	85	83	96	118
c1019g1i1	699	1	4	3	5	6	5
c101g1i1	234	7	2	1	3	2	10
c101g2i1	264	3	3	1	3	3	2
c10200g1i1	1658	404	340	432	328	298	544
c10201g1i1	738	9	9	7	9	11	30
c10201g2i1	1082	25	13	17	18	15	21
c10202g1i1	627	1	1	2	1	5	7
c10202g2i1	842	4	2	8	0	9	5
c10203g1i1	1159	20	7	11	5	16	11
c10203g1i2	897	5	7	7	14	11	13
c10204g1i1	371	4	1	3	3	1	1
c10205g1i1	447	1	0	5	1	1	2
c10206g1i1	2222	3212	1726	2851	1456	1395	2412
c10206g1i2	2183	2153	1701	2133	832	1021	1494
c10207g1i1	2418	50	27	35	69	52	84
c10208g1i1	235	0	0	0	0	0	0
c10209g1i1	206	21	11	10	10	12	20
c1020g1i1	2850	95	42	90	91	61	68
c10210g1i1	1433	13	12	16	11	5	18
c10212g1i1	237	0	1	0	1	0	1
c10212g1i2	2946	103	81	165	94	93	112
c10213g1i1	945	17	6	12	7	12	9
c10213g2i1	525	1	1	3	2	1	4
c10214g1i1	910	36	19	26	30	31	48
c10214g2i1	768	3	5	5	16	11	6
c10215g1i1	1068	69	50	61	59	60	84
c10216g1i1	384	6	2	4	4	3	1
c10216g2i1	701	6	0	4	7	10	9
c10217g1i1	1521	43	12	7	74	50	62
c10217g2i1	265	6	1	1	8	4	11
c10219g1i1	595	11	4	10	3	8	18
c10219g2i1	1355	17	7	11	17	19	31
c10220g1i1	2094	171	72	113	109	104	141
c10221g1i1	322	4	1	1	9	3	5
c10221g2i1	964	15	17	7	16	19	21
c10222g1i1	2285	171	66	158	46	92	65
c10222g1i2	1630	6	9	7	13	4	3
c10223g1i1	355	25	8	14	14	18	16
c10223g2i1	431	11	5	17	15	11	13
c10224g1i1	566	6	1	3	0	0	0
c10225g1i1	1925	4025	2469	3800	3074	2802	4322
c10226g1i1	231	3	0	1	2	0	1
c10227g1i1	260	10	2	1	2	1	0
c10227g2i1	406	3	2	2	0	2	3
c10228g1i1	2357	470	246	314	403	390	601
c1022g1i1	268	3	0	1	0	1	3
c1022g2i1	233	0	1	2	1	1	2
c10230g1i1	2608	337	210	237	263	224	372
c10231g1i1	525	22	7	14	14	10	17
c10232g1i1	1675	14	16	18	8	11	17
c10233g1i1	453	71	44	60	59	56	82
c10234g1i1	211	1	2	4	3	3	2
c10234g2i1	1160	6	6	8	25	22	28
c10235g1i1	750	75	42	56	83	96	126
c10236g1i1	395	1	1	1	1	4	2
c10236g2i1	316	3	0	1	2	0	3
c10237g1i1	618	34	17	18	23	33	42
c10238g1i1	2893	24	30	41	17	24	36
c10239g1i1	2287	25	39	31	447	250	231
c1023g1i1	2003	73	40	75	73	79	64
c10240g1i1	332	2	3	9	3	4	4
c10241g1i1	1676	276	161	233	180	160	304
c10241g1i2	1207	14	8	6	6	4	2
c10242g1i1	939	125	105	109	81	90	117
c10243g1i1	1266	31	40	42	51	67	51
c10244g1i1	1612	32	55	77	21	31	110
c10244g1i2	1303	1	1	1	2	2	6
c10245g1i1	1099	8	4	15	3	13	16
c10246g1i1	466	5	1	0	4	1	12
c10247g1i1	445	0	0	4	4	1	6
c10248g1i1	557	2	1	1	3	1	6
c10248g1i2	651	3	1	1	3	7	6
c10249g1i1	419	12	5	11	7	20	18
c1024g1i1	1835	218	107	155	147	169	254
c1024g2i1	2022	314	168	291	245	217	347
c10250g1i1	1010	25	20	36	20	25	21
c10251g1i1	401	10	4	8	7	8	7
c10252g1i1	271	21	6	11	23	18	28
c10253g1i1	989	122	40	65	4	22	6
c10254g1i1	563	66	49	51	63	41	67
c10256g1i1	375	4	0	0	1	1	6
c10256g2i1	656	6	5	9	13	8	20
c10257g1i1	2106	4	4	4	3	5	9
c10257g1i2	2278	23	1	12	10	3	24
c10258g1i1	621	8	5	8	5	6	9
c10258g2i1	407	4	2	3	4	4	4
c10259g1i1	339	4	8	6	4	2	6
c10259g2i1	611	12	2	3	6	9	16
c1025g1i1	218	9	1	2	2	1	5
c10260g1i1	411	227	260	401	1602	1420	1818
c10261g1i1	250	2	7	2	3	3	1
c10262g1i1	4259	80	61	129	54	62	61
c10262g2i1	763	16	7	18	7	8	5
c10264g1i1	319	52	35	54	41	54	55
c10265g1i1	366	11	10	17	11	3	18
c10267g1i1	351	1	1	1	1	0	3
c10267g2i1	211	0	0	3	0	0	2
c10268g1i1	1255	44	32	33	20	38	51
c10269g1i1	343	6	2	6	3	8	9
c1026g1i1	2161	302	156	249	215	238	426
c10271g1i1	245	9	5	8	4	11	10
c10272g1i1	232	0	0	0	0	1	0
c10272g2i1	246	1	2	1	3	1	3
c10273g1i1	251	7	1	10	2	1	3
c10274g1i1	271	2	0	0	0	2	1
c10274g2i1	260	3	0	0	0	0	2
c10275g1i1	377	11	7	4	17	10	12
c10275g1i2	216	1	1	1	0	2	0
c10276g1i1	483	17	11	8	10	15	17
c10277g1i1	236	1	0	3	0	2	2
c10277g2i1	335	3	3	2	5	2	9
c10278g1i1	280	5	5	7	3	7	5
c10278g2i1	283	7	1	2	3	2	3
c10279g1i1	273	2	3	3	6	2	5
c1027g1i1	334	5	2	3	8	4	7
c1027g2i1	1540	31	11	18	18	22	26
c10280g1i1	471	48	18	43	32	35	72
c10281g1i1	1796	68	69	127	63	58	110
c10281g2i1	2939	96	88	131	59	92	136
c10282g1i1	226	6	1	6	2	6	2
c10282g2i1	688	32	25	26	16	23	18
c10282g3i1	205	11	8	8	5	9	7
c10283g1i1	553	12	2	7	8	18	23
c10283g2i1	1347	11	8	12	30	15	45
c10284g1i1	1032	6	8	14	23	28	12
c10284g1i2	1078	15	5	4	3	9	14
c10286g1i1	1359	48	24	36	18	36	27
c10288g1i1	711	15	3	8	4	8	14
c10289g1i1	279	1	1	0	1	0	2
c10289g2i1	401	3	1	2	1	3	2
c1028g1i1	248	29	17	24	26	28	51
c10290g1i1	572	14	6	7	5	7	10
c10290g2i1	295	8	3	1	3	1	4
c10291g1i1	236	2	0	1	1	3	4
c10291g2i1	264	6	0	3	6	1	5
c10292g1i1	2276	203	44	176	134	85	84
c10292g1i2	2220	121	131	71	86	129	188
c10293g1i1	1815	11	18	46	21	12	24
c10294g1i1	944	169	105	140	115	121	170
c10295g1i1	433	9	3	8	9	2	11
c10295g2i1	963	16	9	12	17	12	21
c10296g1i1	1128	42	21	32	32	32	41
c10297g1i1	1172	81	33	91	76	57	57
c1029g1i1	1493	77	59	107	82	104	170
c10300g1i1	967	5	5	1	15	19	23
c10301g1i1	224	2	2	5	0	1	2
c10301g2i1	220	1	1	1	2	1	1
c10302g1i1	220	6	2	5	0	3	6
c10302g2i1	395	13	4	10	4	11	14
c10303g1i1	287	2	3	0	2	2	2
c10305g1i1	1411	17	6	4	11	17	29
c10305g1i2	1044	0	2	7	7	1	1
c10306g1i1	673	8	4	11	7	8	7
c10307g1i1	574	14	13	19	9	10	20
c10308g1i1	541	14	7	9	2	7	3
c10308g2i1	2071	58	30	47	97	95	142
c10309g1i1	1057	21	8	14	13	17	20
c1030g1i1	2922	103	63	90	140	134	154
c10310g1i1	1453	50	24	34	38	37	39
c10311g1i1	913	242	179	200	106	126	161
c10312g1i1	749	18	8	18	17	24	23
c10313g1i1	453	24	5	13	10	20	20
c10313g1i2	394	7	5	7	12	6	11
c10315g1i1	417	3	0	2	2	0	5
c10317g1i1	591	2	7	1	0	0	2
c10317g2i1	487	0	2	2	1	1	3
c10318g1i1	207	1	3	7	1	7	4
c10318g1i2	303	15	3	6	9	6	7
c10319g1i1	1391	17	11	20	30	13	29
c10319g2i1	554	10	3	4	6	5	4
c1031g1i1	391	9	7	8	6	10	8
c1031g1i2	212	0	0	1	0	0	0
c10320g1i1	279	2	0	1	4	2	3
c10321g1i1	588	12	7	6	16	15	17
c10321g2i1	269	7	2	3	10	5	3
c10322g1i1	344	5	2	3	0	0	2
c10323g1i1	1347	42	53	39	115	102	178
c10324g1i1	693	26	9	22	17	11	30
c10325g1i1	203	2	1	4	0	0	3
c10326g1i1	299	0	0	0	0	0	0
c10327g1i1	534	15	6	12	6	8	13
c10328g1i1	420	59	31	51	20	39	45
c1032g1i1	1272	1007	557	694	244	887	658
c1032g1i2	1249	1363	926	1465	1601	849	1463
c10331g1i1	349	21	13	24	19	16	24
c10332g1i1	345	7	6	5	5	2	5
c10333g1i1	539	11	5	11	13	11	10
c10334g1i1	679	1	2	8	3	1	4
c10334g2i1	312	3	2	7	2	3	3
c10335g1i1	1959	132	54	116	42	12	76
c10335g1i2	1831	15	20	8	7	13	9
c10336g1i1	899	4	5	5	15	5	12
c10336g2i1	899	5	5	2	11	4	8
c10337g1i1	894	27	6	21	9	25	29
c10337g2i1	1122	35	17	27	34	31	40
c10339g1i1	1583	13	13	15	32	19	40
c1033g1i1	1917	867	573	763	653	715	808
c10340g1i1	412	5	6	8	5	4	6
c10340g2i1	255	5	5	5	2	1	3
c10341g1i1	206	6	4	8	3	7	10
c10342g1i1	219	2	0	0	1	4	3
c10343g1i1	249	1	3	9	5	8	18
c10344g1i1	670	3	0	6	1	0	3
c10344g2i1	215	0	0	0	0	0	2
c10345g1i1	403	28	9	32	16	21	29
c10345g2i1	258	24	12	31	16	19	19
c10346g1i1	1449	13	4	25	10	8	27
c10346g2i1	267	2	2	0	0	2	2
c10347g1i1	780	33	5	21	4	6	13
c10348g1i1	3908	1002	537	688	574	609	694
c10350g1i1	545	56	25	30	26	38	33
c10351g1i1	1381	10	11	12	10	18	27
c10351g2i1	2089	27	25	19	32	35	36
c10352g1i1	469	8	1	4	9	3	8
c10352g2i1	643	10	5	8	8	6	14
c10353g1i1	663	3	3	7	15	10	12
c10354g1i1	864	8	17	25	12	12	17
c10355g1i1	216	14	5	5	5	9	8
c10357g1i1	352	14	5	11	5	4	11
c10357g2i1	246	10	4	10	4	7	9
c10358g1i1	731	19	9	9	3	1	6
c10358g2i1	1751	69	30	29	12	5	24
c10359g1i1	482	4	3	4	7	7	3
c1035g1i1	512	14	4	11	13	3	9
c1035g2i1	463	8	5	10	5	6	4
c10360g1i1	740	26	24	35	26	27	51
c10361g1i1	538	4	5	4	2	0	2
c10361g2i1	1064	6	2	4	6	3	4
c10362g1i1	508	102	50	68	67	66	92
c10363g1i1	551	6	1	6	6	6	6
c10364g1i1	411	15	10	17	17	14	21
c10365g1i1	232	4	0	2	0	1	6
c10367g1i1	313	2	2	13	5	3	43
c10368g1i1	1096	26	15	23	10	8	42
c10368g1i2	1173	29	26	25	9	25	18
c10369g1i1	220	1	0	1	0	0	0
c10369g2i1	232	0	0	1	0	1	3
c10371g1i1	230	64	27	28	33	37	52
c10372g1i1	748	13	4	5	7	6	15
c10372g2i1	1257	17	0	5	11	10	22
c10374g1i1	368	2	1	1	1	2	0
c10375g1i1	561	8	7	7	7	7	9
c10376g1i1	1389	2	3	7	7	6	5
c10376g1i2	2070	47	27	30	49	11	61
c10377g1i1	250	18	11	16	8	19	20
c10378g1i1	474	0	1	1	0	0	0
c10379g1i1	726	7	3	11	14	7	21
c1037g1i1	1236	38	23	37	34	41	52
c1037g2i1	912	41	14	31	21	22	35
c10380g1i1	208	1	1	0	2	1	1
c10380g2i1	330	5	1	4	5	0	9
c10381g1i1	301	10	5	12	6	13	7
c10381g2i1	268	9	7	6	5	6	7
c10382g1i1	262	5	1	5	11	7	3
c10383g1i1	2347	93	54	107	101	88	143
c10383g2i1	1307	30	24	33	35	39	77
c10384g1i1	887	12	5	22	13	22	44
c10385g1i1	284	0	2	2	1	2	2
c10385g2i1	365	4	1	0	2	8	9
c10386g1i1	548	2	0	1	1	0	1
c10387g1i1	430	1	0	1	3	3	1
c10388g1i1	235	11	2	8	7	6	12
c10389g1i1	846	5	0	5	4	1	5
c1038g1i1	365	4	3	4	9	3	3
c10390g1i1	1014	43	39	57	14	25	32
c10391g1i1	264	5	4	4	8	5	7
c10391g2i1	204	4	5	1	3	0	2
c10392g1i1	286	9	5	8	6	5	16
c10393g1i1	759	17	3	7	9	13	20
c10393g2i1	263	3	1	5	10	5	6
c10394g1i1	937	3	3	2	11	8	11
c10395g1i1	219	28	13	11	15	19	17
c10396g1i1	243	4	26	11	2	2	8
c10396g2i1	1364	90	440	146	65	90	89
c10397g1i1	302	1	4	1	2	1	6
c10397g2i1	529	7	3	3	5	4	8
c10399g1i1	707	53	21	47	29	31	59
c10399g2i1	245	0	1	0	3	0	1
c1039g1i1	904	4	2	3	3	0	7
c1039g2i1	1115	9	6	5	3	3	6
c10401g1i1	940	66	19	23	42	48	57
c10401g2i1	211	17	5	12	12	10	21
c10402g1i1	900	223	141	200	243	245	258
c10402g2i1	279	71	45	58	85	83	61
c10403g1i1	353	15	13	13	8	12	21
c10404g1i1	1270	8	1	2	10	5	9
c10405g1i1	750	11	5	10	17	14	6
c10405g2i1	834	12	9	3	17	12	14
c10406g1i1	244	8	1	8	7	5	1
c10406g1i2	235	1	3	0	0	4	4
c10407g1i1	341	25	23	27	23	34	31
c10409g1i1	322	7	11	0	4	5	7
c1040g1i1	1270	2151	1399	2244	1562	1533	1967
c10410g1i1	415	12	15	6	9	5	9
c10410g2i1	575	19	15	9	13	6	12
c10411g1i1	1015	14	12	15	21	11	27
c10411g1i2	588	5	1	0	0	2	3
c10412g1i1	693	37	12	17	17	15	21
c10413g1i1	2153	758	550	586	19	78	11
c10413g2i1	764	193	149	186	5	25	1
c10414g1i1	525	8	4	4	13	7	17
c10415g1i1	245	2	2	5	3	0	2
c10415g2i1	305	6	1	10	3	2	7
c10418g1i1	286	8	5	7	7	2	5
c10418g2i1	251	5	2	2	9	4	5
c10419g1i1	707	20	26	27	16	34	8
c10419g1i2	767	14	8	14	18	20	33
c1041g1i1	2490	612	354	686	539	589	665
c10420g1i1	203	5	0	4	3	2	6
c10421g1i1	483	16	6	4	11	14	13
c10421g2i1	892	24	10	5	13	21	30
c10422g1i1	238	5	4	0	8	5	4
c10422g2i1	321	6	2	8	4	4	3
c10425g1i1	1780	38	29	31	27	35	37
c10425g1i2	603	3	1	2	0	2	1
c10426g1i1	270	12	5	7	13	17	12
c10427g1i1	367	22	9	24	14	9	16
c10428g1i1	1076	40	26	20	28	25	51
c10429g1i1	350	1	3	0	3	4	5
c10429g2i1	249	0	0	1	1	0	0
c10430g1i1	201	22	8	6	5	6	14
c10431g1i1	300	19	7	17	9	8	12
c10432g1i1	283	22	12	21	3	6	14
c10433g1i1	343	61	35	49	40	47	56
c10434g1i1	250	27	9	18	11	8	25
c10435g1i1	478	20	17	19	16	11	20
c10435g2i1	996	39	38	36	29	28	42
c10436g1i1	362	9	4	6	5	3	3
c10437g1i1	1199	9	7	5	13	12	21
c10438g1i1	3153	101	52	55	71	53	75
c10439g1i1	306	29	14	30	21	20	23
c1043g1i1	4610	58	11	15	78	62	155
c1043g2i1	778	5	1	0	13	7	18
c10440g1i1	862	3	6	6	4	3	4
c10441g1i1	947	54	58	66	41	55	53
c10442g1i1	863	5	1	1	1	4	3
c10442g2i1	429	4	0	1	0	3	1
c10443g1i1	346	22	7	15	7	7	11
c10444g1i1	208	0	0	0	0	0	0
c10444g2i1	204	0	0	0	0	0	1
c10448g1i1	345	39	21	30	30	27	29
c10449g1i1	388	40	11	11	29	25	59
c10449g2i1	1790	256	101	112	261	261	407
c1044g1i1	4985	1687	1421	1459	1565	1334	1604
c10450g1i1	446	0	0	0	0	0	0
c10451g1i1	449	49	22	31	45	36	48
c10452g1i1	3201	128	66	131	42	57	125
c10453g1i1	270	0	0	0	0	1	1
c10454g1i1	691	8	13	6	15	10	14
c10455g1i1	255	38	32	22	32	23	39
c10456g1i1	408	3	3	5	6	8	55
c10457g1i1	492	10	10	8	10	8	12
c10457g2i1	339	9	4	4	6	4	10
c10458g1i1	1981	46	36	49	42	38	62
c10459g1i1	1357	73	50	79	62	48	79
c1045g1i1	932	9	9	10	7	9	15
c10460g1i1	1206	231	145	162	68	125	109
c10461g1i1	774	10	6	6	7	7	6
c10461g2i1	227	0	0	0	2	0	1
c10462g1i1	975	13	5	11	15	3	14
c10462g1i2	978	2	6	7	3	5	7
c10463g1i1	324	10	8	8	22	12	22
c10463g2i1	427	12	7	8	21	22	16
c10464g1i1	270	9	0	9	1	3	5
c10464g2i1	1800	35	25	41	48	54	75
c10465g1i1	573	21	11	29	19	22	22
c10465g2i1	669	6	4	4	3	2	2
c10466g1i1	464	11	4	7	4	1	7
c10467g1i1	2452	81	45	52	57	55	104
c10468g1i1	304	2	1	5	3	6	5
c10468g2i1	955	13	12	16	8	4	14
c10469g1i1	218	123	118	134	97	82	90
c1046g1i1	1701	55	29	46	57	54	84
c1046g2i1	287	4	6	4	13	6	19
c10471g1i1	487	5	1	9	13	8	6
c10471g2i1	363	8	2	6	8	1	9
c10472g1i1	720	4	4	2	17	10	19
c10473g1i1	209	0	2	0	3	2	4
c10474g1i1	202	1	3	8	7	2	5
c10474g2i1	483	11	7	6	19	13	14
c10475g1i1	245	1	1	2	0	1	3
c10475g2i1	543	4	2	2	1	1	5
c10476g1i1	362	2	1	0	8	32	12
c10476g2i1	1022	1	6	2	38	83	26
c10477g1i1	1344	43	39	41	46	50	79
c10477g2i1	329	9	4	10	6	13	12
c10478g1i1	915	6	5	2	4	1	1
c10478g1i2	1216	72	35	69	35	43	56
c10479g1i1	895	21	7	34	18	7	12
c10479g2i1	511	8	9	31	3	4	14
c1047g1i1	2167	64	60	85	51	50	81
c10480g1i1	701	0	5	4	1	3	0
c10480g1i2	1165	57	6	28	47	27	53
c10481g1i1	282	12	15	8	7	15	15
c10481g1i2	204	1	1	2	1	0	0
c10485g1i1	352	2	1	0	2	3	2
c10486g1i1	246	13	9	8	16	9	10
c10486g2i1	1847	160	88	140	83	118	138
c10487g1i1	309	5	1	4	2	1	5
c10488g1i1	259	0	0	0	1	0	0
c10488g2i1	321	1	0	0	0	2	0
c10489g1i1	414	9	1	3	4	7	6
c1048g1i1	428	10	10	16	23	8	12
c1048g2i1	1806	36	31	42	73	72	118
c10490g1i1	373	5	1	3	4	13	10
c10490g2i1	381	9	11	10	9	20	9
c10491g1i1	215	1	3	2	0	2	6
c10491g2i1	629	9	1	4	2	2	5
c10492g1i1	1117	159	75	86	161	132	215
c10494g1i1	366	1	4	8	11	6	13
c10494g2i1	232	0	5	1	4	5	2
c10495g1i1	328	7	2	0	3	6	8
c10496g1i1	358	6	14	12	10	13	9
c10496g1i2	568	29	4	2	6	10	22
c10497g1i1	456	19	10	17	15	16	16
c10498g1i1	1352	15	34	26	7	18	17
c10498g1i2	1517	78	31	98	65	56	94
c10499g1i1	2569	23	18	17	72	74	115
c10499g2i1	564	4	2	3	20	7	20
c1049g1i1	249	8	2	1	3	0	1
c1049g2i1	404	4	4	2	1	2	6
c104g1i1	363	1	1	0	3	3	6
c10500g1i1	299	12	1	8	4	1	8
c10501g1i1	328	2	1	3	4	9	5
c10501g2i1	236	5	2	8	2	9	5
c10502g1i1	1242	106	40	60	12	11	32
c10502g2i1	1479	127	32	72	14	14	29
c10503g1i1	1356	118	67	100	81	110	151
c10504g1i1	425	2	0	5	6	1	6
c10504g2i1	351	5	0	5	4	2	5
c10505g1i1	259	0	4	4	3	2	3
c10505g2i1	440	13	4	11	1	4	7
c10506g1i1	691	65	91	125	22	51	52
c10507g1i1	559	42	26	61	36	31	37
c10508g1i1	1221	49	71	82	30	37	69
c10509g1i1	595	92	84	132	64	87	99
c1050g1i1	726	55	42	37	57	66	62
c10510g1i1	903	41	27	44	31	38	71
c10510g1i2	428	3	2	0	0	3	1
c10511g1i1	535	11	4	5	6	6	10
c10511g2i1	324	5	3	2	5	4	3
c10512g1i1	444	40	16	29	14	14	16
c10513g1i1	744	29	14	25	24	23	33
c10513g2i1	657	26	10	24	26	17	27
c10514g1i1	283	0	0	0	1	0	1
c10517g1i1	288	7	4	10	12	9	8
c10519g1i1	303	2	1	2	5	3	3
c1051g1i1	4240	68	29	40	131	90	226
c10520g1i1	520	22	31	21	32	25	37
c10521g1i1	285	0	1	0	1	1	3
c10523g1i1	1512	53	21	29	35	31	57
c10524g1i1	305	2	2	2	3	0	4
c10526g1i1	427	17	4	12	6	7	8
c10527g1i1	300	3	2	1	5	2	3
c10527g1i2	395	5	2	8	1	2	1
c10528g1i1	225	21	6	16	9	16	13
c1052g1i1	332	12	10	11	9	11	13
c10530g1i1	788	7	5	7	3	7	9
c10530g2i1	712	6	2	4	5	8	12
c10532g1i1	527	9	9	4	11	15	10
c10533g1i1	252	0	0	4	4	3	9
c10533g2i1	659	9	8	11	9	6	17
c10534g1i1	379	33	24	35	26	21	30
c10536g1i1	1552	50	117	34	4	6	9
c10536g1i2	613	13	8	24	0	0	2
c10537g1i1	1053	13	5	10	10	20	17
c10537g2i1	284	3	3	6	4	3	4
c1053g1i1	1093	47	11	22	11	9	33
c10540g1i1	1190	70	34	14	50	43	52
c10540g2i1	411	20	7	1	17	15	21
c10541g1i1	306	6	3	9	3	1	6
c10541g2i1	408	5	4	14	3	3	7
c10543g1i1	358	9	4	7	11	8	2
c10544g1i1	1585	16	20	26	22	28	27
c10545g1i1	665	2	5	4	12	11	21
c10545g2i1	578	11	4	7	3	12	19
c10546g1i1	293	11	2	8	17	6	14
c10546g2i1	2143	83	65	69	72	80	135
c10547g1i1	364	45	22	47	36	28	54
c10548g1i1	271	0	0	0	1	0	3
c10549g1i1	817	21	5	14	13	12	21
c1054g1i1	319	119	10	30	2	15	1
c10550g1i1	689	62	21	47	32	41	45
c10552g1i1	938	12	12	5	61	33	22
c10553g1i1	984	25	12	19	22	16	27
c10554g1i1	1269	8	2	4	6	10	15
c10554g2i1	632	7	5	1	11	6	11
c10556g1i1	390	24	6	10	12	20	44
c10557g1i1	2459	87	51	61	72	56	96
c10558g1i1	360	22	15	25	28	28	22
c10558g2i1	400	16	9	25	23	17	31
c10559g1i1	1406	2	6	2	15	13	7
c10559g2i1	239	0	0	0	1	1	2
c1055g1i1	550	17	11	19	11	14	18
c1055g2i1	840	31	14	25	11	17	17
c10560g1i1	716	7	2	3	2	4	7
c10560g2i1	559	3	3	7	4	1	7
c10561g1i1	276	2	0	2	1	0	1
c10562g1i1	305	4	2	1	1	0	1
c10562g2i1	219	2	0	1	3	0	2
c10563g1i1	695	4	4	4	7	5	8
c10563g2i1	607	2	0	1	5	4	6
c10564g1i1	507	14	10	11	11	5	16
c10565g1i1	264	6	3	7	5	1	10
c10566g1i1	335	3	2	1	0	0	0
c10567g1i1	242	10	8	7	10	9	16
c10567g2i1	491	18	7	12	12	8	21
c10568g1i1	601	19	6	19	0	1	1
c10569g1i1	236	2	0	1	1	0	1
c1056g1i1	331	18	18	28	12	16	10
c1056g2i1	216	21	18	16	12	9	17
c10570g1i1	2925	16	13	33	18	10	23
c10571g1i1	4212	121	63	98	129	87	212
c10572g1i1	1860	44	25	22	33	18	85
c10572g2i1	680	26	13	8	13	15	31
c10573g1i1	348	5	6	6	5	6	11
c10574g1i1	1028	35	21	15	25	17	27
c10575g1i1	4820	167	70	90	170	129	209
c10576g1i1	204	5	1	2	2	4	7
c10577g1i1	745	5	3	1	6	9	9
c10577g2i1	209	2	1	0	4	4	1
c10578g1i1	977	27	12	9	29	43	26
c10578g2i1	642	9	6	5	19	16	32
c10579g1i1	321	1	1	1	1	4	1
c1057g1i1	286	3	4	7	4	4	4
c1057g2i1	2431	54	40	38	28	33	39
c10580g1i1	233	9	11	8	6	4	7
c10581g1i1	509	26	6	12	18	14	27
c10582g1i1	270	2	3	2	1	0	6
c10583g1i1	589	50	37	39	23	35	50
c10584g1i1	235	1	0	1	1	4	0
c10585g1i1	202	0	1	1	2	3	1
c10586g1i1	226	5	0	3	1	0	0
c10587g1i1	279	1	1	0	4	0	4
c10588g1i1	252	1	1	0	3	2	1
c10589g1i1	539	3	1	2	7	1	4
c1058g1i1	439	3	1	0	2	1	4
c10590g1i1	232	4	6	11	3	2	17
c10590g2i1	1126	35	27	50	30	15	103
c10591g1i1	814	2	2	3	6	6	3
c10592g1i1	259	5	1	5	5	3	2
c10593g1i1	1577	181	77	118	293	259	331
c10595g1i1	1565	73	24	36	43	49	69
c10595g2i1	863	33	14	16	22	21	28
c10596g1i1	231	1	0	1	1	1	1
c10597g1i1	203	4	6	12	5	3	9
c10597g2i1	1047	28	25	68	37	34	41
c10598g1i1	1079	35	31	36	38	34	36
c10598g2i1	343	10	8	15	9	13	14
c10599g1i1	1399	33	21	28	22	44	50
c1059g1i1	731	1	1	1	2	1	3
c105g1i1	651	7	0	3	5	6	5
c10600g1i1	534	6	10	9	6	5	20
c10600g2i1	283	3	3	7	3	4	14
c10601g1i1	281	2	6	6	11	5	2
c10602g1i1	497	1	0	3	3	3	4
c10603g1i1	891	10	11	22	22	23	26
c10603g1i2	792	32	18	19	21	5	35
c10604g1i1	2490	153	62	152	105	118	132
c10605g1i1	901	52	30	34	75	57	68
c10606g1i1	312	4	1	1	1	3	1
c10607g1i1	813	48	33	37	26	35	53
c10608g1i1	562	324	293	323	248	181	341
c10608g2i1	1126	976	853	926	685	592	933
c1060g1i1	501	2	0	4	2	3	3
c1060g2i1	208	1	3	0	2	1	2
c10610g1i1	301	3	3	2	3	4	1
c10610g1i2	301	10	1	1	5	2	6
c10611g1i1	299	4	2	3	2	0	5
c10612g1i1	1655	115	104	157	96	92	107
c10613g1i1	885	15	18	17	19	18	23
c10613g2i1	1080	32	18	39	33	29	40
c10614g1i1	365	1	0	1	1	1	1
c10614g2i1	314	9	4	6	8	6	6
c10615g1i1	303	8	8	9	10	14	14
c10615g2i1	276	4	5	7	8	7	15
c10616g1i1	258	0	0	0	0	1	1
c10616g2i1	247	1	0	1	1	0	1
c10617g1i1	1847	347	263	254	284	304	312
c10617g1i2	1901	19	14	78	74	46	146
c10618g1i1	3611	56	35	47	46	51	51
c10619g1i1	375	6	2	2	2	2	5
c10619g2i1	348	0	2	1	1	2	4
c1061g1i1	425	31	23	35	31	29	33
c10620g1i1	840	40	16	29	32	19	31
c10620g2i1	388	17	9	9	8	10	14
c10621g1i1	2787	245	154	240	209	214	281
c10621g2i1	263	32	19	28	31	38	31
c10622g1i1	295	2	2	5	2	9	6
c10622g2i1	760	24	7	14	9	10	21
c10623g1i1	1482	11	3	14	13	16	14
c10623g1i2	1902	53	22	29	52	41	68
c10625g1i1	1245	18	15	10	23	19	36
c10627g1i1	532	32	24	19	27	23	47
c10627g2i1	348	23	7	9	13	14	38
c10628g1i1	471	4	3	1	6	1	8
c10629g1i1	816	6	3	5	6	7	16
c10629g2i1	231	0	0	1	2	4	1
c1062g1i1	498	63	35	34	44	47	61
c10630g1i1	2664	44	40	9	13	11	34
c10630g1i2	2754	357	165	241	379	284	494
c10631g1i1	310	1	0	1	4	2	7
c10631g2i1	217	1	0	0	0	2	6
c10632g1i1	446	23	9	15	19	22	26
c10633g1i1	1680	821	599	620	747	771	982
c10634g1i1	956	18	10	10	6	10	22
c10635g1i1	229	32	13	21	19	19	28
c10636g1i1	540	10	11	11	11	8	10
c10637g1i1	262	5	2	2	3	0	2
c10637g2i1	476	6	1	8	7	6	8
c10638g1i1	281	2	0	0	2	0	2
c10639g1i1	385	4	2	7	3	9	4
c10639g2i1	779	15	4	15	13	15	16
c1063g1i1	3897	485	290	571	322	308	663
c10640g1i1	400	23	10	18	9	8	14
c10640g2i1	221	13	7	9	5	4	12
c10641g1i1	280	2	2	4	0	0	0
c10642g1i1	532	5	2	3	2	7	6
c10643g1i1	310	3	0	0	2	1	1
c10643g2i1	233	3	0	0	1	5	0
c10644g1i1	1012	33	18	28	35	30	50
c10644g2i1	1801	205	87	120	153	149	198
c10644g3i1	441	33	14	27	19	27	38
c10645g1i1	319	31	27	35	28	12	36
c10646g1i1	372	8	2	4	3	2	6
c10646g2i1	497	9	1	6	4	6	10
c10647g1i1	277	0	1	2	1	0	2
c10648g1i1	1053	133	93	166	66	83	120
c10649g1i1	926	294	116	236	230	213	337
c10649g2i1	1424	405	174	325	344	329	471
c1064g1i1	397	12	2	7	10	5	14
c10650g1i1	2354	23	15	17	15	14	25
c10651g1i1	939	37	34	59	29	33	56
c10651g2i1	603	49	39	79	31	28	80
c10653g1i1	1479	28	20	46	49	39	42
c10654g1i1	392	47	18	29	15	24	42
c10655g1i1	216	4	1	0	0	1	6
c10656g1i1	631	48	44	57	12	17	22
c10656g2i1	600	54	58	93	22	19	30
c10657g1i1	279	2	1	0	0	0	3
c10658g1i1	1071	23	23	24	34	29	59
c10658g2i1	498	23	23	20	17	23	28
c10659g1i1	414	9	8	10	16	20	16
c10659g1i2	252	11	7	6	4	0	12
c1065g1i1	296	17	6	3	10	8	9
c1065g2i1	261	9	6	12	6	5	8
c10660g1i1	640	43	30	27	26	47	36
c10660g2i1	422	26	19	21	16	22	29
c10661g1i1	449	48	19	54	0	2	18
c10661g1i2	608	15	7	20	0	0	2
c10664g1i1	333	2	2	1	6	6	9
c10665g1i1	909	13	3	15	9	5	9
c10666g1i1	1264	8	7	10	5	3	6
c10668g1i1	536	39	14	33	27	25	32
c10669g1i1	680	15	7	6	15	13	24
c1066g1i1	7241	1070	815	1124	1747	1640	2577
c1066g1i2	7338	1180	158	279	836	1139	808
c10670g1i1	243	3	3	3	1	2	3
c10670g2i1	314	2	1	3	5	3	0
c10671g1i1	746	3	1	5	9	8	7
c10671g2i1	554	2	1	1	3	2	3
c10672g1i1	718	20	9	8	8	18	23
c10672g2i1	288	3	0	1	6	4	8
c10673g1i1	518	38	12	20	31	21	47
c10673g2i1	369	24	12	31	28	22	51
c10674g1i1	823	63	134	66	63	63	73
c10674g2i1	1105	66	151	91	64	43	103
c10675g1i1	842	17	5	8	18	12	24
c10676g1i1	473	3	6	3	1	7	5
c10677g1i1	277	11	3	4	6	5	14
c10677g2i1	866	41	19	24	29	32	46
c10678g1i1	393	2	1	3	3	4	2
c10678g2i1	322	1	3	2	3	6	4
c10679g1i1	668	12	19	22	43	54	97
c10679g2i1	270	5	4	4	23	14	28
c1067g1i1	2497	107	46	81	62	65	91
c10681g1i1	937	24	6	20	30	16	60
c10682g1i1	3560	581	342	537	358	355	455
c10683g1i1	358	50	26	38	38	28	40
c10684g1i1	238	8	7	8	6	1	4
c10684g2i1	863	18	12	13	10	11	25
c10685g1i1	1540	25	7	11	14	22	32
c10686g1i1	672	4	2	2	8	10	9
c10686g2i1	525	4	4	1	4	1	10
c10687g1i1	1243	0	0	9	0	0	6
c10687g1i2	2732	104	50	81	84	78	149
c10688g1i1	6232	212	87	161	181	166	239
c10689g1i1	1919	17	11	9	85	34	75
c1068g1i1	1293	1061	524	952	469	471	603
c10690g1i1	2920	120	35	79	123	107	143
c10691g1i1	252	26	21	20	15	16	24
c10692g1i1	256	0	0	0	0	0	1
c10693g1i1	266	0	0	1	0	0	0
c10694g1i1	583	9	5	8	12	15	16
c10694g2i1	1064	22	20	29	18	18	32
c10695g1i1	619	3	3	2	5	6	4
c10698g1i1	306	109	19	62	62	63	89
c10699g1i1	230	0	0	0	0	0	0
c1069g1i1	1167	72	63	41	97	108	111
c106g1i1	336	6	3	1	3	1	2
c10700g1i1	677	21	10	37	18	21	31
c10701g1i1	260	5	2	2	1	0	0
c10704g1i1	285	2	1	1	0	2	7
c10704g2i1	545	10	6	9	5	2	19
c10706g1i1	486	1	6	2	1	4	2
c10706g2i1	759	7	2	3	3	4	3
c10708g1i1	292	8	10	10	14	22	12
c1070g1i1	365	13	8	4	14	8	22
c1070g2i1	897	33	16	32	40	33	38
c10710g1i1	490	3	6	5	2	1	6
c10711g1i1	374	25	19	34	30	30	44
c10711g2i1	2752	432	294	497	498	492	735
c10712g1i1	415	1	1	0	4	3	6
c10713g1i1	660	3	1	4	3	4	3
c10713g2i1	875	10	7	3	4	5	12
c10714g1i1	1295	71	103	120	47	61	84
c10714g2i1	710	30	36	37	14	19	27
c10715g1i1	470	10	4	5	5	1	5
c10715g2i1	504	7	4	4	0	2	3
c10717g1i1	239	9	0	2	3	9	5
c10718g1i1	602	26	25	20	40	45	57
c10718g2i1	600	23	22	23	33	27	65
c10719g1i1	245	17	9	19	12	11	16
c1071g1i1	542	1	2	0	1	2	1
c1071g1i2	1626	33	44	152	87	93	269
c10720g1i1	390	5	1	4	6	8	8
c10721g1i1	1479	24	25	14	1	5	4
c10721g1i2	307	12	1	6	0	0	3
c10722g1i1	485	3	2	6	7	5	6
c10722g2i1	653	6	8	7	6	11	6
c10723g1i1	2793	9	7	25	21	12	22
c10723g1i2	2888	86	52	38	37	52	62
c10724g1i1	1252	24	7	12	24	11	36
c10724g1i2	1328	7	5	4	23	25	19
c10725g1i1	1376	12	5	10	8	8	18
c10725g2i1	643	3	4	1	0	2	4
c10726g1i1	1414	27	26	10	25	14	41
c10726g1i2	1347	32	7	28	40	40	73
c10727g1i1	408	0	1	3	0	0	0
c10727g1i2	4011	99	79	99	89	67	135
c10728g1i1	368	5	1	9	4	5	5
c10729g1i1	1219	36	22	23	28	18	26
c10729g2i1	1153	40	34	33	29	21	47
c1072g1i1	2080	131	85	119	114	120	189
c1072g1i2	1827	5	7	4	8	2	15
c10730g1i1	1590	402	503	606	857	720	829
c10731g1i1	1068	8	3	2	2	2	2
c10731g1i2	1381	21	22	22	3	7	9
c10732g1i1	261	14	12	12	10	10	12
c10733g1i1	594	16	5	22	12	10	8
c10734g1i1	765	292	54	196	18	23	40
c10734g2i1	216	60	7	31	6	6	10
c10735g1i1	1300	31	12	27	32	27	37
c10737g1i1	2276	345	162	276	392	368	603
c10738g1i1	691	44	52	38	466	443	665
c10739g1i1	1811	3648	2213	3134	3936	4331	4949
c1073g1i1	241	0	1	2	0	0	0
c10740g1i1	314	2	0	1	0	0	0
c10740g2i1	206	0	1	1	0	0	1
c10741g1i1	216	3	0	2	2	4	1
c10741g2i1	474	2	2	5	6	5	8
c10742g1i1	520	16	7	14	8	3	9
c10742g2i1	586	26	17	19	11	15	11
c10743g1i1	348	1	1	1	3	5	5
c10743g2i1	750	5	5	9	7	6	11
c10744g1i1	270	1	1	2	2	2	1
c10744g2i1	504	4	2	1	2	2	3
c10745g1i1	878	7	8	6	1	4	4
c10745g1i2	833	0	3	1	6	2	6
c10746g1i1	2293	55	17	29	44	40	84
c10747g1i1	265	0	5	2	3	3	3
c10747g1i2	721	9	4	2	12	4	7
c10749g1i1	296	1	5	2	6	4	2
c10749g2i1	442	4	3	6	2	4	6
c1074g1i1	1741	320	147	125	49	28	15
c10751g1i1	1333	20	17	27	41	76	110
c10752g1i1	347	3	0	3	0	4	0
c10752g2i1	665	3	6	6	5	4	4
c10753g1i1	2976	184	146	189	78	74	123
c10753g2i1	522	40	37	61	28	15	14
c10754g1i1	262	3	9	8	10	5	7
c10754g2i1	361	6	3	6	7	5	7
c10755g1i1	274	0	0	0	1	0	1
c10756g1i1	384	6	5	0	1	2	1
c10757g1i1	464	26	19	18	18	19	25
c10758g1i1	493	8	7	10	11	10	11
c10758g2i1	1507	24	26	30	25	16	30
c10759g1i1	1441	38	45	73	53	61	82
c1075g1i1	1787	5	9	11	6	21	4
c1075g1i2	2205	80	52	63	61	29	63
c10760g1i1	6260	241	136	227	216	211	336
c10761g1i1	2103	430	267	380	743	622	438
c10761g1i2	1374	11	3	5	8	5	20
c10762g1i1	2206	124	81	92	106	93	130
c10763g1i1	2200	22	21	23	11	4	34
c10763g1i2	2248	23	18	15	30	17	17
c10764g1i1	264	3	2	6	2	2	6
c10764g2i1	256	6	1	5	5	4	4
c10765g1i1	941	7	7	19	7	8	9
c10765g2i1	786	10	11	11	6	6	14
c10767g1i1	322	17	11	10	19	14	17
c10768g1i1	374	19	13	17	12	13	19
c10768g2i1	341	11	4	6	10	3	5
c10769g1i1	369	3	3	3	6	1	10
c1076g1i1	1680	70	156	95	486	363	276
c10770g1i1	664	6	4	9	13	11	13
c10771g1i1	332	0	1	2	0	0	0
c10771g2i1	400	1	0	0	1	3	1
c10772g1i1	362	22	9	15	13	17	25
c10773g1i1	276	2	1	3	2	0	1
c10773g2i1	229	2	0	3	1	0	2
c10775g1i1	250	7	4	4	3	1	5
c10775g2i1	482	4	3	5	2	2	5
c10776g1i1	1030	21	7	20	29	23	47
c10777g1i1	252	7	3	3	8	5	9
c10778g1i1	215	3	2	3	5	1	0
c10778g2i1	444	1	3	2	3	0	2
c10779g1i1	1020	141	115	158	122	132	147
c1077g1i1	702	65	36	78	44	57	64
c1077g1i2	320	0	0	0	4	2	1
c10780g1i1	414	5	16	12	5	4	15
c10783g1i1	599	41	36	35	36	37	61
c10783g2i1	493	40	24	21	23	29	35
c10784g1i1	457	0	0	1	1	2	3
c10785g1i1	440	23	16	12	21	17	19
c10786g1i1	586	20	12	14	10	10	28
c10787g1i1	208	94	53	98	97	90	104
c10788g1i1	3310	76	51	67	99	81	103
c1078g1i1	2404	257	174	260	112	83	267
c10790g1i1	328	47	21	39	26	22	50
c10791g1i1	750	54	30	63	19	28	63
c10791g2i1	660	37	30	44	14	11	37
c10792g1i1	719	46	57	83	41	42	79
c10792g2i1	1469	436	286	454	321	290	478
c10793g1i1	422	5	2	0	24	22	41
c10794g1i1	1101	42	36	98	43	49	40
c10795g1i1	437	20	12	17	16	17	18
c10796g1i1	273	3	1	1	2	2	2
c10798g1i1	343	1	2	2	0	1	6
c10799g1i1	964	119	75	126	325	231	451
c1079g1i1	3077	414	192	290	377	397	616
c107g1i1	2874	62	26	47	93	115	100
c10800g1i1	261	1	1	0	0	0	0
c10800g2i1	365	0	1	2	2	1	2
c10801g1i1	244	0	2	1	2	3	6
c10802g1i1	304	13	4	6	10	7	7
c10803g1i1	212	2	0	0	4	3	5
c10803g2i1	230	1	0	2	1	1	2
c10804g1i1	261	3	0	0	1	2	0
c10804g2i1	267	2	2	1	0	2	2
c10805g1i1	211	5	3	6	3	1	6
c10806g1i1	587	52	36	37	32	22	63
c10806g2i1	527	43	34	32	22	21	30
c10807g1i1	562	47	17	39	25	15	22
c10807g1i2	604	133	55	99	47	38	98
c10808g1i1	399	6	3	2	7	1	5
c10808g1i2	656	18	29	23	13	11	32
c1080g1i1	2703	32	34	34	37	21	51
c10810g1i1	531	2	4	3	4	4	4
c10810g2i1	294	5	1	7	3	2	7
c10811g1i1	220	20	5	34	3	3	1
c10812g1i1	274	1	2	1	3	0	1
c10812g2i1	431	2	1	2	1	5	3
c10813g1i1	232	4	2	0	0	6	5
c10814g1i1	528	1	2	1	0	0	0
c10814g1i2	529	3	0	2	1	4	0
c10814g2i1	306	0	2	1	0	0	0
c10815g1i1	363	1	0	0	0	0	2
c10816g1i1	226	11	5	6	7	5	10
c10819g1i1	328	3	1	3	9	5	4
c10819g2i1	983	8	4	5	12	5	8
c1081g1i1	1115	2224	1660	2529	1537	1474	2365
c10821g1i1	257	6	3	7	8	5	9
c10821g2i1	2298	101	62	77	111	98	155
c10822g1i1	317	8	4	3	2	2	2
c10822g2i1	214	2	2	2	1	1	0
c10824g1i1	371	3	20	0	41	43	28
c10825g1i1	439	0	1	4	4	7	7
c10825g2i1	680	6	1	3	2	4	6
c10826g1i1	202	0	0	0	3	0	0
c10827g1i1	271	8	5	9	2	1	2
c10827g2i1	203	5	2	7	7	3	4
c10828g1i1	539	19	14	25	18	14	18
c10829g1i1	1955	41	23	34	41	45	54
c1082g1i1	2853	139	143	38	50	44	67
c1082g1i2	2934	462	328	817	486	510	686
c10830g1i1	853	61	27	32	38	40	43
c10831g1i1	239	1	2	3	1	0	2
c10832g1i1	3085	245	154	166	120	151	265
c10833g1i1	1784	328	160	308	197	188	282
c10833g1i2	1727	11	14	19	33	9	28
c10834g1i1	317	3	2	6	0	0	2
c10834g2i1	495	4	4	11	6	3	2
c10836g1i1	285	0	1	1	2	2	4
c10837g1i1	296	6	1	5	6	3	1
c10838g1i1	773	2	0	10	1	7	5
c10838g1i2	426	4	4	0	0	0	0
c10839g1i1	364	15	7	7	10	6	11
c10839g1i2	293	4	1	0	1	3	10
c1083g1i1	1653	273	230	339	136	145	230
c10840g1i1	204	0	0	1	0	2	0
c10840g2i1	205	0	1	1	0	1	2
c10841g1i1	1582	9	16	30	6	11	18
c10841g1i2	1667	180	104	123	88	75	123
c10842g1i1	534	12	6	1	10	7	7
c10842g2i1	816	17	7	8	10	7	18
c10843g1i1	324	44	25	25	19	23	28
c10844g1i1	240	2	2	1	1	1	1
c10845g1i1	243	20	19	19	19	20	24
c10846g1i1	715	8	4	6	4	9	12
c10847g1i1	952	24	14	21	20	17	27
c10848g1i1	365	0	2	0	0	0	0
c10848g1i2	932	30	14	34	26	16	51
c10849g1i1	403	9	5	6	1	4	4
c1084g1i1	907	77	50	57	9	8	15
c10850g1i1	1773	28	12	10	21	16	25
c10851g1i1	1958	314	210	322	367	372	464
c10852g1i1	207	2	2	3	1	1	2
c10854g1i1	700	17	11	10	25	16	25
c10855g1i1	245	1	2	2	2	3	2
c10855g2i1	513	18	13	12	22	14	30
c10856g1i1	554	43	38	43	40	40	47
c10856g2i1	205	14	12	16	8	14	6
c10857g1i1	296	2	1	1	2	4	1
c10858g1i1	298	22	10	15	5	11	23
c10858g2i1	233	4	4	9	13	4	10
c10859g1i1	332	2	2	0	1	0	1
c1085g1i1	511	1	2	2	2	3	5
c10860g1i1	511	10	7	5	1	8	7
c10860g2i1	372	9	6	9	4	6	7
c10861g1i1	868	57	38	61	29	22	44
c10862g1i1	1704	801	463	646	339	253	462
c10862g1i2	1551	155	132	168	64	128	238
c10864g1i1	209	26	15	18	7	13	19
c10865g1i1	260	2	1	8	6	3	12
c10867g1i1	1741	64	33	52	61	58	79
c10867g2i1	805	18	12	25	30	18	16
c10868g1i1	831	19	14	22	3	15	10
c10868g1i2	777	6	5	4	7	2	0
c10869g1i1	444	7	10	14	7	12	8
c1086g1i1	607	57	12	22	27	11	41
c1086g2i1	427	18	2	7	6	5	8
c10870g1i1	353	28	30	22	21	26	6
c10871g1i1	378	0	0	6	1	2	2
c10871g2i1	282	1	2	4	4	2	2
c10872g1i1	213	2	0	2	3	1	1
c10872g2i1	462	9	2	3	2	2	6
c10873g1i1	903	35	4	6	29	18	41
c10874g1i1	601	11	2	7	2	5	4
c10874g2i1	556	11	4	2	3	5	4
c10875g1i1	791	5	6	5	3	2	8
c10876g1i1	1059	3	2	3	8	12	18
c10876g2i1	308	2	2	1	3	1	5
c10877g1i1	440	5	2	0	5	4	10
c10878g1i1	1112	10	8	16	16	20	27
c10878g2i1	2145	49	34	51	56	65	89
c10879g1i1	1323	39	29	40	36	46	48
c10879g2i1	973	28	16	24	22	22	32
c1087g1i1	292	5	3	2	4	6	10
c10880g1i1	460	25	11	13	12	12	14
c10880g2i1	225	10	7	4	6	3	13
c10881g1i1	1956	58	25	51	64	62	92
c10882g1i1	324	13	10	4	9	8	21
c10883g1i1	355	21	10	13	15	11	21
c10883g2i1	866	36	28	31	15	21	37
c10884g1i1	236	3	2	2	4	4	9
c10884g2i1	235	21	16	26	27	23	34
c10885g1i1	415	0	1	1	1	6	4
c10885g2i1	214	0	0	0	1	0	1
c10886g1i1	2055	418	552	313	346	347	650
c10887g1i1	1032	15	3	15	7	15	12
c10887g1i2	298	35	16	18	22	24	33
c10888g1i1	339	8	3	3	2	2	5
c10888g2i1	249	2	0	0	5	1	2
c10889g1i1	2418	3403	1813	2898	2166	2234	3343
c1088g1i1	785	152	100	172	58	86	73
c1088g2i1	2276	433	235	446	187	245	163
c10890g1i1	783	12	5	4	15	13	8
c10890g2i1	626	17	4	4	13	7	13
c10891g1i1	686	8	1	7	2	3	5
c10892g1i1	906	15	10	14	10	10	17
c10892g2i1	264	1	2	2	2	3	3
c10894g1i1	1512	12	2	0	10	18	38
c10895g1i1	981	14	3	11	13	9	24
c10895g2i1	738	14	5	3	9	11	14
c10896g1i1	1348	13	13	18	33	21	35
c10897g1i1	226	14	15	23	24	17	31
c10898g1i1	2679	221	172	219	120	152	184
c10899g1i1	1617	148	81	112	109	119	168
c108g1i1	227	0	0	0	0	0	0
c108g2i1	430	1	0	0	2	4	4
c10900g1i1	251	2	3	1	0	1	2
c10900g2i1	633	3	3	9	4	5	7
c10901g1i1	276	10	1	7	4	6	4
c10902g1i1	297	14	3	11	6	3	14
c10903g1i1	315	3	7	5	5	3	8
c10904g1i1	2364	48	30	32	59	60	76
c10904g2i1	252	4	3	5	3	4	6
c10905g1i1	956	27	24	14	21	25	36
c10906g1i1	523	15	8	10	11	10	14
c10908g1i1	460	8	1	0	17	12	8
c10909g1i1	266	7	13	11	19	17	24
c1090g1i1	1949	105	58	68	69	63	73
c1090g1i2	1982	32	28	71	22	26	56
c10911g1i1	1299	467	251	392	292	268	472
c10912g1i1	321	2	1	0	0	0	0
c10912g2i1	341	0	1	2	0	0	0
c10913g1i1	349	6	3	1	0	1	3
c10914g1i1	410	18	6	5	3	3	7
c10915g1i1	462	19	13	17	20	15	24
c10915g2i1	2477	169	105	182	110	108	133
c10916g1i1	945	504	227	418	413	378	503
c10917g1i1	1022	23	9	9	15	12	18
c10917g2i1	527	12	3	3	7	7	14
c10919g1i1	664	63	38	53	38	41	65
c1091g1i1	489	16	6	6	4	11	15
c10920g1i1	260	23	12	20	10	9	22
c10920g2i1	225	26	12	13	11	13	28
c10921g1i1	415	1	0	0	0	2	2
c10922g1i1	1591	870	431	710	783	702	1037
c10923g1i1	218	0	1	1	1	0	2
c10924g1i1	204	11	7	8	8	9	9
c10925g1i1	610	5	80	42	60	35	36
c10925g2i1	925	27	95	55	65	39	34
c10926g1i1	545	9	1	3	6	6	6
c10926g2i1	243	2	0	1	2	2	6
c10927g1i1	358	32	25	32	18	20	25
c10928g1i1	317	1	0	0	1	0	0
c1092g1i1	3488	92	42	41	73	67	124
c10930g1i1	226	2	7	6	2	4	5
c10931g1i1	304	4	1	0	1	3	5
c10932g1i1	973	5	4	4	19	11	12
c10933g1i1	411	3	2	5	4	1	5
c10934g1i1	714	60	36	55	24	28	23
c10934g2i1	499	41	23	31	27	22	27
c10935g1i1	371	9	4	3	3	4	5
c10935g1i2	273	4	0	5	4	1	3
c10935g2i1	266	5	1	4	2	0	5
c10936g1i1	428	18	8	7	9	9	11
c10938g1i1	3405	3099	2123	3479	2211	2324	3625
c10939g1i1	600	4	0	7	9	1	8
c10939g1i2	657	4	2	1	6	5	8
c1093g1i1	2715	372	209	256	369	368	549
c10945g1i1	246	2	2	3	2	2	3
c10946g1i1	201	4	1	4	1	4	0
c10946g2i1	208	0	1	1	2	4	0
c10947g1i1	3525	396	119	82	119	96	229
c1094g1i1	340	10	14	14	8	18	21
c1094g2i1	1166	62	30	44	48	62	77
c10954g1i1	1609	81	120	115	535	540	201
c10956g1i1	227	1	0	0	0	0	2
c10957g1i1	238	2	0	2	3	4	4
c10957g2i1	220	0	4	2	1	0	3
c10958g1i1	349	6	0	1	5	0	1
c10958g1i2	466	4	1	1	2	0	5
c10959g1i1	340	1	1	1	1	1	1
c1095g1i1	1897	6	23	29	11	8	26
c10960g1i1	232	0	0	3	2	3	0
c10961g1i1	2550	107	91	106	106	107	150
c10963g1i1	293	1	0	0	1	0	0
c10963g2i1	202	0	0	0	1	0	0
c10965g1i1	207	1	0	0	0	2	1
c10965g2i1	429	2	3	1	0	1	3
c10966g1i1	290	9	6	10	5	6	8
c10967g1i1	231	1	0	2	0	3	1
c10967g1i2	2599	872	541	844	535	507	680
c10968g1i1	3049	1043	1260	1167	897	1015	1132
c1096g1i1	348	5	2	4	5	2	3
c10970g1i1	2374	9744	7220	9313	11340	10808	12630
c10974g1i1	312	2	4	5	3	11	11
c10976g1i1	3793	1523	941	1335	1253	1149	1568
c10977g1i1	265	0	0	0	2	0	0
c10978g1i1	455	12	8	5	8	11	6
c10979g1i1	3477	548	301	852	1511	1960	1034
c1097g1i1	909	40	22	19	26	24	40
c1097g2i1	404	25	11	8	8	18	17
c10981g1i1	298	4	4	3	3	3	3
c10981g2i1	230	0	0	1	2	7	1
c10984g1i1	2020	17	29	106	59	50	38
c10984g1i2	2427	401	319	391	419	402	572
c10985g1i1	322	6	3	1	1	3	1
c10986g1i1	1905	94	86	94	733	523	404
c10986g2i1	2737	515	283	365	406	383	707
c10989g1i1	2471	128	67	118	133	161	163
c1098g1i1	1532	133	112	165	76	72	149
c10990g1i1	293	4	4	9	11	5	10
c10991g1i1	203	5	6	3	4	7	8
c10993g1i1	1024	41	17	26	46	38	77
c10994g1i1	202	280	176	132	5	31	2
c10994g2i1	403	566	110	85	1	11	6
c10995g1i1	216	1	0	1	1	1	2
c10995g2i1	233	2	1	1	1	0	2
c10996g1i1	298	7	4	6	2	9	10
c10997g1i1	796	9	6	13	5	8	8
c10997g2i1	368	3	3	0	4	6	4
c10998g1i1	303	13	6	7	7	4	13
c10999g1i1	384	0	0	1	1	2	0
c1099g1i1	843	7	3	3	8	8	14
c109g1i1	996	37	34	25	34	52	58
c11002g1i1	277	0	0	0	0	0	0
c11003g1i1	302	9	5	3	11	6	8
c11004g1i1	311	23	4	14	12	14	15
c11005g1i1	3270	388	238	445	356	335	448
c11007g1i1	378	1	3	0	3	0	2
c11009g1i1	283	9	5	10	4	3	10
c1100g1i1	1507	6	12	8	12	3	5
c1100g2i1	713	2	0	3	4	1	6
c11010g1i1	615	7	0	1	2	7	8
c11010g1i2	540	0	1	0	2	0	4
c11011g1i1	201	3	4	2	6	7	3
c11012g1i1	4959	262	239	328	319	314	450
c11013g1i1	291	25	11	11	9	12	20
c11015g1i1	210	0	0	0	7	4	6
c11016g1i1	289	0	0	1	0	0	1
c11018g1i1	471	2	0	2	1	4	0
c11018g1i2	398	13	0	6	2	0	4
c1101g1i1	1663	603	305	473	490	504	643
c11020g1i1	293	11	2	2	3	0	0
c11020g1i2	836	34	19	35	38	40	58
c11021g1i1	1456	405	217	325	299	315	700
c11022g1i1	239	2	0	0	1	1	2
c11023g1i1	300	0	0	1	0	0	0
c11023g1i2	212	0	0	0	0	0	2
c11024g1i1	221	11	4	14	10	3	7
c11025g1i1	429	23	9	9	15	12	19
c11026g1i1	3782	375	213	325	259	255	377
c11028g1i1	608	8	7	10	8	4	3
c1102g1i1	449	33	10	19	17	16	28
c1102g1i2	324	19	7	15	10	4	15
c11030g1i1	803	32	18	21	14	22	26
c11031g1i1	282	8	6	8	2	4	8
c11033g1i1	718	5	5	11	22	20	8
c11034g1i1	1563	26	27	41	29	13	19
c11034g1i2	1668	150	116	190	122	160	198
c11035g1i1	215	2	0	0	1	0	0
c11035g1i2	803	8	7	3	10	9	20
c11036g1i1	294	4	0	6	9	8	7
c11037g1i1	2492	70	60	100	57	72	89
c11038g1i1	763	20	3	9	9	3	20
c11039g1i1	457	20	15	10	8	10	10
c1103g1i1	519	1	1	2	2	3	1
c1103g2i1	431	1	1	0	4	2	13
c11040g1i1	305	3	1	2	1	2	4
c11040g2i1	760	3	1	2	4	5	1
c11041g1i1	308	9	0	8	5	4	8
c11042g1i1	932	17	14	27	20	15	28
c11043g1i1	765	2	3	0	4	5	5
c11045g1i1	216	9	5	4	7	6	0
c11046g1i1	300	0	2	2	2	3	1
c11046g2i1	389	3	3	5	7	8	12
c11049g1i1	2820	1870	1093	1712	1871	1586	2269
c11049g1i2	2769	112	89	16	41	51	159
c1104g1i1	1044	27	13	14	23	35	49
c1104g2i1	247	5	2	3	6	5	8
c11050g1i1	395	5	3	11	6	5	13
c11051g1i1	409	12	8	12	5	1	20
c11051g1i2	399	6	1	5	8	7	5
c11054g1i1	203	0	1	3	2	0	2
c11055g1i1	470	33	24	37	29	30	52
c11056g1i1	208	2	0	0	0	1	2
c11057g1i1	642	1	1	4	0	0	2
c11059g1i1	2366	127	91	92	128	144	202
c11059g1i2	975	1	4	2	1	2	1
c1105g1i1	1614	155	72	110	134	108	187
c11063g1i1	2307	30	15	24	21	23	34
c11064g1i1	303	11	3	7	9	10	18
c11067g1i1	216	0	2	3	0	2	0
c11067g2i1	1107	9	11	5	9	22	32
c11068g1i1	293	7	2	5	4	5	9
c11068g2i1	267	2	2	1	2	6	6
c11069g1i1	201	15	16	3	0	1	0
c1106g1i1	1398	709	210	539	849	819	1194
c1106g1i2	1538	456	466	490	280	301	480
c11070g1i1	218	1	0	0	0	0	0
c11072g1i1	241	2	1	0	0	0	0
c11074g1i1	395	4	7	9	7	5	7
c11074g1i2	234	4	2	2	1	2	1
c11076g1i1	264	8	1	1	8	12	6
c11078g1i1	1038	35	21	52	40	57	64
c1107g1i1	620	8	8	4	8	12	12
c1107g2i1	258	4	2	2	5	6	3
c11081g1i1	256	9	6	7	8	10	7
c11082g1i1	983	46	17	36	55	41	55
c11084g1i1	443	11	10	14	13	21	28
c11085g1i1	202	0	0	0	0	0	0
c11085g2i1	215	0	0	0	0	0	0
c11086g1i1	212	1	7	2	5	3	3
c11087g1i1	956	512	396	529	462	447	605
c11088g1i1	217	2	2	1	0	0	0
c11089g1i1	272	0	1	0	0	0	0
c1108g1i1	238	30	21	18	14	35	34
c11090g1i1	642	1	0	0	2	3	3
c11090g1i2	662	0	1	0	0	0	2
c11091g1i1	2877	569	396	512	600	621	885
c11092g1i1	1655	362	458	648	455	507	563
c11092g1i2	1742	1435	1246	2794	1735	1747	1903
c11094g1i1	358	0	1	1	4	2	4
c11096g1i1	208	14	3	8	2	0	4
c11096g2i1	257	4	1	8	4	1	3
c11097g1i1	509	4	0	0	1	0	5
c1109g1i1	4544	205	103	152	196	207	329
c110g1i1	1962	116	51	111	116	99	129
c110g2i1	276	6	9	11	15	14	16
c11100g1i1	3006	29	4	15	44	24	20
c11102g1i1	257	0	0	0	2	0	1
c11103g1i1	2820	345	212	388	281	223	342
c11108g1i1	511	43	27	31	3	4	4
c11108g2i1	271	13	3	8	0	6	2
c11109g1i1	331	14	10	6	6	5	13
c1110g1i1	894	16	12	21	16	18	39
c1110g2i1	1216	35	20	14	31	29	62
c11111g1i1	300	1	2	1	0	2	0
c11112g1i1	308	0	0	0	0	0	1
c11113g1i1	209	0	0	0	1	0	0
c11114g1i1	1953	98	54	86	38	27	54
c11116g1i1	333	1	0	0	2	0	4
c11117g1i1	872	28	15	21	6	10	28
c11118g1i1	943	51	35	88	11	13	26
c1111g1i1	262	1	1	2	0	3	0
c1111g1i2	3037	98	80	126	82	51	102
c11120g1i1	205	4	1	5	0	1	1
c11120g2i1	421	5	5	7	5	3	3
c11122g1i1	205	1	3	4	0	1	1
c11123g1i1	422	23	16	14	11	13	8
c11124g1i1	239	3	7	8	3	3	9
c11125g1i1	491	7	9	14	12	3	7
c11127g1i1	325	28	23	41	40	24	28
c1112g1i1	945	267	235	413	270	323	294
c11132g1i1	289	2	4	4	2	2	6
c11133g1i1	213	2	0	2	1	1	0
c11133g2i1	247	2	2	0	0	1	1
c11134g1i1	2320	10	9	11	12	22	20
c11134g1i2	2472	24	6	8	31	23	37
c11135g1i1	272	7	5	0	0	1	0
c11136g1i1	321	2	0	1	2	0	2
c11138g1i1	389	5	0	1	1	0	1
c11139g1i1	230	0	1	0	1	0	1
c11139g2i1	229	1	0	0	0	0	0
c1113g1i1	1327	132	93	138	95	88	136
c11141g1i1	297	20	13	19	19	21	22
c11142g1i1	350	4	6	5	6	1	4
c11142g1i2	303	1	3	0	5	4	0
c11143g1i1	206	5	3	7	2	4	2
c11143g2i1	388	13	11	7	5	3	10
c11144g1i1	600	8	2	15	11	10	14
c11144g1i2	657	38	13	21	21	11	17
c11147g1i1	2435	149	82	131	100	114	125
c11149g1i1	728	1	1	4	1	5	2
c1114g1i1	3163	36	27	38	5	0	56
c1114g1i2	1492	1	2	2	0	0	2
c11150g1i1	493	6	1	1	5	3	1
c11152g1i1	243	0	0	0	3	0	0
c11153g1i1	241	1	0	2	0	0	2
c11154g1i1	231	11	4	6	2	5	5
c11155g1i1	559	3	2	6	3	5	5
c11156g1i1	1813	140	104	156	92	115	167
c11157g1i1	203	22	9	18	12	22	25
c11158g1i1	217	10	7	3	2	4	5
c11159g1i1	5408	42	45	35	40	29	29
c11159g1i2	5492	242	99	184	143	141	191
c1115g1i1	287	0	0	0	1	1	4
c1115g2i1	1249	0	0	0	3	2	6
c11160g1i1	1403	4	5	4	9	6	20
c11160g1i2	1477	38	8	16	35	20	43
c11164g1i1	490	3	1	1	4	2	8
c11165g1i1	202	1	0	0	0	0	0
c11166g1i1	422	5	1	0	5	4	13
c11167g1i1	294	4	0	3	3	1	6
c11167g1i2	562	24	21	19	22	18	22
c11168g1i1	207	3	2	4	3	4	8
c1116g1i1	1311	4	5	5	33	28	27
c11171g1i1	502	31	11	16	15	22	25
c11174g1i1	443	5	3	2	5	4	5
c11175g1i1	408	3	0	0	1	1	5
c11176g1i1	259	8	5	8	5	9	9
c11176g2i1	204	5	3	8	5	3	5
c11177g1i1	210	1	1	0	1	0	0
c11178g1i1	1119	1527	816	1143	895	900	1577
c11179g1i1	276	1	0	2	0	2	3
c11179g2i1	580	11	13	7	2	6	12
c1117g1i1	1718	222	110	266	112	127	297
c11182g1i1	657	13	32	20	1	2	1
c11183g1i1	209	4	0	6	4	5	1
c11183g2i1	344	40	6	10	17	18	23
c11184g1i1	543	13	15	4	9	20	18
c11186g1i1	438	5	9	3	11	4	9
c11187g1i1	478	7	2	2	4	1	5
c1118g1i1	218	2	0	1	5	0	0
c11190g1i1	1514	38	22	36	26	22	18
c11192g1i1	439	12	12	17	20	14	23
c11194g1i1	3922	2635	2444	4428	10676	11573	9428
c11199g1i1	294	1	2	8	4	8	6
c11199g2i1	248	0	1	0	1	2	5
c1119g1i1	460	3	4	3	2	5	6
c1119g2i1	349	3	3	2	6	5	2
c111g1i1	2258	12	27	8	4	10	10
c111g1i2	2698	1372	1047	1435	652	716	1133
c11204g1i1	253	1	3	1	4	1	3
c11204g2i1	477	5	5	4	4	2	6
c11209g1i1	1367	15	11	27	19	14	30
c1120g1i1	2296	268	141	245	305	305	366
c11210g1i1	297	0	0	0	0	0	3
c11210g2i1	294	1	0	0	1	1	0
c11211g1i1	211	1	1	0	0	0	0
c11213g1i1	325	2	1	1	2	2	0
c11214g1i1	503	3	0	1	2	1	4
c11214g1i2	371	4	2	5	4	1	2
c11215g1i1	213	16	6	8	6	9	13
c11216g1i1	420	18	13	15	7	15	10
c11217g1i1	302	8	6	11	7	5	8
c11218g1i1	2455	150	100	94	119	110	155
c11219g1i1	1876	33	19	29	20	17	14
c11220g1i1	227	2	0	0	0	0	3
c11220g2i1	203	1	2	1	0	0	2
c11221g1i1	481	86	21	55	77	81	32
c11222g1i1	2692	72	27	41	86	88	105
c11223g1i1	210	1	0	3	3	1	3
c11223g2i1	387	2	2	3	2	5	5
c11224g1i1	254	18	9	7	11	13	15
c11225g1i1	226	12	2	1	9	6	2
c11226g1i1	229	8	4	5	4	4	16
c11227g1i1	1802	33	25	39	42	50	103
c11228g1i1	286	11	5	4	7	13	13
c11229g1i1	895	19	5	19	16	24	27
c1122g1i1	502	3	5	2	3	4	3
c11230g1i1	320	2	2	1	1	0	4
c11231g1i1	463	2	9	1	2	1	8
c11233g1i1	2713	52	20	21	33	29	61
c11234g1i1	202	10	2	5	3	6	9
c11235g1i1	934	24	9	18	18	19	27
c11236g1i1	380	2	0	3	8	1	10
c11236g2i1	265	1	3	1	2	2	4
c11237g1i1	4769	3967	4999	4835	22885	19389	36314
c11238g1i1	804	102	99	121	68	92	119
c11239g1i1	226	3	1	3	2	1	3
c1123g1i1	615	0	3	4	1	2	9
c11240g1i1	225	3	1	2	2	2	1
c11240g2i1	207	5	0	1	1	1	4
c11241g1i1	3601	24	61	44	184	158	149
c11242g1i1	273	0	2	1	1	0	1
c11243g1i1	320	7	2	6	3	1	3
c11245g1i1	410	6	4	3	10	11	9
c11246g1i1	362	2	3	2	7	2	3
c11249g1i1	240	9	3	1	2	1	6
c1124g1i1	842	132	51	70	68	68	102
c1124g2i1	625	77	27	48	34	34	55
c11251g1i1	2134	47	11	35	60	41	57
c11251g1i2	2178	43	38	28	18	21	39
c11253g1i1	377	1	0	3	3	3	4
c11255g1i1	324	14	8	8	6	3	7
c11256g1i1	271	0	2	1	6	6	0
c11257g1i1	231	0	0	0	3	2	0
c11258g1i1	367	35	21	23	23	21	24
c1125g1i1	1266	37	23	18	22	19	41
c1125g2i1	778	25	14	22	13	14	29
c11260g1i1	247	1	2	0	0	0	1
c11261g1i1	204	1	1	3	2	3	2
c11263g1i1	318	4	5	7	7	6	3
c11264g1i1	242	3	1	6	3	3	6
c11266g1i1	217	12	4	6	4	10	10
c11267g1i1	1760	8	9	3	3	5	8
c11267g1i2	1896	3	12	1	1	2	3
c11268g1i1	411	0	0	2	2	0	0
c1126g1i1	1349	44	44	65	61	49	78
c11271g1i1	1595	1198	729	1009	685	653	1012
c11272g1i1	444	2	0	4	8	7	6
c11274g1i1	428	10	7	1	3	6	7
c11275g1i1	800	1	0	1	8	4	11
c11276g1i1	1432	419	206	339	191	188	320
c11278g1i1	1739	11	14	16	21	6	10
c11278g1i2	1861	274	171	264	259	226	369
c1127g1i1	379	29	7	19	9	22	21
c11280g1i1	5115	939	565	748	1327	803	1225
c11281g1i1	4227	3376	1802	2973	2325	2270	3329
c11284g1i1	456	0	0	1	0	1	0
c11285g1i1	477	84	28	90	3	9	36
c11288g1i1	1370	18	52	82	81	39	15
c11288g1i2	1389	304	275	331	334	339	320
c1128g1i1	912	2	0	2	6	4	13
c11290g1i1	1538	14	21	17	13	13	13
c11291g1i1	3285	234	145	310	256	308	353
c11291g1i2	3450	7396	5540	9702	5958	5443	7914
c11292g1i1	657	3	7	5	12	8	11
c11293g1i1	386	4	6	3	8	14	9
c11295g1i1	756	138	81	122	224	206	295
c11296g1i1	209	16	13	20	7	15	21
c11297g1i1	214	10	12	15	5	13	5
c11298g1i1	216	4	1	0	1	2	1
c11299g1i1	264	2	0	2	1	1	2
c1129g1i1	411	2	1	4	3	1	3
c112g1i1	324	29	8	25	0	2	8
c112g2i1	329	32	7	11	0	1	9
c11301g1i1	796	82	37	51	56	49	79
c11303g1i1	683	5	7	5	3	4	20
c11303g1i2	761	282	129	135	101	102	136
c11304g1i1	373	59	63	48	5	4	3
c11305g1i1	891	28	17	22	20	23	37
c1130g1i1	1888	66	22	45	48	30	117
c11310g1i1	3122	39855	20576	33286	22670	22193	29078
c11312g1i1	580	24	6	26	12	7	17
c11314g1i1	723	33	24	30	25	23	30
c11315g1i1	699	2	2	1	0	1	0
c11316g1i1	2575	447	378	364	620	614	921
c11317g1i1	227	0	0	0	0	0	2
c11317g2i1	255	0	0	0	1	0	1
c11319g1i1	237	1	1	4	8	3	4
c1131g1i1	3590	374	1094	698	688	636	722
c11321g1i1	1527	7	5	14	1	0	13
c11321g1i2	1857	34	18	67	2	2	84
c11322g1i1	624	10	4	15	7	4	11
c11323g1i1	3880	278	189	295	247	254	380
c11324g1i1	992	12	7	5	11	11	19
c11325g1i1	3175	2187	1923	2884	1519	1672	3483
c11325g2i1	1821	643	487	592	758	802	895
c11326g1i1	328	0	0	0	0	0	1
c11327g1i1	2214	20	13	11	6	9	10
c11327g1i2	2355	44	13	36	37	30	52
c11328g1i1	922	182	103	182	110	98	159
c11329g1i1	281	1	2	2	1	1	3
c1132g1i1	899	9	9	13	17	12	13
c1132g2i1	2050	95	58	83	86	89	87
c11330g1i1	325	1	1	6	0	0	2
c11333g1i1	740	50	24	36	52	49	76
c11337g1i1	1683	274	214	286	191	203	322
c11338g1i1	1241	36	26	77	47	35	65
c11339g1i1	422	7	7	5	5	5	5
c1133g1i1	1203	9	3	3	19	16	29
c1133g2i1	883	3	3	1	18	10	22
c11340g1i1	366	27	5	8	16	16	11
c11341g1i1	331	1	1	7	3	1	5
c11342g1i1	2441	144	105	121	125	130	194
c11343g1i1	315	6	5	7	7	4	8
c11344g1i1	1153	1663	838	1576	1250	1181	1716
c11345g1i1	1700	31	15	26	31	38	58
c11346g1i1	697	15	10	13	5	5	5
c11347g1i1	734	66	27	26	43	25	26
c11348g1i1	569	43	19	30	10	17	18
c11349g1i1	7052	208	128	150	138	124	440
c11349g1i2	7115	632	430	446	443	457	462
c11350g1i1	4051	1045	542	801	966	914	1221
c11351g1i1	2353	23281	12491	19277	11498	11395	15377
c11352g1i1	1474	15	9	16	53	39	84
c11353g1i1	736	15	4	15	21	15	19
c11357g1i1	300	11	7	4	7	3	6
c11359g1i1	213	0	1	0	0	1	2
c1135g1i1	762	19	9	13	6	9	30
c11360g1i1	223	6	4	10	5	8	13
c11361g1i1	210	1	0	2	1	0	1
c11362g1i1	1103	47	8	10	99	94	154
c11362g1i2	986	7	6	1	18	5	3
c11363g1i1	328	65	31	54	49	44	49
c11367g1i1	226	23	9	23	8	6	16
c11368g1i1	312	7	4	9	8	9	17
c11369g1i1	209	1	0	0	2	0	1
c1136g1i1	310	94	56	89	75	70	108
c1136g2i1	566	79	55	95	70	79	74
c11370g1i1	1644	28	9	20	20	23	27
c11371g1i1	205	1	1	0	1	0	5
c11373g1i1	910	41	23	25	99	68	54
c11374g1i1	1224	13	13	16	17	13	24
c11374g1i2	804	7	5	6	2	6	1
c11375g1i1	508	25	25	15	25	22	20
c11377g1i1	3158	224	82	97	181	170	176
c11378g1i1	508	6	3	2	5	5	8
c1137g1i1	238	6	4	6	0	5	5
c1137g2i1	1386	28	17	32	22	21	20
c11380g1i1	2422	32	13	29	30	38	39
c11381g1i1	3910	19	14	11	19	20	13
c11381g1i2	4335	318	193	290	313	288	407
c11382g1i1	849	6	17	39	4	5	8
c11384g1i1	761	12	3	6	10	9	11
c11385g1i1	477	6	2	3	7	7	6
c11386g1i1	715	9	3	9	2	3	9
c11388g1i1	1608	112	77	63	25	21	46
c11389g1i1	262	5	3	8	0	4	2
c1138g1i1	995	241	119	129	147	159	201
c11390g1i1	549	18	8	6	4	7	18
c11391g1i1	227	9	6	5	12	9	14
c11393g1i1	285	6	4	10	7	3	6
c11394g1i1	209	0	0	0	1	0	0
c11395g1i1	209	17	6	9	11	11	21
c11396g1i1	242	6	2	4	3	3	8
c11398g1i1	1444	17	9	9	17	11	35
c11399g1i1	268	4	1	1	0	0	3
c1139g1i1	2868	6	6	3	0	2	5
c113g1i1	1283	23	7	19	18	16	37
c11401g1i1	349	11	3	7	9	7	18
c11403g1i1	489	6	3	4	4	4	4
c11404g1i1	252	24	9	14	12	17	23
c11406g1i1	4115	13147	9389	13809	8266	8508	12128
c11407g1i1	309	3	1	2	1	1	0
c11409g1i1	1277	219	75	89	127	109	158
c11409g1i2	1350	1852	797	1136	652	665	1495
c1140g1i1	250	2	0	4	2	1	3
c11412g1i1	205	11	10	7	7	13	7
c11413g1i1	1691	14	7	21	19	17	16
c11414g1i1	239	1	0	2	2	2	2
c11415g1i1	1441	225	104	257	185	215	295
c11417g1i1	413	10	4	1	7	5	10
c11419g1i1	598	52	20	25	18	20	22
c1141g1i1	553	3	6	6	10	6	15
c11425g1i1	226	39	14	31	24	29	34
c11428g1i1	1446	1662	991	1513	1125	987	1519
c1142g1i1	1009	32	22	22	23	20	27
c11431g1i1	430	81	33	45	51	60	53
c11432g1i1	2633	1567	955	1563	769	742	1331
c11433g1i1	337	0	0	0	2	1	11
c11435g1i1	228	1	2	4	2	4	2
c11436g1i1	1138	11	5	5	26	14	35
c1143g1i1	1026	45	36	20	36	35	62
c11440g1i1	223	3	0	3	0	3	2
c11441g1i1	288	1	1	0	1	0	0
c11443g1i1	223	0	0	0	1	0	0
c11445g1i1	218	3	10	6	4	7	9
c11445g2i1	388	18	16	24	23	31	36
c11446g1i1	1347	42	26	32	42	43	63
c11448g1i1	316	2	4	7	5	5	11
c11449g1i1	210	0	0	0	0	0	0
c1144g1i1	2849	646	456	707	1086	907	1783
c11452g1i1	2116	223	179	310	720	829	584
c11453g1i1	1035	9	1	8	19	17	19
c11456g1i1	980	31	15	19	23	15	28
c11457g1i1	220	2	3	1	0	2	3
c11458g1i1	219	11	3	10	7	2	10
c11459g1i1	316	1	1	1	0	2	2
c11464g1i1	920	20	14	14	11	19	13
c11466g1i1	817	188	158	159	101	112	157
c11469g1i1	223	0	4	0	2	3	8
c1146g1i1	441	4	2	4	3	3	4
c1146g2i1	292	4	0	1	0	1	3
c11470g1i1	216	1	0	1	0	1	1
c11473g1i1	239	0	0	0	0	0	1
c11473g2i1	235	0	0	1	0	1	1
c11474g1i1	504	3	2	1	5	4	7
c11476g1i1	2007	248	150	226	173	178	316
c11476g1i2	1408	11	3	9	4	1	7
c11478g1i1	469	667	293	598	482	454	781
c1147g1i1	2866	14	6	16	2	10	24
c1147g1i2	2986	40	65	70	31	27	26
c11481g1i1	316	12	24	12	12	15	18
c11483g1i1	2343	704	379	569	427	407	743
c11484g1i1	351	4	1	5	3	3	7
c11485g1i1	1909	96	41	125	43	58	108
c11485g1i2	1819	8	20	6	11	10	25
c11486g1i1	290	1	0	6	3	2	3
c11487g1i1	484	2	4	9	2	3	0
c11489g1i1	744	13	15	12	11	7	13
c1148g1i1	313	2	0	3	7	10	13
c11490g1i1	650	15	13	19	9	6	25
c11491g1i1	3844	229	113	255	103	124	123
c11493g1i1	321	34	27	33	42	46	60
c11497g1i1	1251	24	25	18	23	20	21
c1149g1i1	384	9	6	21	9	13	17
c11500g1i1	701	3	3	8	10	8	14
c11501g1i1	246	2	1	3	1	7	4
c11501g2i1	794	11	5	6	10	11	15
c11503g1i1	1380	30	24	32	31	37	45
c11504g1i1	271	4	3	1	2	1	4
c11505g1i1	261	14	10	20	10	9	14
c11506g1i1	1609	194	162	319	62	69	47
c11508g1i1	201	12	6	5	10	9	8
c11509g1i1	342	8	7	10	6	16	20
c1150g1i1	880	1	8	10	15	10	22
c1150g2i1	1162	8	4	19	16	19	15
c11510g1i1	420	14	6	9	6	8	13
c11511g1i1	1278	6	1	10	14	7	16
c11512g1i1	277	0	1	1	0	3	1
c11514g1i1	235	4	2	4	3	3	6
c11515g1i1	297	2	0	4	1	3	7
c11517g1i1	201	4	1	1	1	2	0
c11519g1i1	212	70	34	46	45	49	63
c1151g1i1	3059	131	61	95	146	122	156
c11520g1i1	358	0	2	0	4	2	0
c11522g1i1	424	7	0	1	3	2	6
c11523g1i1	292	11	6	17	14	22	15
c11524g1i1	202	2	1	1	2	0	2
c11527g1i1	217	2	3	1	0	2	4
c11528g1i1	273	6	1	2	0	4	2
c11529g1i1	376	4	9	3	6	6	4
c1152g1i1	210	1	1	3	2	2	5
c1152g2i1	1686	28	13	20	15	16	22
c11531g1i1	465	12	1	1	3	3	1
c11532g1i1	378	1	0	0	2	1	4
c11533g1i1	284	0	0	1	1	1	1
c11533g2i1	257	3	2	2	1	0	3
c11534g1i1	355	15	8	11	8	15	8
c11536g1i1	421	1	0	0	2	3	0
c11538g1i1	1312	4669	1290	1720	4392	4357	6743
c1153g1i1	2634	318	355	319	218	257	577
c1153g2i1	883	73	113	86	61	72	136
c11540g1i1	384	11	2	7	5	7	9
c11540g2i1	243	8	7	2	2	10	5
c11541g1i1	317	8	1	8	6	4	10
c11542g1i1	673	11	5	7	11	18	17
c11542g1i2	344	6	3	1	2	5	3
c11543g1i1	304	17	15	10	11	16	13
c11545g1i1	330	3	0	1	2	5	1
c11546g1i1	230	1	0	2	6	1	6
c11547g1i1	281	17	2	5	5	6	3
c11548g1i1	245	10	3	9	2	3	5
c1154g1i1	392	7	5	3	5	7	11
c11551g1i1	261	11	6	5	13	14	15
c11552g1i1	733	57	29	44	44	62	54
c11552g1i2	814	1484	855	1406	967	904	1283
c11553g1i1	564	7	5	11	4	6	7
c11553g2i1	524	8	3	6	8	6	2
c11555g1i1	274	0	0	0	0	0	2
c11555g2i1	1041	4	0	3	4	0	4
c11556g1i1	335	0	0	0	1	0	1
c11556g2i1	265	0	0	0	0	0	0
c11557g1i1	415	2	0	5	4	3	3
c11557g2i1	437	3	2	3	2	6	5
c11558g1i1	266	2	1	1	0	0	5
c11559g1i1	685	6	0	5	6	7	15
c1155g1i1	499	56	28	31	16	11	7
c1155g2i1	1215	112	48	52	53	18	33
c11561g1i1	520	1	0	1	4	5	6
c11562g1i1	518	23	8	16	9	12	18
c11563g1i1	471	3	1	3	6	0	1
c11565g1i1	227	1	0	0	0	0	0
c11568g1i1	367	5	3	2	2	0	0
c1156g1i1	1081	169	74	89	48	100	144
c1156g1i2	1218	283	190	332	249	162	195
c11570g1i1	201	2	1	3	1	0	6
c11571g1i1	205	17	4	6	14	8	10
c11575g1i1	245	1	0	2	0	1	1
c11576g1i1	562	29	8	24	14	15	15
c11576g2i1	1801	110	41	102	54	53	42
c11580g1i1	208	0	5	7	4	3	1
c11581g1i1	212	0	0	1	0	1	3
c11582g1i1	382	2	0	2	3	2	1
c11583g1i1	316	13	6	10	12	10	10
c11584g1i1	365	7	6	8	5	5	9
c11585g1i1	710	17	14	22	21	30	32
c11586g1i1	317	11	0	2	0	2	6
c11588g1i1	435	10	6	2	4	5	4
c11589g1i1	230	6	3	2	2	2	0
c1158g1i1	1593	6	12	4	12	8	5
c1158g1i2	1696	15	5	14	20	3	44
c11590g1i1	240	0	0	0	1	1	4
c11591g1i1	367	18	22	13	14	17	33
c11591g2i1	282	6	3	9	8	5	10
c11592g1i1	263	3	2	3	2	2	5
c11593g1i1	327	2	3	0	2	3	1
c11594g1i1	246	1	0	4	1	4	2
c11595g1i1	440	5	2	1	0	1	3
c11595g2i1	285	2	0	2	2	1	3
c11596g1i1	435	16	5	1	0	2	2
c11598g1i1	203	0	0	1	0	1	2
c11599g1i1	296	3	2	8	2	6	8
c1159g1i1	533	18	10	13	11	11	27
c1159g2i1	319	14	2	6	12	15	16
c115g1i1	623	10	5	24	1	2	3
c11600g1i1	665	17	15	8	11	21	20
c11602g1i1	422	70	37	97	75	76	83
c11603g1i1	357	4	1	5	3	6	4
c11603g2i1	237	7	3	6	1	3	3
c11606g1i1	376	3	2	2	1	5	6
c11609g1i1	211	8	3	3	7	1	7
c1160g1i1	1941	402	250	300	325	337	419
c11610g1i1	274	0	2	1	2	2	3
c11610g2i1	239	0	1	0	1	2	2
c11611g1i1	4199	218	177	200	207	200	325
c11612g1i1	519	10	4	6	13	6	10
c11613g1i1	233	10	5	7	13	7	10
c11616g1i1	436	25	7	17	21	22	18
c11617g1i1	411	7	0	4	5	0	6
c11618g1i1	223	0	0	0	0	1	0
c11619g1i1	780	21	2	14	17	20	34
c11619g2i1	395	5	4	10	12	8	7
c11622g1i1	236	16	9	14	0	3	0
c11622g2i1	203	16	9	7	1	0	0
c11623g1i1	481	7	7	6	2	7	7
c11624g1i1	264	0	0	0	0	1	0
c11624g2i1	337	2	0	1	0	0	0
c11626g1i1	234	4	5	3	8	8	7
c11626g2i1	210	3	1	4	1	4	2
c1162g1i1	587	5	7	6	3	3	10
c11630g1i1	297	2	2	2	3	3	3
c11631g1i1	393	8	3	6	16	9	12
c11632g1i1	350	4	0	2	3	4	5
c11632g2i1	223	5	2	6	6	8	3
c11633g1i1	215	14	6	12	12	15	20
c11634g1i1	260	9	3	2	5	2	4
c11634g2i1	204	9	2	5	5	4	3
c11636g1i1	260	0	1	0	1	2	0
c11636g2i1	220	0	0	1	0	0	1
c11637g1i1	252	0	0	1	0	0	1
c11638g1i1	238	1	0	1	1	2	4
c1163g1i1	789	57	31	31	83	78	112
c1163g1i2	1051	82	34	90	89	85	96
c11640g1i1	322	3	2	1	12	16	7
[truncated: 120,016 more rows]
