# Supplementary material for: Tetrapod limb and sarcopterygian fin regeneration share a core genetic programme
Source: Nat Commun. 2016 Nov 2;7:13364. doi: 10.1038/ncomms13364 (PMC5097137; doi:10.1038/ncomms13364)
Supplement: Supplementary Data 2 — RNA-seq expression results for lungfish blastema transcriptome in TPM. [file ncomms13364-s3.xlsx]

## Sheet: DGE TPM
Supplementary Data 2. RNA-seq expression results for lungfish blastema transcriptome in TPM.
Transcript ID	Transcript Length	NRF01	NRF02	NRF03	BF1	BF2	BF3
c0g1i1	215	0.0268449	0.0442405	0	0	0	0
c10000g1i1	775	0.0124122	0.00409106	0.0243837	0.0307045	0.00925046	0.0257354
c10000g2i1	582	0.00991693	0	0.0108232	0.0163546	0.0246361	0.00934628
c10001g1i1	1684	0.11196	0.114848	0.17456	0.089023	0.123458	0.0872134
c10001g2i1	242	0.0476996	0.0393046	0.0607354	0.0589983	0.0691236	0.0674322
c10002g1i1	2317	0.353722	0.225785	0.269147	0.0780533	0.0866357	0.22068
c10003g1i1	306	0.119457	0.0518067	0.0892033	0.0777647	0.0546664	0.0829559
c10003g2i1	337	0.165557	0.15994	0.137073	0.1271	0.0638199	0.0753249
c10004g1i1	4725	1.158	1.18905	1.2065	1.05559	1.03933	1.29666
c10004g2i1	417	0.770477	1.07967	0.825785	0.650538	0.722068	0.830497
c10005g1i1	1220	0.0205004	0.0233894	0.0344215	0.00585147	0.0117526	0.00148621
c10005g1i2	1268	0.0455178	0.0350063	0.0331184	0.00750662	0.0169616	0.030029
c10006g1i1	1226	0.0156924	0.0206889	0.0256898	0.0291142	0.0233902	0.0147894
c10007g1i1	2044	0.262605	0.25439	0.212642	0.245644	0.238503	0.251042
c10007g1i2	1970	0.0302743	0.0177037	0.0138559	0.0410692	0.0169827	0.0331342
c10008g1i1	3567	0.50322	0.353767	0.298445	0.60574	0.50179	0.718256
c10009g1i1	3416	1.24242	1.09058	1.25638	1.17587	1.22283	1.1895
c1000g1i1	1593	0.0350236	0.0616997	0.0434968	0.076183	0.0645054	0.109269
c10010g1i1	1879	0.190443	0.619265	0.312889	0.535695	0.475651	0.431341
c10011g1i1	244	0.0315391	0.0259883	0	0.0487623	0.0195877	0
c10012g1i1	1095	0.00702789	0.011582	0.0230105	0.0195583	0.0436475	0.0231822
c10012g1i2	1244	0.0587682	0.0229382	0.0202544	0.0401701	0.0172888	0.0597591
c10013g1i1	2782	0.133469	0.0797771	0.0701916	0.172782	0.182105	0.136868
c10013g2i1	2649	0.0922361	0.0586477	0.0483512	0.135643	0.108254	0.0985646
c10014g1i1	493	0.987308	0.347283	0.404609	0.526118	0.402323	0.485476
c10014g1i2	756	21.6768	20.3445	20.7916	26.9216	25.9422	28.6607
c10015g1i1	481	0.0239986	0.00659162	0.0130959	0.00989438	0.0198728	0.0113088
c10015g2i1	779	0.0222272	0.0081401	0.0215631	0.00305468	0.00613531	0.00931029
c10016g1i1	495	0.0272065	0.0192156	0.00848367	0.00961454	0.0241384	0.0402928
c10017g1i1	1038	0.328061	0.256578	0.319609	0.199446	0.239431	0.272501
c10017g2i1	324	0.231579	0.215286	0.259223	0.139544	0.147512	0.218253
c10018g1i1	4677	0.156313	0.1166	0.149049	0.143478	0.14	0.167865
c10018g2i1	905	0.104166	0.0735712	0.116006	0.113064	0.108263	0.156274
c10019g1i1	310	0.0124122	0.0204553	0.0135465	0.00767613	0.00770871	0.0116979
c10019g2i1	251	0	0	0.0334615	0.0379219	0.00952072	0
c1001g1i1	227	0.48309	0.502821	0.462491	0.33545	0.27371	0.287552
c1001g1i2	315	0.109936	0.0301959	0.0933204	0.0755428	0.128968	0.10361
c10020g1i1	1782	0.966261	0.891389	0.870755	0.64364	0.639668	0.786525
c10021g1i1	202	0.00952418	0.0156959	0	0.0235604	0.0118302	0.0269284
c10022g1i1	500	0.00769554	0.0126823	0.00839884	0.0190368	0.00955881	0
c10022g2i1	396	0.0048583	0.00800649	0.0106046	0.0180273	0.0060346	0.0137362
c10023g1i1	2108	0.0264671	0.0255691	0.0169331	0.0395095	0.0294745	0.0498882
c10023g2i1	2357	0.0408122	0.0295938	0.0347427	0.0615849	0.0547492	0.056157
c10024g1i1	921	0.0292447	0.058523	0.025078	0.0129186	0.00518936	0.0118122
c10025g1i1	5691	0.0398908	0.0362128	0.0343126	0.0694102	0.0680252	0.0965372
c10026g1i1	2500	0.0315517	0.0240963	0.0251965	0.0323625	0.0248529	0.0326372
c10027g1i1	2761	1.47584	1.22183	1.16279	1.0282	1.07411	0.883276
c10028g1i1	1039	0.0425884	0.0579796	0.0606268	0.0343542	0.0437	0.0401377
c10029g1i1	1446	0.129057	0.195146	0.302033	0.046078	0.0793262	0.0451414
c1002g1i1	209	0.0828467	0.136532	0.210976	0.0455426	0.011434	0.034702
c10031g1i1	2418	0.417717	0.431397	0.413342	0.273585	0.26091	0.300697
c10032g1i1	654	1.14139	1.56589	1.87818	0.98968	0.957342	1.19215
c10032g2i1	322	1.03364	1.41789	1.55848	0.827687	0.771829	1.08115
c10033g1i1	4302	0.0702115	0.0611709	0.0580812	0.0779924	0.0966546	0.0644854
c10034g1i1	1311	0.00293499	0	0.00320322	0.0018151	0.00546842	0.0027661
c10034g1i2	4484	0.061784	0.0530314	0.0435488	0.0764189	0.079408	0.098261
c10035g1i1	3151	1.1216	0.869366	0.856943	1.24984	1.16338	1.38103
c10036g1i1	1724	0.0535652	0.0349425	0.034102	0.143549	0.130297	0.13988
c10037g1i1	1084	0.0141984	0.00877464	0.021307	0.0351232	0.00661357	0.0250901
c10037g1i2	6474	0.116194	0.0680737	0.0752444	0.0948311	0.0981867	0.115389
c10038g1i1	2065	5.36172	4.94087	5.22843	5.64766	5.97368	5.14714
c10039g1i1	228	0.0253143	0.013906	0.0184185	0.0313105	0.0314434	0.00795254
c10039g2i1	2182	0.0335049	0.0377795	0.0394537	0.0425318	0.0449027	0.0606609
c1003g1i1	630	0.0183227	0.0301959	0.0199972	0.0453257	0.0493113	0.0230245
c10040g1i1	1811	0.03187	0.0262609	0.0324638	0.0394191	0.0290301	0.0420505
c10041g1i1	223	0.0862729	0.071089	0.0470787	0.0746959	0.0428646	0.0813084
c10041g2i1	379	0.0609146	0.0669249	0.0554013	0.0879008	0.0693581	0.0239206
c10042g1i1	220	0	0.0144117	0.0190883	0.0108164	0.0651737	0.00824172
c10043g1i1	399	0.00482177	0.00794629	0.0157873	0	0.0239569	0.00454431
c10043g1i2	2431	0.0696429	0.0443436	0.0475047	0.0832028	0.0648788	0.0805526
c10044g1i1	932	0.0227068	0.0374209	0.0382994	0.0306386	0.0410249	0.0525277
c10044g2i1	258	0.00745692	0.0368671	0	0.0276698	0.0277872	0.0210835
c10045g1i1	1131	0.0102063	0.0112133	0.0129955	0.0399756	0.111984	0.179554
c10046g1i1	903	0.0766997	0.0632007	0.0674325	0.0263521	0.039696	0.0662623
c10047g1i1	1751	0.6076	0.572187	0.546812	0.642804	0.592308	0.611986
c1004g1i1	659	0.148889	0.182825	0.168869	0.133604	0.177686	0.23387
c10050g1i1	237	0.00811766	0	0.0265786	0.0301215	0	0.0229516
c10050g2i1	430	0.0134225	0.00737342	0.0390644	0	0.0111149	0.00843339
c10051g1i1	406	0.0473863	0.0468557	0.0413736	0.0410276	0.0588596	0.0446596
c10052g1i1	305	0.0630782	0.145534	0.0757272	0.148237	0.086186	0.130787
c10053g1i1	712	0.0783605	0.0623426	0.0648787	0.0701848	0.0537012	0.0713048
c10053g2i1	770	0.0624638	0.0576467	0.0627186	0.0587174	0.0682772	0.0753529
c10054g1i1	237	0	0	0	0	0.0201663	0.0153011
c10055g1i1	568	0.59952	0.837298	0.598861	0.615847	0.78675	0.689518
c10055g2i1	2240	0.516185	0.690731	0.599917	0.696883	0.762784	0.655658
c10056g1i1	225	0.0085506	0.0281828	0.00933204	0.031728	0.0424836	0.0322343
c10056g2i1	366	0.0157695	0.0259883	0.0114738	0.00650164	0.0195877	0.0247702
c10057g1i1	3779	0.378261	0.450541	0.828993	0.847563	0.630466	0.780641
c10057g1i2	3764	1.31411	0.912255	0.440136	1.53308	1.67038	1.23512
c10059g1i1	3492	0.107984	0.0408578	0.0336723	0.104942	0.108809	0.200426
c10059g1i2	3537	0.0957319	0.0340632	0.0350248	0.120426	0.09121	0.195313
c1005g1i1	601	0.0256091	0.0158265	0.0104811	0.0158376	0.019881	0.0120677
c10060g1i1	927	0.0830155	0.0786657	0.117783	0.118082	0.149517	0.113446
c10061g1i1	530	0.0617095	0.101697	0.0752726	0.0673471	0.0586153	0.0957905
c10061g1i2	203	0	0	0	0	0	0
c10062g1i1	297	0	0	0.00706973	0	0.0160923	0.01221
c10063g1i1	4156	0.0439772	0.0289898	0.0702261	0.053249	0.04255	0.0632605
c10064g1i1	1086	0.0283445	0.017517	0.0212678	0.041632	0.0462097	0.0384006
c10064g2i1	1470	0.0327191	0.0366664	0.0199972	0.0437069	0.0455181	0.0555055
c10065g1i1	461	0.0459061	0.0894087	0.0637656	0.0516182	0.0622048	0.0471977
c10065g2i1	1413	0.0939477	0.0695595	0.0787577	0.0589426	0.0591929	0.0577445
c10066g1i1	2379	0.333991	0.227897	0.239185	0.290073	0.242084	0.243129
c10067g1i1	558	0.0620608	0.0681843	0.0752584	0.0554387	0.034261	0.061739
c10067g2i1	1058	0.0963761	0.0659287	0.0674765	0.0832185	0.0722783	0.0788338
c10068g1i1	400	0.00961942	0.0237793	0.00524927	0	0.0119485	0.00906589
c10069g1i1	3132	0.0540555	0.208537	0.174305	0.110926	0.151836	0.244883
c10069g1i2	3109	0.178837	0.0448714	0.0972525	0.270183	0.196003	0.0425738
c1006g1i1	289	0.0266282	0.0109708	0.0145309	0.0411695	0.0248066	0.0690137
c10070g1i1	431	18.605	16.5149	16.9584	18.9429	15.863	20.2731
c10071g1i1	1053	0.147991	0.168615	0.169492	0.12881	0.122549	0.187689
c10071g2i1	1980	0.120486	0.182548	0.181339	0.11898	0.121899	0.113553
c10072g1i1	642	0.0569374	0.0642015	0.0425175	0.0852504	0.0818901	0.0875522
c10072g2i1	294	0.0654383	0.0647055	0.0999861	0.0566571	0.0325129	0.0555055
c10073g1i1	1164	0.046279	0.0544771	0.0342736	0.0531526	0.0677493	0.0405005
c10074g1i1	298	0.00645599	0.021279	0.028184	0	0.00801913	0
c10075g1i1	276	0	0.0229751	0	0	0.00865834	0.013139
c10076g1i1	2025	1.88778	1.75047	1.7285	1.35373	1.18836	1.37085
c10076g1i2	1748	0.816661	0.509685	0.401203	0.291324	0.358182	0.210569
c10077g1i1	7063	0.0849854	0.0722726	0.0618348	0.0808585	0.07342	0.129641
c10078g1i1	686	0.0504809	0.0369746	0.0183648	0.017344	0.0278682	0.0343605
c10079g1i1	314	0.0367621	0.0302921	0.0869306	0.0530484	0.0608841	0.0577445
c10079g2i1	712	0.0486375	0.0801548	0.0530825	0.0534741	0.0469885	0.0738514
c1007g1i1	758	0.144672	0.16313	0.144043	0.191498	0.208074	0.121995
c10080g1i1	370	0.0311981	0.0514146	0.0624238	0.0836075	0.0452106	0.0980096
c10081g1i1	480	0.0240486	0.0198161	0.0174976	0.0049575	0.0248927	0.0264422
c10081g2i1	529	0.0327315	0.0239741	0.0277844	0.0179932	0.0451739	0.0274205
c10082g1i1	500	0.119281	0.133164	0.155378	0.0809064	0.071691	0.11967
c10082g2i1	477	0.0766327	0.112997	0.0880381	0.0448981	0.0601183	0.0912291
c10083g1i1	1682	0.166996	0.14703	0.116096	0.270216	0.233003	0.284589
c10084g1i1	666	0.00288872	0.00952123	0.00945815	0.0142919	0.0143526	0.0462823
c10085g1i1	1406	0.076627	0.0518656	0.0507753	0.0456964	0.0730848	0.0722176
c10086g1i1	308	0.0374783	0.0411762	0.0409034	0.0309039	0.0620702	0.0294347
c10089g1i1	258	0.0223708	0.0245781	0.00813841	0.036893	0.0185248	0
c1008g1i1	2079	0.092539	0.067102	0.0585777	0.0789766	0.087358	0.0933189
c10090g1i1	1917	0.0110395	0.0248088	0.0339546	0.0359981	0.0286714	0.0454004
c10091g1i1	2037	0.136004	0.157205	0.159772	0.211442	0.199435	0.184255
c10092g1i1	222	0.0173323	0.0142818	0.0189163	0.0107189	0	0.0163349
c10093g1i1	550	0.00349797	0	0.00381765	0.00865309	0	0.00989006
c10093g2i1	446	0.0129409	0	0.00941574	0	0.0267904	0.0243925
c10094g1i1	323	0.0893445	0.117792	0.156016	0.147344	0.133172	0.162793
c10094g2i1	2682	0.52437	0.802691	0.573075	0.416119	0.457091	0.420506
c10094g3i1	937	0.110875	0.0812099	0.0717083	0.0888858	0.13262	0.152872
c10094g4i1	647	0.541186	0.671357	0.548456	0.41928	0.424754	0.372724
c10095g1i1	562	0.0787355	0.0394911	0.0298891	0.105854	0.102051	0.103241
c10095g2i1	472	0.0489123	0.0335865	0.0133456	0.0604983	0.0556922	0.0768296
c10096g1i1	360	0.133603	0.0968785	0.110818	0.05949	0.119485	0.105769
c10097g1i1	967	0.405866	0.445912	0.295306	0.290375	0.284194	0.300009
c10098g1i1	705	0.0354759	0.0224863	0.0208482	0.0337532	0.0406758	0.0257188
c10098g2i1	679	0.0198339	0.0373557	0.0309236	0.0525685	0.0422333	0.0373851
c10099g1i1	429	0.121084	0.133031	0.0880997	0.0776559	0.150401	0.088757
c1009g1i1	2062	0.382538	0.427458	0.395096	0.294276	0.303638	0.353491
c10100g1i1	1638	0.166784	0.147108	0.108959	0.165613	0.129843	0.129513
c10101g1i1	813	0.168015	0.171593	0.160125	0.0965889	0.0940596	0.19626
c10101g2i1	863	0.18949	0.227781	0.194643	0.148897	0.138453	0.233213
c10102g1i1	680	0.0707311	0.10724	0.120424	0.111981	0.0878567	0.0506623
c10103g1i1	2194	0.370045	0.245669	0.200975	0.265725	0.246159	0.349578
c10104g1i1	3493	0.133289	0.145231	0.125033	0.13625	0.161457	0.178048
c10105g1i1	4189	0.0734833	0.544196	0.140849	0.559538	0.814632	0.507725
c10106g1i1	278	0.00692045	0.0114049	0.00755291	0.00855971	0.0171921	0.0130444
c10107g1i1	1393	0.241694	0.24354	0.272827	0.134952	0.114939	0.0689867
c10107g2i1	627	0.251609	0.207326	0.344928	0.0834947	0.0952832	0.0896468
c10108g1i1	398	0.082176	0.0477975	0.0633078	0.149472	0.12609	0.150339
c10108g2i1	2063	0.137087	0.193646	0.152669	0.282599	0.267582	0.22412
c10109g1i1	2241	1.10832	1.00875	1.06344	1.31244	1.27643	1.48226
c10109g2i1	276	0.543707	0.493965	0.54775	0.629387	0.510842	0.722644
c1010g1i1	3795	0.108995	0.12699	0.103464	0.155505	0.188909	0.202101
c10110g1i1	2113	0.286807	0.354119	0.386553	0.450468	0.471607	0.480539
c10110g1i2	536	0.157931	0.153796	0.105769	0.0443955	0.0401256	0.0507419
c10111g1i1	778	0.165682	0.183388	0.178124	0.189634	0.196582	0.286659
c10111g2i1	453	0.18262	0.237968	0.194675	0.162842	0.200461	0.312203
c10112g1i1	1181	0.0244355	0.0053693	0.00355582	0.0120894	0.0101173	0.00460587
c10112g1i2	1436	0.396567	0.410673	0.381632	0.493816	0.342812	0.444456
c10113g1i1	793	0.936469	1.00755	0.961153	0.969244	0.964318	0.706522
c10114g1i1	445	0.0778201	0.0641239	0.0613398	0.0374319	0.0590713	0.036671
c10115g1i1	3427	0.568127	5.41134	2.53227	6.25903	4.91956	3.77291
c10116g1i1	4825	0.408701	0.484292	0.771997	0.681576	0.709729	0.455831
c10117g1i1	259	0.0891375	0.085691	0.0810699	0.0643135	0.0738132	0.0700069
c10118g1i1	888	0.028165	0.0285637	0.0189163	0.0214378	0.0457488	0.0571723
c10118g2i1	2026	0.0341855	0.0281689	0.0124366	0.0340614	0.0353855	0.0250587
c10119g1i1	1770	0.127172	0.102103	0.0830393	0.446343	0.414485	0.357514
c10119g2i1	1548	0.152867	0.112649	0.10173	0.518039	0.458489	0.449781
c1011g1i1	969	0.00992717	0.009816	0.0151682	0.0319244	0.0197292	0.0411661
c1011g2i1	954	0.0181499	0.0166172	0.00440191	0.0299321	0.0325641	0.0285091
c10120g1i1	1921	0.0250375	0.0478639	0.074326	0.0470717	0.0398076	0.0556885
c10120g2i1	288	0	0.0330268	0.0510346	0.082625	0.0248927	0.0377745
c10121g1i1	770	0.0324812	0.0123529	0.0327227	0.0216327	0.0310351	0.0306121
c10121g2i1	329	0.035086	0	0.0319105	0.0216985	0.0145271	0.0110224
c10122g1i1	410	0.0046924	0.0154662	0.0102425	0.0232156	0.00582854	0.0176895
c10123g1i1	244	0.00788477	0.0129941	0	0	0	0
c10124g1i1	613	0.0156924	0.0155166	0.0068506	0.034937	0.0350853	0.00295788
c10125g1i1	245	0.691028	0.569408	0.591347	0.796437	0.673018	0.688268
c10126g1i1	1291	0.0312948	0.0122795	0.0325284	0.106907	0.129573	0.101122
c10126g1i2	1275	0.0301786	0.0198938	0.0362303	0.171704	0.144319	0.0668387
c10127g1i1	1052	0.0804667	0.0783601	0.0958042	0.108575	0.0772337	0.110307
c10128g1i1	1045	0.0147283	0.0121361	0.0180836	0.0136628	0.0365887	0.017351
c10129g1i1	272	0.0141462	0	0.00771952	0.0174971	0	0.0133322
c10129g2i1	924	0.0187391	0.0102941	0.0136345	0.0231779	0.0181038	0.0235478
c1012g1i1	2483	0.791869	1.04451	0.988546	0.399635	0.565906	0.798879
c1012g1i2	2318	0.121177	0.157297	0.140403	0.121136	0.046392	0.0750928
c10130g1i1	259	0.0297125	0.0367247	0.0405349	0.0275629	0.0922665	0.0840083
c10131g1i1	949	0.0912274	0.116934	0.0929271	0.0977917	0.105761	0.0917098
c10132g1i1	1417	0.111333	0.210327	0.124471	0.19816	0.161899	0.230326
c10133g1i1	658	0.0497052	0.0240925	0.0510568	0.0506298	0.0326859	0.0330671
c10134g1i1	805	0.143395	0.110281	0.164325	0.171449	0.169209	0.146406
c10135g1i1	1386	0.06524	0.0480389	0.0499931	0.0394883	0.0293109	0.0536366
c10135g2i1	1152	0.0584514	0.0633013	0.0309853	0.0599031	0.0435623	0.0566618
c10136g1i1	3704	2.65365	1.2369	3.04299	1.12748	0.818073	0.603087
c10136g2i1	1445	2.764	1.41743	3.24183	1.26473	0.919498	0.863299
c10137g1i1	4911	0.234267	0.416416	0.272351	0.755405	0.517744	1.32398
c10138g1i1	5010	0.084482	0.0867002	0.105195	0.114943	0.108276	0.109297
c10138g2i1	2344	0.0566331	0.0351684	0.0698709	0.0720783	0.0693258	0.0564684
c10139g1i1	375	0.620774	0.634114	0.7223	0.488611	0.694607	0.628568
c10139g2i1	2190	0.630753	0.619636	0.607861	0.709533	0.672172	0.611844
c1013g1i1	1611	0.0692646	0.0551061	0.0795048	0.0738547	0.0815851	0.0483964
c10140g1i1	3049	0.145758	0.135183	0.0764407	0.153749	0.182617	0.141534
c10141g1i1	344	0.0111854	0.00921677	0.0122076	0.0138349	0.0138936	0.0316252
c10141g2i1	269	0.014304	0.023573	0	0.0442305	0.0266509	0.0404426
c10143g1i1	2651	2.10314	2.47331	2.52187	1.65971	1.66946	1.94997
c10144g1i1	2687	0.509074	0.424788	0.497773	0.22317	0.403768	0.432545
c10144g1i2	2820	0.023878	0.0685832	0.0342506	0.211801	0.0237275	0.151098
c10145g1i1	1360	0.0268778	0.0186504	0.0200707	0.0262456	0.0193285	0.0399966
c10146g1i1	433	0.235487	0.241637	0.198818	0.186851	0.20972	0.393623
c10147g1i1	603	0.118049	0.178772	0.121874	0.110495	0.142669	0.153353
c10148g1i1	2892	0.113757	0.0986692	0.116166	0.111904	0.114031	0.13417
c10149g1i1	254	0.0378718	0.0124826	0.0247997	0.0843165	0.103491	0.0499695
c1014g1i1	1390	0.369552	0.342148	0.380667	0.301302	0.213182	0.314371
c1014g1i2	1260	0.00305379	0.0251632	0.00833218	0.0169971	0.0303454	0.00575612
c10150g1i1	2123	0.0244677	0.0209081	0.0168135	0.00896693	0.0135075	0.0179353
c10150g2i1	357	0.0269452	0	0.0117631	0.0133311	0.0200815	0.0253947
c10151g1i1	383	0.25116	0.231791	0.197362	0.347931	0.293253	0.288783
c10151g2i1	1386	0.274841	0.272221	0.236331	0.322774	0.282764	0.323128
c10152g1i1	322	0.107546	0.0787719	0.0912917	0.00739006	0	0
c10153g1i1	247	0.0701011	0.10269	0.0255025	0.04817	0.0386996	0.0513856
c10153g2i1	1336	0.0388809	0.0284782	0.0707237	0.0463096	0.0518723	0.0352864
c10154g1i1	834	0.0576704	0.0304131	0.0201411	0.0399453	0.0544416	0.0478296
c10155g1i1	3125	0.0941934	0.0568166	0.0597997	0.0593948	0.0718822	0.0852919
c10155g1i2	2978	0.00710636	0.00532332	0.00916596	0.0119859	0.00802452	0.0133949
c10156g1i1	391	0.127931	0.137851	0.0483309	0.109547	0.134459	0.097383
c10156g1i2	636	0.0695745	0.0797627	0.0858372	0.14966	0.10145	0.182458
c10157g1i1	719	0.024082	0.0308678	0.0321235	0.00992879	0.0265892	0.0378271
c10157g2i1	716	0.0295569	0.0354253	0.00879766	0.0232642	0.00667514	0.0278561
c10158g1i1	3999	0.167901	0.0277494	0.0257279	0.200531	0.194212	0.310584
c10159g1i1	706	0.0190753	0.0179636	0.0356891	0.0505581	0.0236939	0.0539331
c10159g1i2	382	0.0453271	0.107899	0.043973	0.130816	0.0312788	0.0806912
c10160g1i1	215	0.0447415	0.088481	0.0585965	0.121747	0.211183	0.126501
c10160g2i1	201	0.0478578	0	0.0104463	0.130227	0.13078	0.171395
c10161g1i1	339	0.124854	0.0748217	0.0867137	0.0140389	0.0493449	0.0909263
c10161g2i1	1745	0.146634	0.0781286	0.101075	0.024546	0.0205418	0.110141
c10162g1i1	1177	0.0637481	0.18587	0.0410308	0.0343697	0.0345157	0.0677824
c10163g1i1	3400	0.0520581	0.0662089	0.0444644	0.0370937	0.0407655	0.0634612
c10164g1i1	1518	1.00757	1.10281	0.973778	0.921742	0.875279	0.794311
c10165g1i1	4079	0.245261	0.226969	0.315548	0.234518	0.198019	0.245372
c10165g1i2	3968	0.539638	0.434675	0.431795	0.564915	0.51552	0.454208
c10167g1i1	1099	0.220573	0.135593	0.240731	0.216524	0.206571	0.155085
c10168g1i1	2101	0.130029	0.167507	0.154905	0.077017	0.0978174	0.111328
c10169g1i1	529	0.127289	0.113877	0.15083	0.15744	0.176178	0.123392
c10169g2i1	201	0.114859	0.0946438	0.0940168	0.165743	0.118891	0.0721663
c1016g1i1	2490	0.0146802	0.0292864	0.0193949	0.0506501	0.0643012	0.111412
c10170g1i1	1261	0.06713	0.0653726	0.0466232	0.0849183	0.0852788	0.115031
c10170g2i1	771	0.102308	0.111032	0.0599139	0.0925914	0.130178	0.119938
c10171g1i1	585	0.272961	0.119235	0.161516	0.21152	0.167483	0.173569
c10172g1i1	6532	0.616162	0.700418	0.835126	0.529326	0.610962	0.612628
c10173g1i1	305	0.14508	0.166325	0.0963801	0.132633	0.133196	0.124842
c10173g2i1	263	0.0804667	0.0482216	0.0958042	0.090479	0.0817769	0.13099
c10174g1i1	3727	0.0810437	0.0433858	0.025352	0.0964098	0.0897661	0.0982726
c10174g2i1	789	0.0609596	0.0442031	0.0239511	0.0844471	0.0726905	0.0735383
c10175g1i1	583	0.00659995	0.00543837	0.00360156	0.00408164	0.00819795	0.0124403
c10175g2i1	2048	0.014091	0.0139332	0.0112777	0.0116191	0.0128353	0.0123948
c10176g1i1	6554	0.0234835	0.0333795	0.0237074	0.125261	0.0845912	0.100701
c10177g1i1	5345	0.18141	0.173803	0.139064	0.196334	0.169447	0.161473
c10178g1i1	499	0.0154219	0.00635385	0.00420783	0.0190749	0.00957796	0.0181681
c10178g2i1	247	0.00778901	0.0128363	0	0	0.0193498	0.0073408
c10179g1i1	1037	0.0445258	0.0428042	0.0445454	0.0321257	0.0299577	0.0314727
c10179g2i1	634	0.0667594	0.0600108	0.0563013	0.0375331	0.00753849	0.028599
c1017g1i1	1518	0.069706	0.0751914	0.0899085	0.0501628	0.0661182	0.0609171
c10180g1i1	228	0.160324	0.41718	0.110511	0.250484	0.241066	0.190861
c10180g1i2	245	0.0471155	0.0647055	0.0171405	0.0874138	0.0390155	0.0666065
c10181g1i1	234	0.0575521	0.0270989	0.0179462	0.0610154	0.0306372	0.0309945
c10181g2i1	202	0.0571451	0.125567	0.051973	0.0471208	0.165623	0.00897613
c10181g3i1	248	0.038788	0.0127846	0.0423328	0.0383806	0	0.0292448
c10182g1i1	580	0.106145	0.10933	0.0615432	0.0861579	0.0906439	0.0937851
c10182g2i1	506	0.125471	0.119053	0.145237	0.0987581	0.0850091	0.0860005
c10183g1i1	4515	0.149564	0.140446	0.0888249	0.0880162	0.0889191	0.109634
c10183g2i1	424	0.199648	0.164511	0.178277	0.101021	0.135266	0.124015
c10184g1i1	3285	0	0	0	0.000724383	0.000727459	0.0193185
c10185g1i1	294	0.0130877	0.0107842	0.0214256	0.0161877	0.0243847	0.0308364
c10185g2i1	624	0.00924945	0.0101621	0	0.0190673	0.0114889	0.0261516
c10186g1i1	1815	0.553316	0.501352	0.514805	0.411677	0.360759	0.420577
c10186g1i2	1884	0.182789	0.188484	0.157144	0.184406	0.102742	0.10779
c10188g1i1	821	0.0304635	0.0386184	0.0383625	0.0260857	0.0174643	0.022085
c10188g2i1	613	0.0282463	0.0103444	0.0239771	0.00388189	0.0233902	0.00887363
c10189g1i1	2209	0.5992	0.409059	0.39827	0.845625	0.787552	0.916028
c10189g1i2	2186	0.616946	0.411913	0.403421	0.93181	0.751018	0.912395
c1018g1i1	4107	0.0955619	0.093411	0.0940702	0.108927	0.102407	0.115228
c10190g1i1	1758	0.711334	0.600568	0.676016	0.776957	0.743553	0.896275
c10191g1i1	2113	0.001821	0.00600202	0.00298113	0.00337851	0.0022619	0.00429053
c10191g1i2	5587	0.0389116	0.0346169	0.0296898	0.0293883	0.0427725	0.0538728
c10192g1i1	300	0.00641295	0	0	0.007932	0.00796567	0
c10192g2i1	221	0	0	0.0190019	0	0.0216263	0.0164089
c10193g1i1	1119	0.0137543	0	0.0150113	0.0127592	0.014949	0
c10194g1i1	3357	0.789727	0.80374	0.733053	0.684037	0.677687	0.719438
c10195g1i1	1657	0.546862	0.132027	0.824931	0.136428	0.0980686	0.183835
c10196g1i1	683	0.0591531	0.0510633	0.0338167	0.0487766	0.0594801	0.0610587
c10197g1i1	1262	0.0792726	0.133154	0.133104	0.0886221	0.115509	0.122124
c10198g1i1	1275	0.0135804	0.00994688	0.0148215	0.0223962	0.0168685	0.0654166
c10199g1i1	2443	0.0913511	0.099932	0.0730558	0.080846	0.0939056	0.0875788
c1019g1i1	699	0.00275234	0.0181435	0.00901163	0.0170215	0.0205125	0.0129698
c101g1i1	234	0.0575521	0.0270989	0.00897312	0.0305077	0.0204248	0.0774862
c101g2i1	264	0.0218623	0.0360292	0.00795344	0.0270409	0.0271557	0.0137362
c10200g1i1	1658	0.468787	0.650177	0.547089	0.470753	0.429512	0.594915
c10201g1i1	738	0.023462	0.0386655	0.0199159	0.0290195	0.0356189	0.0737064
c10201g2i1	1082	0.0444521	0.0380937	0.0329899	0.0395867	0.0331289	0.0351911
c10202g1i1	627	0.0030684	0.00505673	0.00669764	0.00379521	0.0190566	0.0202428
c10202g2i1	842	0.0091396	0.00753104	0.0199497	0	0.0255431	0.0107671
c10203g1i1	1159	0.0331991	0.0191493	0.0199282	0.0102657	0.0329898	0.0172088
c10203g1i2	897	0.010724	0.0247425	0.0163857	0.0371398	0.0293051	0.0262779
c10204g1i1	371	0.0207427	0.00854601	0.0169788	0.019242	0.00644124	0.00488727
c10205g1i1	447	0.00430399	0	0.0234867	0.00532349	0.00534609	0.00811265
c10206g1i1	2222	2.78106	2.46283	2.69409	1.55927	1.50029	1.96822
c10206g1i2	2183	1.89745	2.47052	2.05162	0.906929	1.11768	1.2409
c10207g1i1	2418	0.0397826	0.0354034	0.0303928	0.0679042	0.0513914	0.0629888
c10208g1i1	235	0	0	0	0	0	0
c10209g1i1	206	0.196124	0.169302	0.101928	0.115515	0.139206	0.176037
c1020g1i1	2850	0.0641295	0.0467242	0.0663066	0.0759802	0.051148	0.0432618
c10210g1i1	1433	0.0174532	0.0265505	0.0234441	0.0182663	0.00833811	0.0227754
c10212g1i1	237	0	0.0133779	0	0.0100405	0	0.00765054
c10212g1i2	2946	0.0672641	0.0871745	0.117601	0.0759275	0.0754386	0.0689328
c10213g1i1	945	0.0346096	0.0201306	0.026663	0.0176267	0.0303454	0.0172684
c10213g2i1	525	0.00366454	0.00603918	0.0119983	0.00906514	0.00455181	0.0138147
c10214g1i1	910	0.0761097	0.0661987	0.0599917	0.0784483	0.0814074	0.0956402
c10214g2i1	768	0.00751518	0.0206417	0.01367	0.049575	0.0342275	0.0141655
c10215g1i1	1068	0.124296	0.148435	0.119927	0.131457	0.134253	0.14261
c10216g1i1	384	0.0300607	0.0165134	0.021872	0.0247875	0.0186695	0.00472182
c10216g2i1	701	0.0164669	0	0.0119812	0.023762	0.0340899	0.023279
c10217g1i1	1521	0.0543899	0.0250143	0.00966336	0.115773	0.0785569	0.07391
c10217g2i1	265	0.0435597	0.0119644	0.00792343	0.0718369	0.036071	0.075264
c10219g1i1	595	0.0355676	0.0213147	0.0352892	0.011998	0.0321304	0.0548525
c10219g2i1	1355	0.0241373	0.0163793	0.0170456	0.0298547	0.0335087	0.0414823
c10220g1i1	2094	0.157108	0.109017	0.113308	0.123866	0.118686	0.122091
c10221g1i1	322	0.0238992	0.00984649	0.00652084	0.0665105	0.0222643	0.0281549
c10221g2i1	964	0.029936	0.0559125	0.0152469	0.0394954	0.0470999	0.0394987
c10222g1i1	2285	0.143976	0.0915788	0.145188	0.0479044	0.0962156	0.0515784
c10222g1i2	1630	0.00708179	0.0175062	0.00901716	0.0189784	0.0058643	0.00333714
c10223g1i1	355	0.135485	0.0714494	0.0828054	0.0938433	0.121168	0.0817207
c10223g2i1	431	0.0491015	0.0367815	0.0828192	0.0828167	0.0609901	0.0546898
c10224g1i1	566	0.0203945	0.00560171	0.0111292	0	0	0
c10225g1i1	1925	4.02267	4.06656	4.14488	3.79994	3.47841	4.07094
c10226g1i1	231	0.0249855	0	0.00908965	0.0206026	0	0.00784926
c10227g1i1	260	0.0739956	0.024389	0.0080758	0.0183046	0.00919116	0
c10227g2i1	406	0.0142159	0.0156186	0.0103434	0	0.0117719	0.0133979
c10228g1i1	2357	0.383634	0.330912	0.279724	0.406864	0.395411	0.462334
c1022g1i1	268	0.021536	0	0.00783474	0	0.0089168	0.0202968
c1022g2i1	233	0	0.0136076	0.0180233	0.0102129	0.0102562	0.0155638
c10230g1i1	2608	0.2486	0.255299	0.190809	0.239967	0.20525	0.258628
c10231g1i1	525	0.0806199	0.0422743	0.0559922	0.063456	0.0455181	0.0587124
c10232g1i1	1675	0.0160802	0.030286	0.022564	0.0113652	0.0156936	0.0184024
c10233g1i1	453	0.301536	0.307958	0.278107	0.309926	0.295416	0.328213
c10234g1i1	211	0.00911794	0.0300528	0.0398049	0.0338332	0.0339768	0.0171865
c10234g2i1	1160	0.00995113	0.0163995	0.0144808	0.0512845	0.0453219	0.0437664
c10235g1i1	750	0.192388	0.177552	0.156778	0.263342	0.305882	0.304614
c10236g1i1	395	0.00487059	0.00802676	0.00531572	0.0060243	0.0241995	0.00918065
c10236g2i1	316	0.0182647	0	0.00664465	0.0150608	0	0.0172137
c10237g1i1	618	0.105845	0.0872163	0.0611566	0.0885611	0.127605	0.123226
c10238g1i1	2893	0.0159603	0.0328783	0.0297574	0.0139831	0.0198247	0.0225629
c10239g1i1	2287	0.0210307	0.0540674	0.0284613	0.465099	0.261227	0.183141
c1023g1i1	2003	0.0701166	0.0633164	0.0786212	0.0867253	0.0942518	0.0579348
c10240g1i1	332	0.0115897	0.0286497	0.0569198	0.0215024	0.0287916	0.0218455
c10241g1i1	1676	0.316821	0.304571	0.291905	0.255566	0.228134	0.328882
c10241g1i2	1207	0.0223152	0.0210145	0.0104377	0.011829	0.00791947	0.00300444
c10242g1i1	939	0.256108	0.354536	0.243736	0.205269	0.229045	0.225923
c10243g1i1	1266	0.0471093	0.100176	0.0696586	0.0958606	0.126469	0.0730427
c10244g1i1	1612	0.0381913	0.108177	0.100296	0.0309997	0.0459558	0.123728
c10244g1i2	1303	0.0014765	0.00243328	0.00161144	0.00365249	0.003668	0.00834925
c10245g1i1	1099	0.0140046	0.0115398	0.0286585	0.00649572	0.0282676	0.0263975
c10246g1i1	466	0.0206425	0.0068038	0	0.0204257	0.00512811	0.0466913
c10247g1i1	445	0	0	0.0188738	0.0213897	0.00537012	0.0244473
c10248g1i1	557	0.00690802	0.00569222	0.00376968	0.0128165	0.00429031	0.0195315
c10248g1i2	651	0.00886583	0.00487031	0.00322536	0.0109659	0.0256957	0.0167113
c10249g1i1	419	0.0550993	0.0378349	0.0551236	0.0397546	0.114067	0.0778931
c1024g1i1	1835	0.22856	0.184878	0.17736	0.190627	0.220087	0.250979
c1024g2i1	2022	0.298764	0.26343	0.302184	0.288329	0.256462	0.311164
c10250g1i1	1010	0.0476209	0.0627835	0.0748411	0.0471208	0.059151	0.0376997
c10251g1i1	401	0.0479772	0.0316266	0.0418895	0.0415391	0.0476748	0.0316515
c10252g1i1	271	0.149083	0.0701971	0.085228	0.201959	0.158726	0.187339
c10253g1i1	989	0.237325	0.128233	0.137999	0.00962426	0.0531582	0.0110001
c10254g1i1	563	0.225535	0.275946	0.190205	0.266278	0.174028	0.215778
c10256g1i1	375	0.0205214	0	0	0.0063456	0.00637254	0.0290109
c10256g2i1	656	0.0175965	0.0241659	0.028807	0.0471567	0.0291427	0.0552798
c10257g1i1	2106	0.0036541	0.00602197	0.00398805	0.00338974	0.00567356	0.00774862
c10257g1i2	2278	0.0194247	0.00139182	0.0110608	0.010446	0.0031471	0.0191028
c10258g1i1	621	0.0247843	0.0255279	0.0270494	0.0191594	0.0230889	0.0262779
c10258g2i1	407	0.018908	0.0155802	0.015477	0.0233867	0.023486	0.0178199
c10259g1i1	339	0.0227007	0.0748217	0.037163	0.0280779	0.0140985	0.0320917
c10259g2i1	611	0.037785	0.0103783	0.0103095	0.0233676	0.0352002	0.0474809
c1025g1i1	218	0.0794264	0.0145439	0.0192634	0.0218312	0.0109619	0.0415867
c10260g1i1	411	1.06258	2.00571	2.04862	9.27523	8.25639	8.02034
c10261g1i1	250	0.0153911	0.0887759	0.0167977	0.0285552	0.0286764	0.00725271
c10262g1i1	4259	0.0361378	0.0454108	0.0635977	0.030171	0.0347879	0.0259694
c10262g2i1	763	0.0403436	0.0290878	0.0495344	0.0218312	0.0250558	0.0118819
c10264g1i1	319	0.313611	0.347868	0.355437	0.305842	0.404526	0.312617
c10265g1i1	366	0.0578217	0.0866276	0.0975275	0.071518	0.0195877	0.0891727
c10267g1i1	351	0.00548115	0.00903296	0.00598208	0.00677948	0	0.0154972
c10267g2i1	211	0	0	0.0298537	0	0	0.0171865
c10268g1i1	1255	0.0674509	0.0808432	0.0552115	0.0379219	0.0723575	0.0736829
c10269g1i1	343	0.033654	0.0184873	0.0367296	0.0208128	0.0557365	0.0475761
c1026g1i1	2161	0.268863	0.22888	0.241938	0.236749	0.263188	0.357434
c10271g1i1	245	0.0706733	0.0647055	0.0685619	0.0388506	0.107293	0.0740073
c10272g1i1	232	0	0	0	0	0.0103004	0
c10272g2i1	246	0.00782067	0.025777	0.0085354	0.0290195	0.00971423	0.0221119
c10273g1i1	251	0.0536542	0.0126317	0.0836538	0.0189609	0.00952072	0.0216715
c10274g1i1	271	0.0141984	0	0	0	0.0176362	0.00669069
c10274g2i1	260	0.0221987	0	0	0	0	0.0139475
c10275g1i1	377	0.0561346	0.05887	0.0222781	0.107303	0.0633873	0.0577139
c10275g1i2	216	0.00890687	0.0146786	0.00972088	0	0.0221269	0
c10276g1i1	483	0.0677144	0.0722076	0.0347778	0.0492671	0.0742143	0.0638179
c10277g1i1	236	0.00815205	0	0.0266912	0	0.0202517	0.0153659
c10277g2i1	335	0.0172288	0.0283932	0.0125356	0.0355164	0.0142669	0.0487123
c10278g1i1	280	0.0343551	0.0566173	0.0524927	0.0254957	0.0597425	0.0323782
c10278g2i1	283	0.0475873	0.0112034	0.0148389	0.0252254	0.0168884	0.019221
c10279g1i1	273	0.0140944	0.0348414	0.0230737	0.0522989	0.017507	0.0332084
c1027g1i1	334	0.0288007	0.0189854	0.0188597	0.0569964	0.0286192	0.0380007
c1027g2i1	1540	0.0387276	0.0226469	0.0245421	0.0278135	0.0341386	0.0306121
c10280g1i1	471	0.196065	0.121168	0.191693	0.161671	0.177579	0.277174
c10281g1i1	1796	0.072842	0.121809	0.148476	0.0834715	0.077173	0.111052
c10281g2i1	2939	0.0628421	0.0949337	0.0935903	0.0477701	0.0748052	0.0839035
c10282g1i1	226	0.0510766	0.0140291	0.0557445	0.0210584	0.0634434	0.0160458
c10282g2i1	688	0.089483	0.11521	0.0793495	0.0553395	0.0798883	0.0474378
c10282g3i1	205	0.103233	0.12373	0.0819399	0.058039	0.104914	0.0619134
c10283g1i1	553	0.041748	0.0114668	0.0265786	0.0344246	0.0777841	0.0754125
c10283g2i1	1347	0.015711	0.0188304	0.0187056	0.0529977	0.0266114	0.0605739
c10284g1i1	1032	0.0111854	0.0245781	0.0284844	0.0530337	0.0648369	0.0210835
c10284g1i2	1078	0.0267702	0.0147058	0.00779113	0.00662226	0.0199511	0.0235478
c10286g1i1	1359	0.0679518	0.0559924	0.0556214	0.0315179	0.0633034	0.0360234
c10288g1i1	711	0.0405883	0.0133779	0.0236254	0.0133873	0.0268883	0.0357025
c10289g1i1	279	0.00689564	0.011364	0	0.00852903	0	0.0129977
c10289g2i1	401	0.0143932	0.00790666	0.0104724	0.00593416	0.0178781	0.00904328
c1028g1i1	248	0.22497	0.217337	0.203198	0.249474	0.269805	0.372871
c10290g1i1	572	0.0470881	0.0332577	0.0256957	0.0208007	0.0292446	0.0316989
c10290g2i1	295	0.0521732	0.0322431	0.00711766	0.0241993	0.00810068	0.0245855
c10291g1i1	236	0.0163041	0	0.00889707	0.010083	0.0303776	0.0307318
c10291g2i1	264	0.0437247	0	0.0238603	0.0540818	0.0090519	0.0343405
c10292g1i1	2276	0.171594	0.0612939	0.162368	0.140099	0.0892463	0.0669187
c10292g1i2	2220	0.10486	0.187092	0.0671529	0.0921827	0.138861	0.153548
c10293g1i1	1815	0.0116599	0.0314437	0.0532158	0.0275325	0.0157997	0.0239759
c10294g1i1	944	0.344424	0.352659	0.311398	0.289888	0.306307	0.326526
c10295g1i1	433	0.0399884	0.021967	0.0387937	0.0494605	0.0110379	0.0460623
c10295g2i1	963	0.0319649	0.0296315	0.0261646	0.0420075	0.0297782	0.0395397
c10296g1i1	1128	0.071634	0.0590265	0.0595662	0.0675064	0.067793	0.0659045
c10297g1i1	1172	0.132965	0.0892737	0.163032	0.154308	0.116223	0.0881836
c1029g1i1	1493	0.0992225	0.125294	0.150481	0.130695	0.166463	0.206457
c10300g1i1	967	0.0099477	0.0163938	0.00217136	0.0369121	0.0469538	0.0431263
c10301g1i1	224	0.0171775	0.0283087	0.0468685	0	0.0106683	0.0161891
c10301g2i1	220	0.00874493	0.0144117	0.00954413	0.0216327	0.0108623	0.00824172
c10302g1i1	220	0.0524696	0.0288234	0.0477207	0	0.0325868	0.0494503
c10302g2i1	395	0.0633177	0.032107	0.0531572	0.0240972	0.0665487	0.0642645
c10303g1i1	287	0.0134069	0.0331418	0	0.0165826	0.016653	0.0126354
c10305g1i1	1411	0.0231793	0.0134822	0.0059524	0.0185511	0.0287916	0.0372659
c10305g1i2	1044	0	0.00607389	0.0140785	0.0159552	0.00228899	0.00173676
c10306g1i1	673	0.0228694	0.0188444	0.0343192	0.0247507	0.0284066	0.0188592
c10307g1i1	574	0.046924	0.0718073	0.0695026	0.0373108	0.0416324	0.0631769
c10308g1i1	541	0.0497863	0.041024	0.0349305	0.00879704	0.0309204	0.0100546
c10308g2i1	2071	0.0538799	0.0459281	0.0476515	0.111454	0.109619	0.124322
c10309g1i1	1057	0.0382229	0.0239967	0.0278107	0.0292666	0.0384342	0.034308
c1030g1i1	2922	0.0678166	0.0683593	0.0646728	0.114012	0.109589	0.0955611
c10310g1i1	1453	0.0662039	0.05237	0.0491329	0.0622331	0.0608527	0.0486676
c10311g1i1	913	0.509945	0.621612	0.459958	0.276273	0.329795	0.319739
c10312g1i1	749	0.0462349	0.0338646	0.0504603	0.0540096	0.0765725	0.0556784
c10313g1i1	453	0.101928	0.0349952	0.0602566	0.0525298	0.105506	0.080052
c10313g1i2	394	0.0341807	0.0402356	0.0373045	0.0724751	0.0363914	0.0506217
c10315g1i1	417	0.0138409	0	0.0100705	0.0114129	0	0.0217407
c10317g1i1	591	0.00651061	0.0375533	0.00355281	0	0	0.00613597
c10317g2i1	487	0	0.0130208	0.00862304	0.00488624	0.00490698	0.0111695
c10318g1i1	207	0.00929413	0.0459503	0.0710047	0.0114956	0.0808112	0.0350373
c10318g1i2	303	0.0952418	0.0313918	0.0415784	0.0706812	0.0473208	0.0418886
c10319g1i1	1391	0.0235126	0.0250728	0.0301899	0.0513213	0.0223337	0.0378017
c10319g2i1	554	0.0347272	0.0171691	0.0151604	0.0257718	0.0215677	0.0130915
c1031g1i1	391	0.0442838	0.0567621	0.0429608	0.0365156	0.0611177	0.0370983
c1031g1i2	212	0	0	0.00990429	0	0	0
c10320g1i1	279	0.0137913	0	0.00752584	0.0341161	0.0171305	0.0194965
c10321g1i1	588	0.039263	0.0377449	0.0214256	0.064751	0.0609618	0.0524218
c10321g2i1	269	0.0500639	0.023573	0.0234168	0.0884609	0.0444182	0.0202213
c10322g1i1	344	0.0279634	0.0184335	0.0183114	0	0	0.0105417
c10323g1i1	1347	0.0599875	0.124751	0.0607934	0.203158	0.180957	0.239603
c10324g1i1	693	0.0721804	0.0411762	0.0666574	0.058374	0.0379318	0.0784926
c10325g1i1	203	0.0189545	0.0156186	0.0413736	0	0	0.0267957
c10326g1i1	299	0	0	0	0	0	0
c10327g1i1	534	0.0540417	0.0356244	0.0471845	0.0267371	0.0358008	0.044141
c10328g1i1	420	0.27026	0.234018	0.254965	0.113314	0.221901	0.194269
c1032g1i1	1272	1.52308	1.38837	1.1456	0.456464	1.6664	0.937949
c1032g1i2	1249	2.09948	2.35064	2.46283	3.05023	1.62438	2.12384
c10331g1i1	349	0.115764	0.118101	0.144393	0.129548	0.109557	0.124688
c10332g1i1	345	0.0390353	0.0551403	0.0304306	0.0344869	0.0138533	0.0262779
c10333g1i1	539	0.039263	0.0294116	0.0428512	0.0573929	0.0487694	0.0336397
c10334g1i1	679	0.00283341	0.00933894	0.0247388	0.0105137	0.00351944	0.0106815
c10334g2i1	312	0.0184989	0.0203242	0.0471089	0.0152538	0.0229779	0.0174344
c10335g1i1	1959	0.129634	0.087397	0.124332	0.0510174	0.0146383	0.0703428
c10335g1i2	1831	0.0157609	0.0346321	0.00917404	0.00909732	0.0169668	0.0089124
c10336g1i1	899	0.00856011	0.0176339	0.011678	0.0397041	0.0132909	0.0242026
c10336g2i1	899	0.0107001	0.0176339	0.00467121	0.0291163	0.0106327	0.0161351
c10337g1i1	894	0.0581039	0.021279	0.049322	0.0239557	0.0668261	0.0588167
c10337g2i1	1122	0.0600142	0.0480389	0.0505278	0.0721091	0.0660256	0.0646409
c10339g1i1	1583	0.0157994	0.0260375	0.0198962	0.0481031	0.0286825	0.0458163
c1033g1i1	1917	0.870114	0.947697	0.835721	0.810578	0.891308	0.76424
c10340g1i1	412	0.0233481	0.0461733	0.0407711	0.0288786	0.023201	0.0264055
c10340g2i1	255	0.0377232	0.062168	0.0411708	0.0186635	0.00937138	0.0213315
c10341g1i1	206	0.0560355	0.0615644	0.0815421	0.0346544	0.0812035	0.0880184
c10342g1i1	219	0.0175697	0	0	0.0108657	0.0436475	0.0248381
c10343g1i1	249	0.00772645	0.0381996	0.0758931	0.0477831	0.0767776	0.131073
c10344g1i1	670	0.00861441	0	0.0188034	0.00355164	0	0.00811871
c10344g2i1	215	0	0	0	0	0	0.0168668
c10345g1i1	403	0.133669	0.0708067	0.166726	0.0944754	0.124525	0.130477
c10345g2i1	258	0.178966	0.147468	0.252291	0.147572	0.175986	0.133529
c10346g1i1	1449	0.0172605	0.00875243	0.0362269	0.0164224	0.0131937	0.0337859
c10346g2i1	267	0.0144111	0.0237496	0	0	0.0179004	0.0135819
c10347g1i1	780	0.0813951	0.0203242	0.0565306	0.0122031	0.0183823	0.0302196
c10348g1i1	3908	0.493279	0.435669	0.369652	0.349511	0.372397	0.321992
c10350g1i1	545	0.197684	0.145439	0.11558	0.113522	0.166621	0.109789
c10351g1i1	1381	0.0139311	0.0252543	0.0182451	0.017231	0.0311474	0.0354495
c10351g2i1	2089	0.0248659	0.0379436	0.0190974	0.0364515	0.0400381	0.0312467
c10352g1i1	469	0.0328168	0.00676027	0.017908	0.0456639	0.0152859	0.0309284
c10352g2i1	643	0.0299205	0.0246545	0.0261239	0.0296062	0.0222989	0.0394782
c10353g1i1	663	0.00870536	0.0143465	0.0221689	0.0538371	0.0360438	0.0328177
c10354g1i1	864	0.0178137	0.0623839	0.0607555	0.03305	0.0331903	0.035676
c10355g1i1	216	0.124696	0.0733928	0.0486044	0.0550833	0.0995709	0.0671547
c10357g1i1	352	0.0765182	0.0450365	0.0656159	0.0338011	0.0271557	0.0566618
c10357g2i1	246	0.0782067	0.051554	0.085354	0.0386927	0.0679996	0.0663358
c10358g1i1	731	0.0500052	0.0390357	0.0258514	0.0097658	0.00326909	0.0148824
c10358g2i1	1751	0.0758127	0.0543216	0.0347753	0.0163079	0.00682382	0.0248522
c10359g1i1	482	0.0159659	0.0197338	0.017425	0.0345585	0.0347052	0.0112853
c1035g1i1	512	0.0526062	0.0247701	0.0451109	0.0604195	0.0140022	0.0318723
c1035g2i1	463	0.0332421	0.0342394	0.0453501	0.0256976	0.0309681	0.0156646
c10360g1i1	740	0.067596	0.102829	0.0993106	0.0836075	0.0871918	0.124962
c10361g1i1	538	0.014304	0.0294663	0.0156112	0.00884609	0	0.00674044
c10361g2i1	1064	0.010849	0.00595972	0.00789364	0.0134188	0.00673788	0.00681646
c10362g1i1	508	0.386292	0.312064	0.281063	0.313845	0.310473	0.328371
c10363g1i1	551	0.0209497	0.00575421	0.0228643	0.0259121	0.0260222	0.0197442
c10364g1i1	411	0.0702148	0.0771428	0.0868493	0.0984262	0.081401	0.0926441
c10365g1i1	232	0.0331704	0	0.0181009	0	0.0103004	0.0468925
c10367g1i1	313	0.0122932	0.0202592	0.0872084	0.0380128	0.0229045	0.249095
c10368g1i1	1096	0.0456396	0.0433928	0.0440632	0.0217117	0.0174431	0.0694831
c10368g1i2	1173	0.0475641	0.0702769	0.0447508	0.0182578	0.0509314	0.0278237
c10369g1i1	220	0.00874493	0	0.00954413	0	0	0
c10369g2i1	232	0	0	0.00905047	0	0.0103004	0.0234463
c10371g1i1	230	0.535342	0.372197	0.255617	0.341421	0.38443	0.409936
c10372g1i1	748	0.0334365	0.0169549	0.0140355	0.022269	0.0191687	0.0363605
c10372g2i1	1257	0.0260191	0	0.00835206	0.0208239	0.0190111	0.0317342
c10374g1i1	368	0.0104559	0.00861568	0.00570573	0.0064663	0.0129875	0
c10375g1i1	561	0.0274351	0.0395615	0.0261996	0.029692	0.029818	0.0290884
c10376g1i1	1389	0.00277017	0.00684788	0.0105817	0.0119922	0.0103227	0.00652692
c10376g1i2	2070	0.0436824	0.0413552	0.0304306	0.0563287	0.0126989	0.0534318
c10377g1i1	250	0.13852	0.139505	0.134381	0.0761472	0.181617	0.145054
c10378g1i1	474	0	0.00668896	0.00442977	0	0	0
c10379g1i1	726	0.0185499	0.0131015	0.0318138	0.0458876	0.0230412	0.0524473
c1037g1i1	1236	0.0591486	0.0589993	0.0628554	0.0654582	0.07927	0.0762826
c1037g2i1	912	0.0864904	0.048671	0.0713717	0.0547934	0.0576463	0.0695847
c10380g1i1	208	0.00924945	0.0152431	0	0.0228808	0.0114889	0.0087172
c10380g2i1	330	0.0291498	0.00960778	0.025451	0.0360545	0	0.0494503
c10381g1i1	301	0.0639164	0.0526673	0.0837093	0.0474339	0.10321	0.0421669
c10381g2i1	268	0.0646081	0.0828134	0.0470084	0.0443955	0.0535008	0.0473591
c10382g1i1	262	0.0367154	0.0121014	0.0400708	0.0999068	0.063847	0.0207616
c10383g1i1	2347	0.076234	0.0729487	0.095726	0.102403	0.0896011	0.110475
c10383g2i1	1307	0.0441596	0.0582201	0.0530148	0.063723	0.0713071	0.106821
c10384g1i1	887	0.0260278	0.0178724	0.0520785	0.0348757	0.0592711	0.0899435
c10385g1i1	284	0	0.0223279	0.0147867	0.00837887	0.0168289	0.0127689
c10385g2i1	365	0.0210837	0.00868649	0	0.0130389	0.052377	0.0447085
c10386g1i1	548	0.00702148	0	0.00383159	0.00434233	0	0.00330872
c10387g1i1	430	0.00447415	0	0.00488304	0.0166019	0.0166723	0.00421669
c10388g1i1	235	0.0900542	0.0269836	0.0714795	0.0708817	0.0610137	0.0925878
c10389g1i1	846	0.0113705	0	0.0124096	0.0112511	0.00282471	0.0107162
c1038g1i1	365	0.0210837	0.0260595	0.0230105	0.058675	0.0196414	0.0149028
c10390g1i1	1014	0.0815849	0.121945	0.118031	0.0328544	0.0589177	0.0572206
c10391g1i1	264	0.0364372	0.0480389	0.0318138	0.0721091	0.0452595	0.0480767
c10391g2i1	204	0.0377232	0.07771	0.0102927	0.0349941	0	0.0177763
c10392g1i1	286	0.0605418	0.0554295	0.0587331	0.0499217	0.041778	0.101437
c10393g1i1	759	0.043091	0.0125319	0.0193649	0.0282166	0.0409303	0.0477781
c10393g2i1	263	0.0219455	0.0120554	0.0399184	0.090479	0.0454316	0.0413653
c10394g1i1	937	0.00615972	0.0101512	0.00448177	0.0279355	0.020403	0.021286
c10395g1i1	219	0.245976	0.188207	0.105465	0.162986	0.207326	0.140749
c10396g1i1	243	0.0316689	0.339238	0.0950486	0.0195852	0.0196683	0.0596931
c10396g2i1	1364	0.126943	1.02276	0.224749	0.113397	0.157678	0.118309
c10397g1i1	302	0.00637048	0.0419943	0.00695268	0.0157589	0.00791292	0.0360234
c10397g2i1	529	0.0254578	0.0179805	0.0119076	0.0224915	0.0180696	0.0274205
c10399g1i1	707	0.144223	0.0941753	0.139585	0.0976073	0.104782	0.151312
c10399g2i1	245	0	0.0129411	0	0.0291379	0	0.00740073
c1039g1i1	904	0.00851277	0.00701453	0.00696806	0.0078969	0	0.0140401
c1039g2i1	1115	0.0155291	0.0170614	0.00941574	0.00640251	0.00642969	0.00975701
c10401g1i1	940	0.135081	0.064086	0.0513759	0.106323	0.122027	0.109948
c10401g2i1	211	0.155005	0.075132	0.119415	0.135333	0.113256	0.180458
c10402g1i1	900	0.476696	0.496722	0.466602	0.642492	0.65053	0.519778
c10402g2i1	279	0.489591	0.511382	0.436499	0.724967	0.710915	0.39643
c10403g1i1	353	0.0817515	0.116763	0.0773264	0.0539286	0.0812363	0.107866
c10404g1i1	1270	0.012119	0.00249651	0.00330663	0.018737	0.00940827	0.0128493
c10405g1i1	750	0.028217	0.0211371	0.0279961	0.0539376	0.0446078	0.0145054
c10405g2i1	834	0.0276818	0.0342148	0.00755291	0.048505	0.0343842	0.030437
c10406g1i1	244	0.0630782	0.0129941	0.0688429	0.0682672	0.0489693	0.00743106
c10406g1i2	235	0.00818674	0.0404753	0	0	0.0406758	0.0308626
c10407g1i1	341	0.141047	0.213851	0.166253	0.160501	0.238269	0.164834
c10409g1i1	322	0.0418236	0.108311	0	0.0295602	0.0371072	0.0394169
c1040g1i1	1270	3.25849	3.49262	3.71004	2.92672	2.88458	2.80828
c10410g1i1	415	0.0556304	0.114599	0.0303572	0.0516058	0.0287916	0.0393219
c10410g2i1	575	0.0635719	0.0827105	0.032865	0.0537996	0.024936	0.0378402
c10411g1i1	1015	0.0265363	0.0374846	0.0310302	0.0492331	0.0258982	0.0482323
c10411g1i2	588	0.0163596	0.00539212	0	0	0.00812824	0.00925091
c10412g1i1	693	0.102718	0.0549016	0.051508	0.058374	0.0517251	0.0549448
c10413g1i1	2153	0.677336	0.809946	0.571495	0.0209997	0.0865753	0.0092638
c10413g2i1	764	0.486008	0.618344	0.511186	0.0155733	0.078197	0.00237327
c10414g1i1	525	0.0293163	0.0241567	0.0159978	0.0589234	0.0318627	0.0587124
c10415g1i1	245	0.0157052	0.0258822	0.0428512	0.0291379	0	0.0148015
c10415g2i1	305	0.0378469	0.0103953	0.0688429	0.0234059	0.0156702	0.0416139
c10418g1i1	286	0.053815	0.0554295	0.0513915	0.0582419	0.0167112	0.0316989
c10418g2i1	251	0.0383244	0.0252635	0.0167308	0.0853243	0.0380829	0.0361191
c10419g1i1	707	0.0544239	0.116598	0.0801869	0.0538523	0.114922	0.0205169
c10419g1i2	767	0.0351165	0.0330698	0.0383259	0.0558446	0.0623129	0.0780116
c1041g1i1	2490	0.472858	0.450756	0.578474	0.515102	0.565275	0.484242
c10420g1i1	203	0.0473863	0	0.0413736	0.0351665	0.0235439	0.0535915
c10421g1i1	483	0.0637312	0.0393859	0.0173889	0.0541938	0.0692667	0.0488019
c10421g2i1	892	0.0517637	0.0355445	0.0117697	0.0346803	0.0562598	0.0609813
c10422g1i1	238	0.0404178	0.0532869	0	0.0799865	0.0502038	0.0304736
c10422g2i1	321	0.0359605	0.0197543	0.0523292	0.0296523	0.0297782	0.0169456
c10425g1i1	1780	0.0410717	0.0516553	0.036568	0.036095	0.0469885	0.0376897
c10425g1i2	603	0.00957157	0.00525799	0.00696421	0	0.00792604	0.00300693
c10426g1i1	270	0.085506	0.0587142	0.0544369	0.114573	0.150463	0.0805857
c10427g1i1	367	0.115328	0.0777524	0.137311	0.0907749	0.058603	0.0790486
c10428g1i1	1076	0.0715199	0.0766123	0.0390281	0.0619226	0.0555228	0.0859406
c10429g1i1	350	0.00549681	0.0271763	0	0.0203966	0.0273109	0.0259025
c10429g2i1	249	0	0	0.00843257	0.00955662	0	0
c10430g1i1	201	0.210574	0.126192	0.0626779	0.059194	0.0713344	0.126291
c10431g1i1	300	0.121846	0.0739799	0.118984	0.071388	0.0637254	0.0725271
c10432g1i1	283	0.14956	0.134441	0.155809	0.0252254	0.0506651	0.0896979
c10433g1i1	343	0.342149	0.323527	0.299958	0.277504	0.327452	0.296029
c10434g1i1	250	0.20778	0.11414	0.151179	0.104702	0.0764704	0.181318
c10435g1i1	478	0.0804973	0.112761	0.0834612	0.0796518	0.0549931	0.0758652
c10435g2i1	996	0.0753328	0.120965	0.0758931	0.0692855	0.0671804	0.0764593
c10436g1i1	362	0.0478314	0.0350339	0.0348018	0.0328674	0.0198042	0.0150263
c10437g1i1	1199	0.0144412	0.0185104	0.00875608	0.0258005	0.0239169	0.0317571
c10438g1i1	3153	0.0616278	0.0522897	0.0366267	0.0535844	0.0401694	0.0431298
c10439g1i1	306	0.182329	0.145059	0.205854	0.163306	0.15619	0.136285
c1043g1i1	4610	0.0242051	0.00756535	0.00683203	0.0402622	0.0321392	0.0609637
c1043g2i1	778	0.0123643	0.00407528	0	0.0397619	0.0215012	0.0419501
c10440g1i1	862	0.00669566	0.0220689	0.0146151	0.0110422	0.00831683	0.00841382
c10441g1i1	947	0.109704	0.194185	0.146337	0.103024	0.138789	0.101477
c10442g1i1	863	0.0111465	0.00367389	0.00243303	0.00275736	0.0110763	0.00630305
c10442g2i1	429	0.0179383	0	0.00489443	0	0.0167112	0.00422652
c10443g1i1	346	0.122328	0.0641445	0.0910279	0.0481422	0.0483466	0.0576444
c10444g1i1	208	0	0	0	0	0	0
c10444g2i1	204	0	0	0	0	0	0.00888813
c10448g1i1	345	0.217483	0.192991	0.182583	0.206922	0.18702	0.152412
c10449g1i1	388	0.198339	0.0898873	0.0595278	0.177857	0.153976	0.275715
c10449g2i1	1790	0.275148	0.178898	0.131378	0.346969	0.348443	0.41227
c1044g1i1	4985	0.651072	0.903787	0.614539	0.747056	0.639491	0.583418
c10450g1i1	446	0	0	0	0	0	0
c10451g1i1	449	0.209956	0.155351	0.144969	0.23849	0.191602	0.193836
c10452g1i1	3201	0.0769314	0.0653726	0.08593	0.0312225	0.0425533	0.0708051
c10453g1i1	270	0	0	0	0	0.00885075	0.00671547
c10454g1i1	691	0.0222736	0.0596489	0.0182319	0.0516555	0.0345832	0.0367359
c10455g1i1	255	0.286697	0.397875	0.181151	0.298616	0.215542	0.27731
c10456g1i1	408	0.0141462	0.023313	0.0257317	0.0349941	0.0468569	0.244424
c10457g1i1	492	0.0391034	0.0644425	0.0341416	0.0483658	0.0388569	0.0442239
c10457g2i1	339	0.0510766	0.0374108	0.0247753	0.0421168	0.0281971	0.0534861
c10458g1i1	1981	0.0446738	0.0576176	0.0519363	0.0504509	0.0458398	0.0567476
c10459g1i1	1357	0.103496	0.116823	0.122238	0.108722	0.0845289	0.105557
c1045g1i1	932	0.0185783	0.0306171	0.0225291	0.0178725	0.0230765	0.0291821
c10460g1i1	1206	0.368505	0.381204	0.28205	0.134173	0.247689	0.163878
c10461g1i1	774	0.0248564	0.0245781	0.0162768	0.0215209	0.0216123	0.0140556
c10461g2i1	227	0	0	0	0.0209656	0	0.00798757
c10462g1i1	975	0.0256518	0.0162593	0.023689	0.0366092	0.00735293	0.0260354
c10462g1i2	978	0.00393433	0.0194513	0.0150286	0.00729938	0.0122173	0.0129778
c10463g1i1	324	0.0593792	0.0782856	0.0518447	0.161578	0.0885075	0.123117
c10463g2i1	427	0.054067	0.0519765	0.0393388	0.117029	0.123123	0.0679411
c10464g1i1	270	0.0641295	0	0.0699903	0.00881333	0.0265522	0.0335774
c10464g2i1	1800	0.0374089	0.0440357	0.0478267	0.063456	0.071691	0.0755491
c10465g1i1	573	0.0705089	0.0608661	0.106268	0.0789047	0.0917512	0.0696159
c10465g2i1	669	0.0172546	0.0189571	0.0125543	0.0106708	0.0071441	0.00542056
c10466g1i1	464	0.0456093	0.0273325	0.0316766	0.0205138	0.00515022	0.027354
c10467g1i1	2452	0.0635541	0.0581874	0.0445289	0.0553169	0.0536026	0.0769048
c10468g1i1	304	0.0126571	0.0104295	0.0345347	0.0234829	0.0471652	0.029822
c10468g2i1	955	0.026189	0.0398396	0.0351784	0.0199338	0.0100092	0.0265806
c10469g1i1	218	1.08549	1.71618	1.29065	1.05881	0.898879	0.74856
c1046g1i1	1701	0.0622067	0.0540544	0.0567823	0.0797396	0.0758635	0.0895397
c1046g2i1	287	0.0268137	0.0662837	0.0292642	0.107787	0.0499589	0.120036
c10471g1i1	487	0.0197524	0.00651041	0.0388037	0.0635211	0.0392559	0.022339
c10471g2i1	363	0.0423997	0.0174687	0.0347059	0.052443	0.0065832	0.0449548
c10472g1i1	720	0.0106882	0.0176143	0.00583253	0.056185	0.0331903	0.0478478
c10473g1i1	209	0	0.0303404	0	0.0341569	0.022868	0.034702
c10474g1i1	202	0.00952418	0.0470877	0.0831568	0.0824613	0.0236604	0.0448806
c10474g2i1	483	0.0438152	0.0459503	0.0260833	0.0936074	0.0643191	0.0525559
c10475g1i1	245	0.00785259	0.0129411	0.0171405	0	0.00975388	0.0222022
c10475g2i1	543	0.0141723	0.011678	0.00773374	0.00438232	0.00440092	0.0166959
c10476g1i1	362	0.0106292	0.00875848	0	0.0525878	0.211244	0.0601054
c10476g2i1	1022	0.00188247	0.0186139	0.00410902	0.0884782	0.194076	0.0461278
c10477g1i1	1344	0.0615529	0.0920031	0.0640536	0.0814446	0.0889026	0.106578
c10477g2i1	329	0.0526291	0.0385479	0.0638209	0.0433969	0.0944259	0.0661342
c10478g1i1	915	0.0126156	0.0173255	0.00458953	0.0104026	0.0026117	0.00198162
c10478g1i2	1216	0.113914	0.0912581	0.119145	0.0684917	0.0845042	0.0835016
c10479g1i1	895	0.0451414	0.0247977	0.0797655	0.0478579	0.0186904	0.0243108
c10479g2i1	511	0.0301195	0.0558417	0.12738	0.0139702	0.0187061	0.0496761
c1047g1i1	2167	0.0568199	0.0877869	0.0823605	0.0560035	0.0551385	0.0677745
c10480g1i1	701	0	0.0226146	0.0119812	0.00339458	0.010227	0
c10480g1i2	1165	0.09413	0.0163291	0.0504651	0.096001	0.0553836	0.0824879
c10481g1i1	282	0.0818674	0.168647	0.0595662	0.0590681	0.127112	0.0964457
c10481g1i2	204	0.00943081	0.015542	0.0205854	0.0116647	0	0
c10485g1i1	352	0.0109312	0.0090073	0	0.0135204	0.0203668	0.0103021
c10486g1i1	246	0.101669	0.115996	0.0682832	0.154771	0.0874281	0.0737064
c10486g2i1	1847	0.16666	0.151061	0.159155	0.106934	0.152672	0.135473
c10487g1i1	309	0.0311308	0.0102607	0.0271807	0.0154019	0.00773366	0.0293395
c10488g1i1	259	0	0	0	0.00918764	0	0
c10488g2i1	321	0.00599341	0	0	0	0.0148891	0
c10489g1i1	414	0.0418236	0.00765838	0.0152153	0.0229913	0.0404056	0.0262779
c1048g1i1	428	0.0449506	0.0740787	0.0784938	0.127876	0.0446673	0.0508368
c1048g2i1	1806	0.0383499	0.0544228	0.0488304	0.0961853	0.0952705	0.118469
c10490g1i1	373	0.0257893	0.00850018	0.0168877	0.0255185	0.0832872	0.0486107
c10490g2i1	381	0.0454461	0.0915387	0.0551105	0.056211	0.125444	0.042831
c10491g1i1	215	0.0089483	0.0442405	0.0195322	0	0.0222298	0.0506003
c10491g2i1	629	0.0275278	0.00504065	0.0133527	0.00756629	0.00759842	0.0144132
c10492g1i1	1117	0.273856	0.212885	0.161661	0.342986	0.2824	0.349
c10494g1i1	366	0.00525652	0.034651	0.0458953	0.071518	0.0391754	0.0644025
c10494g2i1	232	0	0.0683312	0.00905047	0.0410276	0.0515022	0.0156308
c10495g1i1	328	0.0410585	0.0193327	0	0.0217646	0.0437141	0.0442239
c10496g1i1	358	0.0322439	0.123989	0.0703813	0.0664692	0.0867769	0.0455827
c10496g1i2	568	0.0982265	0.0223279	0.00739334	0.0251366	0.0420722	0.0702287
c10497g1i1	456	0.0801619	0.06953	0.0782786	0.0782763	0.0838492	0.0636203
c10498g1i1	1352	0.0213449	0.0797332	0.040379	0.0123204	0.0318156	0.0227988
c10498g1i2	1517	0.0989209	0.0647908	0.135644	0.10196	0.0882157	0.112353
c10499g1i1	2569	0.0172243	0.022215	0.0138945	0.0666918	0.0688353	0.081166
c10499g2i1	564	0.0136446	0.0112432	0.0111687	0.0843829	0.0296594	0.0642971
c1049g1i1	249	0.0618116	0.0254664	0.00843257	0.0286699	0	0.00728184
c1049g2i1	404	0.0190484	0.0313918	0.0103946	0.0058901	0.0118302	0.0269284
c104g1i1	363	0.00529996	0.00873435	0	0.0196661	0.0197496	0.0299699
c10500g1i1	299	0.0772128	0.0106039	0.0561795	0.0318341	0.00799231	0.0485131
c10501g1i1	328	0.011731	0.00966637	0.0192047	0.0290195	0.0655711	0.0276399
c10501g2i1	236	0.0407603	0.0268692	0.0711766	0.0201661	0.0911327	0.0384148
c10502g1i1	1242	0.164196	0.102112	0.101435	0.0229913	0.0211648	0.0467163
c10502g2i1	1479	0.165202	0.0685992	0.102217	0.0225249	0.0226206	0.0355525
c10503g1i1	1356	0.167418	0.156658	0.154846	0.142144	0.193855	0.20191
c10504g1i1	425	0.00905358	0	0.0247025	0.0335943	0.00562283	0.0255978
c10504g2i1	351	0.0274058	0	0.0299104	0.0271179	0.0136165	0.0258287
c10505g1i1	259	0	0.0489663	0.0324279	0.0275629	0.0184533	0.0210021
c10505g2i1	440	0.0568421	0.0288234	0.0524927	0.00540818	0.0217246	0.028846
c10506g1i1	691	0.180973	0.417542	0.379832	0.0757615	0.176374	0.136448
c10507g1i1	559	0.144549	0.147468	0.229127	0.153248	0.132524	0.120014
c10508g1i1	1221	0.0772075	0.184366	0.141012	0.0584668	0.0724152	0.102465
c10509g1i1	595	0.297475	0.44761	0.465818	0.255957	0.349419	0.301688
c1050g1i1	726	0.145749	0.183421	0.10701	0.186828	0.217246	0.154844
c10510g1i1	903	0.0873525	0.0948011	0.102311	0.0816917	0.100563	0.142564
c10510g1i2	428	0.0134852	0.0148157	0	0	0.0167502	0.0042364
c10511g1i1	535	0.0395565	0.0237052	0.0196234	0.0266871	0.0268004	0.0338912
c10511g2i1	324	0.0296896	0.0293571	0.0129612	0.0367222	0.0295025	0.0167887
c10512g1i1	444	0.173323	0.114255	0.137143	0.0750324	0.0753509	0.0653398
c10513g1i1	744	0.0749901	0.0596612	0.0705547	0.0767613	0.0738752	0.0804232
c10513g2i1	657	0.0761355	0.0482583	0.0767017	0.0941698	0.061834	0.0745142
c10514g1i1	283	0	0	0	0.00840848	0	0.00640699
c10517g1i1	288	0.0467611	0.0440357	0.0729066	0.09915	0.0746782	0.0503661
c10519g1i1	303	0.0126989	0.0104639	0.0138595	0.0392673	0.0236604	0.0179523
c1051g1i1	4240	0.0308548	0.0216855	0.0198086	0.0735206	0.0507248	0.0966458
c10520g1i1	520	0.0813951	0.189015	0.0847959	0.146437	0.114889	0.129015
c10521g1i1	285	0	0.0111248	0	0.00834947	0.00838492	0.0190861
c10523g1i1	1512	0.0674378	0.0440357	0.0402722	0.0550833	0.0489952	0.0683539
c10524g1i1	305	0.0126156	0.0207906	0.0137686	0.0234059	0	0.0237794
c10526g1i1	427	0.076595	0.0297009	0.0590082	0.033437	0.0391754	0.0339706
c10527g1i1	300	0.0192388	0.0211371	0.00699903	0.03966	0.0159313	0.0181318
c10527g1i2	395	0.024353	0.0160535	0.0425258	0.0060243	0.0120998	0.00459032
c10528g1i1	225	0.179563	0.0845485	0.149313	0.095184	0.169934	0.104761
c1052g1i1	332	0.069538	0.0954991	0.0695687	0.0645072	0.0791769	0.0709979
c10530g1i1	788	0.0170903	0.0201178	0.0186522	0.00905939	0.0212283	0.0207089
c10530g2i1	712	0.0162125	0.00890609	0.0117961	0.0167107	0.0268506	0.0305592
c10532g1i1	527	0.0328557	0.0541463	0.0159371	0.049669	0.0680181	0.0344057
c10533g1i1	252	0	0	0.0333287	0.0377714	0.0284488	0.0647564
c10533g2i1	659	0.0262746	0.0384895	0.0350483	0.0324983	0.0217575	0.0467739
c10534g1i1	379	0.167515	0.200775	0.193905	0.163244	0.132411	0.143523
c10536g1i1	1552	0.0619808	0.239018	0.0459988	0.00613299	0.00923854	0.0105146
c10536g1i2	613	0.0408002	0.0413777	0.0822072	0	0	0.00591575
c10537g1i1	1053	0.0237517	0.0150549	0.0199403	0.0225983	0.0453884	0.0292726
c10537g2i1	284	0.0203227	0.0334919	0.0443601	0.0335155	0.0252433	0.0255377
c1053g1i1	1093	0.0827288	0.0319087	0.0422631	0.0239484	0.0196773	0.0547437
c10540g1i1	1190	0.11317	0.0905877	0.0247025	0.0999831	0.0863506	0.0792313
c10540g2i1	411	0.0936197	0.054	0.00510878	0.0984262	0.0872154	0.0926441
c10541g1i1	306	0.0377232	0.031084	0.0617562	0.0233294	0.00780948	0.0355525
c10541g2i1	408	0.023577	0.031084	0.0720488	0.0174971	0.0175713	0.0311085
c10543g1i1	358	0.0483658	0.0354253	0.0410558	0.0731162	0.0534012	0.0101295
c10544g1i1	1585	0.0194209	0.0400072	0.0344432	0.0330291	0.0422155	0.0308869
c10545g1i1	665	0.00578612	0.0238389	0.0126298	0.0429401	0.0395289	0.0572583
c10545g2i1	578	0.0366137	0.0219417	0.025429	0.0123509	0.0496132	0.0596027
c10546g1i1	293	0.0722278	0.0216421	0.0573299	0.138065	0.0489359	0.0866365
c10546g2i1	2143	0.0745135	0.0961675	0.0676061	0.0799492	0.0892096	0.114223
c10547g1i1	364	0.237843	0.191628	0.271116	0.235345	0.183823	0.268988
c10548g1i1	271	0	0	0	0.00878081	0	0.0200721
c10549g1i1	817	0.0494511	0.0194037	0.0359803	0.0378639	0.0350997	0.0466056
c1054g1i1	319	0.717687	0.0993909	0.197465	0.0149191	0.112368	0.00568394
c10550g1i1	689	0.173122	0.0966356	0.143231	0.110518	0.142203	0.118422
c10552g1i1	938	0.0246126	0.0405616	0.0111925	0.15475	0.0840727	0.0425266
c10553g1i1	984	0.0488792	0.0386655	0.0405432	0.0532024	0.0388569	0.0497518
c10554g1i1	1269	0.0121285	0.00499696	0.00661847	0.0112511	0.0188314	0.0214324
c10554g2i1	632	0.0213089	0.0250836	0.00332232	0.0414171	0.022687	0.0315585
c10556g1i1	390	0.118393	0.048778	0.0538387	0.0732184	0.122549	0.204564
c10557g1i1	2459	0.0680675	0.065758	0.0520871	0.0696751	0.0544218	0.070787
c10558g1i1	360	0.117571	0.132107	0.145813	0.18508	0.185866	0.110805
c10558g2i1	400	0.0769554	0.0713378	0.131232	0.136827	0.101562	0.140521
c10559g1i1	1406	0.00273668	0.0135302	0.00298678	0.0253869	0.0220954	0.0090272
c10559g2i1	239	0	0	0	0.00995648	0.00999875	0.015173
c1055g1i1	550	0.0594655	0.0634114	0.0725354	0.047592	0.0608288	0.0593404
c1055g2i1	840	0.0710005	0.0528428	0.0624913	0.0311614	0.048363	0.0366953
c10560g1i1	716	0.0188089	0.00885634	0.00879766	0.00664692	0.0133503	0.0177266
c10560g2i1	559	0.010325	0.0170156	0.0262933	0.0170275	0.00427496	0.0227053
c10561g1i1	276	0.0139412	0	0.0152153	0.00862174	0	0.00656949
c10562g1i1	305	0.0252313	0.0207906	0.00688429	0.00780196	0	0.00594485
c10562g2i1	219	0.0175697	0	0.00958771	0.0325972	0	0.0165587
c10563g1i1	695	0.0110727	0.0182479	0.0120847	0.0239672	0.0171921	0.0208711
c10563g2i1	607	0.00633899	0	0.00345916	0.0196013	0.0157476	0.0179227
c10564g1i1	507	0.053125	0.0625359	0.0455558	0.0516284	0.0235671	0.0572206
c10565g1i1	264	0.0437247	0.0360292	0.0556741	0.0450682	0.0090519	0.068681
c10566g1i1	335	0.0172288	0.0189288	0.00626779	0	0	0
c10567g1i1	242	0.0794994	0.104812	0.0607354	0.0983305	0.0888732	0.11988
c10567g2i1	491	0.0705294	0.0452016	0.0513167	0.0581572	0.0389361	0.0775494
c10568g1i1	601	0.0608217	0.0316529	0.0663802	0	0.00397621	0.00301694
c10569g1i1	236	0.0163041	0	0.00889707	0.010083	0	0.00768296
c1056g1i1	331	0.104622	0.172418	0.177619	0.0862694	0.115514	0.0547788
c1056g2i1	216	0.187044	0.264214	0.155534	0.1322	0.0995709	0.142704
c10570g1i1	2925	0.0105238	0.0140914	0.023689	0.0146437	0.00816992	0.0142575
c10571g1i1	4212	0.0552683	0.047423	0.0488536	0.0728795	0.0493599	0.0912616
c10572g1i1	1860	0.0455113	0.0426152	0.0248353	0.0422187	0.0231261	0.0828603
c10572g2i1	680	0.0735603	0.0606138	0.0247025	0.0454923	0.052714	0.0826596
c10573g1i1	348	0.027642	0.054665	0.0362019	0.0341896	0.0412018	0.0573131
c10574g1i1	1028	0.0655019	0.0647684	0.0306378	0.0578696	0.0395184	0.0476224
c10575g1i1	4820	0.0666574	0.0460456	0.0392062	0.0839278	0.0639567	0.0786212
c10576g1i1	204	0.047154	0.015542	0.0205854	0.0233294	0.0468569	0.0622169
c10577g1i1	745	0.012912	0.0127674	0.0028184	0.0191646	0.0288689	0.0219042
c10577g2i1	209	0.0184104	0.0151702	0	0.0455426	0.0457359	0.00867549
c10578g1i1	977	0.0531678	0.0389425	0.0193423	0.0706329	0.105176	0.0482524
c10578g2i1	642	0.0269703	0.0296315	0.0163529	0.0704243	0.0595564	0.0903765
c10579g1i1	321	0.00599341	0.00987716	0.00654115	0.00741308	0.0297782	0.00564853
c1057g1i1	286	0.0201806	0.0443436	0.0513915	0.0332811	0.0334224	0.0253591
c1057g2i1	2431	0.0427354	0.052169	0.0328215	0.027408	0.0324394	0.0290884
c10580g1i1	233	0.0743132	0.149684	0.072093	0.0612772	0.0410249	0.0544732
c10581g1i1	509	0.0982731	0.0373741	0.049502	0.0841508	0.0657285	0.0961804
c10582g1i1	270	0.014251	0.0352285	0.0155534	0.00881333	0	0.0402928
c10583g1i1	589	0.163318	0.19917	0.13903	0.0929215	0.142003	0.15392
c10584g1i1	235	0.00818674	0	0.00893493	0.010126	0.0406758	0
c10585g1i1	202	0	0.0156959	0.0103946	0.0235604	0.0354906	0.00897613
c10586g1i1	226	0.0425638	0	0.0278722	0.0105292	0	0
c10587g1i1	279	0.00689564	0.011364	0	0.0341161	0	0.0259954
c10588g1i1	252	0.00763446	0.0125816	0	0.0283286	0.0189659	0.00719515
c10589g1i1	539	0.0107081	0.00588232	0.00779113	0.0309039	0.00443358	0.0134559
c1058g1i1	439	0.0131473	0.00722225	0	0.010841	0.00544351	0.016521
c10590g1i1	232	0.0331704	0.0819975	0.0995552	0.0307707	0.0206009	0.132862
c10590g2i1	1126	0.059801	0.0760261	0.0932375	0.0633996	0.0318344	0.165859
c10591g1i1	814	0.00472699	0.0077901	0.00773849	0.01754	0.0176145	0.00668248
c10592g1i1	259	0.0371406	0.0122416	0.0405349	0.0459382	0.0276799	0.0140014
c10593g1i1	1577	0.220814	0.154809	0.157112	0.44212	0.392475	0.380572
c10595g1i1	1565	0.0897403	0.0486221	0.0483	0.065382	0.0748213	0.079942
c10595g2i1	863	0.0735669	0.0514345	0.0389286	0.0606619	0.0581503	0.0588285
c10596g1i1	231	0.00832851	0	0.00908965	0.0103013	0.010345	0.00784926
c10597g1i1	203	0.0379091	0.0937114	0.124121	0.0586108	0.0353158	0.0803872
c10597g2i1	1047	0.0514506	0.075706	0.136371	0.0840928	0.0776025	0.0710032
c10598g1i1	1079	0.0624059	0.0910914	0.0700552	0.0838042	0.0753011	0.0604953
c10598g2i1	343	0.0560899	0.0739491	0.091824	0.0624385	0.0905718	0.0740073
c10599g1i1	1399	0.0453811	0.0475925	0.0420242	0.0374204	0.0751586	0.0648027
c1059g1i1	731	0.00263185	0.0043373	0.00287238	0.00651053	0.00326909	0.00744122
c105g1i1	651	0.0206869	0	0.00967608	0.0182765	0.0220249	0.0139261
c10600g1i1	534	0.0216167	0.0593739	0.0353884	0.0267371	0.0223755	0.0679093
c10600g2i1	283	0.0203945	0.0336103	0.0519363	0.0252254	0.0337767	0.0896979
c10601g1i1	281	0.0136931	0.067699	0.0448336	0.0931516	0.0425214	0.0129052
c10602g1i1	497	0.003871	0	0.0126743	0.0143638	0.0144248	0.014593
c10603g1i1	891	0.0215924	0.0391428	0.0518447	0.0587555	0.061687	0.0529098
c10603g1i2	792	0.0777327	0.0720584	0.0503718	0.0630954	0.0150865	0.0801278
c10604g1i1	2490	0.118215	0.0789459	0.128175	0.100345	0.113247	0.0961203
c10605g1i1	901	0.111034	0.105568	0.0792343	0.19808	0.15118	0.136844
c10606g1i1	312	0.0246652	0.0101621	0.00672984	0.00762692	0.0229779	0.00581147
c10607g1i1	813	0.113587	0.128695	0.0955587	0.0761003	0.102878	0.118202
c10608g1i1	562	1.10914	1.65298	1.20677	1.05007	0.769637	1.10017
c10608g2i1	1126	1.66759	2.40186	1.72676	1.44762	1.2564	1.50239
c1060g1i1	501	0.00768018	0	0.0167641	0.0094994	0.0143096	0.0108574
c1060g2i1	208	0.00924945	0.0457294	0	0.0228808	0.0114889	0.0174344
c10610g1i1	301	0.0191749	0.0316004	0.0139516	0.0237169	0.0317568	0.00602385
c10610g1i2	301	0.0639164	0.0105335	0.00697578	0.0395282	0.0158784	0.0361431
c10611g1i1	299	0.0257376	0.0212078	0.0210673	0.015917	0	0.0303207
c10612g1i1	1655	0.133684	0.199238	0.199187	0.138031	0.132841	0.117227
c10613g1i1	885	0.0326082	0.0644861	0.0403334	0.0510874	0.0486041	0.0471221
c10613g2i1	1080	0.057004	0.0528428	0.0758228	0.07271	0.0641679	0.0671547
c10614g1i1	365	0.00527092	0	0.00575263	0.00651945	0.00654713	0.00496761
c10614g2i1	314	0.0551432	0.0403894	0.0401218	0.0606267	0.0456631	0.0346467
c10615g1i1	303	0.0507956	0.0837114	0.0623676	0.0785346	0.110415	0.0837772
c10615g2i1	276	0.0278824	0.0574378	0.0532535	0.0689739	0.0606084	0.0985423
c10616g1i1	258	0	0	0	0	0.00926241	0.00702782
c10616g2i1	247	0.00778901	0	0.00850085	0.009634	0	0.0073408
c10617g1i1	1847	0.361445	0.451467	0.288753	0.365894	0.393324	0.306287
c10617g1i2	1901	0.0192287	0.0233498	0.0861532	0.0926304	0.0578255	0.139255
c10618g1i1	3611	0.0298359	0.0307311	0.0273294	0.0303134	0.033751	0.0256084
c10619g1i1	375	0.0307822	0.0169097	0.0111984	0.0126912	0.0127451	0.0241757
c10619g2i1	348	0	0.0182217	0.00603365	0.00683793	0.0137339	0.0208411
c1061g1i1	425	0.14033	0.171584	0.172917	0.173571	0.163062	0.140788
c10620g1i1	840	0.0916136	0.0603918	0.07249	0.0906514	0.0540528	0.0669149
c10620g2i1	388	0.0842939	0.0735441	0.0487046	0.0490639	0.0615902	0.065424
c10621g1i1	2787	0.169125	0.175195	0.180815	0.178449	0.183493	0.182814
c10621g2i1	263	0.234085	0.229052	0.223543	0.280485	0.34528	0.213721
c10622g1i1	295	0.0130433	0.0214954	0.0355883	0.0161329	0.0729061	0.0368782
c10622g2i1	760	0.0607543	0.0292026	0.0386789	0.0281795	0.0314434	0.050101
c10623g1i1	1482	0.0142798	0.00641816	0.0198353	0.0208737	0.0257997	0.0171285
c10623g1i2	1902	0.0536098	0.0366732	0.0320145	0.0650574	0.051513	0.0648245
c10625g1i1	1245	0.0278152	0.0381996	0.0168651	0.0439605	0.0364693	0.0524293
c10627g1i1	532	0.115722	0.143033	0.0749896	0.120769	0.103314	0.160187
c10627g2i1	348	0.127153	0.0637758	0.0543028	0.0888931	0.0961374	0.197991
c10628g1i1	471	0.0163387	0.0201947	0.00445798	0.0303134	0.00507368	0.0307971
c10629g1i1	816	0.0141462	0.0116565	0.0128659	0.0174971	0.0204999	0.0355525
c10629g2i1	231	0	0	0.00908965	0.0206026	0.0413801	0.00784926
c1062g1i1	498	0.243383	0.222831	0.143354	0.210246	0.225534	0.222096
c10630g1i1	2664	0.0317759	0.0476061	0.00709361	0.0116122	0.00986739	0.0231412
c10630g1i2	2754	0.249392	0.189958	0.183744	0.327476	0.246433	0.32524
c10631g1i1	310	0.00620608	0	0.00677326	0.0307045	0.0154174	0.0409427
c10631g2i1	217	0.00886583	0	0	0	0.0220249	0.050134
c10632g1i1	446	0.0992138	0.0639801	0.070618	0.101373	0.117878	0.105701
c10633g1i1	1680	0.940184	1.13046	0.774893	1.05807	1.0967	1.05985
c10634g1i1	956	0.0362238	0.0331649	0.0219635	0.0149347	0.0249969	0.0417259
c10635g1i1	229	0.26884	0.179989	0.19255	0.197434	0.198272	0.221699
c10636g1i1	540	0.0356275	0.0645857	0.0427719	0.0484733	0.035403	0.0335774
c10637g1i1	262	0.0367154	0.0242028	0.0160283	0.0272473	0	0.0138411
c10637g2i1	476	0.0242507	0.00666086	0.0352892	0.0349941	0.0301223	0.0304736
c10638g1i1	281	0.0136931	0	0	0.0169366	0	0.0129052
c10639g1i1	385	0.0199884	0.0164705	0.0381765	0.0185423	0.0558632	0.0188382
c10639g2i1	779	0.0370453	0.0162802	0.0404309	0.0397109	0.0460148	0.0372411
c1063g1i1	3897	0.239437	0.235942	0.307656	0.196621	0.18887	0.308478
c10640g1i1	400	0.110623	0.0792642	0.0944869	0.053541	0.047794	0.0634612
c10640g2i1	221	0.11317	0.100425	0.0855085	0.0538371	0.0432525	0.0984531
c10641g1i1	280	0.013742	0.0226469	0.0299958	0	0	0
c10642g1i1	532	0.0180816	0.0119194	0.0118405	0.00894586	0.0314434	0.0204494
c10643g1i1	310	0.0186182	0	0	0.0153523	0.00770871	0.00584896
c10643g2i1	233	0.0247711	0	0	0.0102129	0.0512811	0
c10644g1i1	1012	0.0627354	0.0563935	0.0580947	0.0822984	0.070841	0.0895839
c10644g2i1	1801	0.218987	0.153159	0.139903	0.202154	0.197704	0.199339
c10644g3i1	441	0.143964	0.100653	0.128554	0.102522	0.146308	0.156238
c10645g1i1	319	0.186961	0.268355	0.230376	0.208868	0.0898947	0.204622
c10646g1i1	372	0.0413739	0.0170461	0.0225775	0.0191903	0.0128479	0.0292448
c10646g2i1	497	0.034839	0.00637941	0.0253486	0.0191517	0.0288495	0.0364825
c10647g1i1	277	0	0.0114461	0.0151604	0.00859061	0	0.0130915
c10648g1i1	1053	0.242998	0.280022	0.331008	0.149149	0.188362	0.20663
c10649g1i1	926	0.610823	0.397177	0.535131	0.591045	0.549683	0.659872
c10649g2i1	1424	0.547172	0.387415	0.479217	0.574847	0.552115	0.599724
c1064g1i1	397	0.0581527	0.0159726	0.0370226	0.0599395	0.030097	0.0639408
c10650g1i1	2354	0.0187975	0.0202033	0.0151636	0.0151631	0.0142123	0.0192564
c10651g1i1	939	0.075808	0.114802	0.131931	0.0734913	0.0839831	0.108134
c10651g2i1	603	0.156336	0.205062	0.275086	0.122334	0.110965	0.240554
c10653g1i1	1479	0.0364224	0.0428745	0.0653054	0.0788373	0.0630144	0.0514898
c10654g1i1	392	0.23067	0.145587	0.155336	0.0910561	0.146308	0.194269
c10655g1i1	216	0.0356275	0.0146786	0	0	0.0110634	0.0503661
c10656g1i1	631	0.146349	0.221086	0.189673	0.0452539	0.0643818	0.063217
c10656g2i1	600	0.17315	0.306488	0.325455	0.087252	0.0756739	0.0906589
c10657g1i1	279	0.0137913	0.011364	0	0	0	0.0194965
c10658g1i1	1071	0.0413159	0.0680888	0.0470523	0.0755428	0.0647071	0.0998856
c10658g2i1	498	0.0888541	0.146432	0.0843257	0.0812313	0.110368	0.101946
c10659g1i1	414	0.0418236	0.061267	0.0507176	0.0919652	0.115445	0.0700745
c10659g1i2	252	0.0839791	0.0880714	0.0499931	0.0377714	0	0.0863418
c1065g1i1	296	0.110493	0.0642683	0.0212808	0.0803919	0.0645865	0.0551304
c1065g2i1	261	0.0663409	0.0728866	0.0965384	0.0547034	0.0457797	0.0555763
c10660g1i1	640	0.129261	0.14862	0.0885815	0.0966712	0.175494	0.101991
c10660g2i1	422	0.118533	0.142751	0.104488	0.0902218	0.124582	0.124602
c10661g1i1	449	0.205671	0.134167	0.252526	0	0.0106446	0.0726887
c10661g1i2	608	0.0474643	0.0365033	0.0690694	0	0	0.0059644
c10664g1i1	333	0.0115549	0.0190425	0.00630543	0.0428757	0.0430577	0.0490048
c10665g1i1	909	0.0275143	0.0104639	0.0346487	0.0235604	0.0131447	0.0179523
c10666g1i1	1264	0.0121765	0.0175585	0.0166116	0.00941297	0.00567176	0.00860686
c10668g1i1	536	0.139984	0.0828134	0.129273	0.119868	0.11146	0.108249
c10669g1i1	680	0.0424386	0.0326382	0.0185268	0.0524912	0.0456855	0.0639945
c1066g1i1	7241	0.284292	0.356859	0.325932	0.574114	0.541239	0.645292
c1066g1i2	7338	0.309374	0.0682679	0.0798336	0.271102	0.370928	0.199652
c10670g1i1	243	0.0237517	0.0391428	0.0259223	0.00979259	0.0196683	0.0223849
c10670g2i1	314	0.012254	0.0100974	0.0200609	0.0378917	0.0228315	0
c10671g1i1	746	0.0077368	0.00425009	0.0140731	0.0287083	0.0256268	0.0170137
c10671g2i1	554	0.00694543	0.00572305	0.00379009	0.0128859	0.00862708	0.00981865
c10672g1i1	718	0.0535901	0.0397425	0.0233951	0.0265136	0.059909	0.0580823
c10672g2i1	288	0.0200405	0	0.00729066	0.049575	0.0331903	0.0503661
c10673g1i1	518	0.141134	0.0734495	0.0810699	0.142408	0.0968798	0.164516
c10673g2i1	369	0.125131	0.103108	0.176398	0.180566	0.142475	0.250602
c10674g1i1	823	0.147272	0.516229	0.168385	0.182156	0.18293	0.160829
c10674g2i1	1105	0.114911	0.433263	0.172917	0.137823	0.0929929	0.169011
c10675g1i1	842	0.0388433	0.0188276	0.0199497	0.0508703	0.0340575	0.051682
c10676g1i1	473	0.0122022	0.0402186	0.0133174	0.00503086	0.0353656	0.0191668
c10677g1i1	277	0.0763998	0.0343383	0.0303207	0.0515437	0.0431354	0.0916408
c10677g2i1	866	0.0910846	0.0695621	0.0581906	0.0796863	0.0883031	0.096312
c10678g1i1	393	0.00979076	0.00806761	0.0160283	0.0181649	0.0243227	0.00922737
c10678g2i1	322	0.0059748	0.0295395	0.0130417	0.0221702	0.0445286	0.022524
c10679g1i1	668	0.0345608	0.0901808	0.0691521	0.153178	0.193179	0.263291
c10679g2i1	270	0.0356275	0.0469714	0.0311068	0.202707	0.12391	0.188033
c1067g1i1	2497	0.0824412	0.0584086	0.0681123	0.059085	0.0622069	0.066079
c10681g1i1	937	0.0492777	0.0203025	0.0448177	0.0761878	0.040806	0.116105
c10682g1i1	3560	0.313982	0.304588	0.316726	0.239297	0.238299	0.23174
c10683g1i1	358	0.268699	0.230265	0.222874	0.252583	0.186904	0.20259
c10684g1i1	238	0.0646684	0.093252	0.0705785	0.0599899	0.0100408	0.0304736
c10684g2i1	863	0.0401274	0.0440867	0.0316295	0.0275736	0.0304597	0.0525254
c10685g1i1	1540	0.0312319	0.0144117	0.0149979	0.0216327	0.0341386	0.0376764
c10686g1i1	672	0.0114517	0.00943622	0.00624913	0.0283286	0.035561	0.0242836
c10686g2i1	525	0.0146582	0.0241567	0.00399945	0.0181303	0.00455181	0.0345367
c10687g1i1	1243	0	0	0.015203	0	0	0.00875227
c10687g1i2	2732	0.0732372	0.0580265	0.0622535	0.0731648	0.0682272	0.0988886
c10688g1i1	6232	0.0654467	0.0442618	0.0542447	0.0691122	0.0636538	0.0695362
c10689g1i1	1919	0.0170433	0.0181742	0.00984752	0.105402	0.0423397	0.0708642
c1068g1i1	1293	1.57869	1.2849	1.54596	0.863134	0.870495	0.845589
c10690g1i1	2920	0.0790638	0.0380034	0.0568072	0.100237	0.0875678	0.0887961
c10691g1i1	252	0.198496	0.264214	0.166644	0.141643	0.151727	0.172684
c10692g1i1	256	0	0	0	0	0	0.00708273
c10693g1i1	266	0	0	0.00789364	0	0	0
c10694g1i1	583	0.0296998	0.0271918	0.0288125	0.0489797	0.0614846	0.0497613
c10694g2i1	1064	0.0397796	0.0595972	0.0572289	0.0402564	0.0404273	0.0545317
c10695g1i1	619	0.00932416	0.0153662	0.0067842	0.0192213	0.0231635	0.0117168
c10698g1i1	306	0.685305	0.196865	0.425431	0.482141	0.491997	0.527362
c10699g1i1	230	0	0	0	0	0	0
c1069g1i1	1167	0.118697	0.171162	0.0737687	0.19779	0.221155	0.172462
c106g1i1	336	0.0343551	0.0283087	0.00624913	0.0212464	0.00711221	0.0107927
c10700g1i1	677	0.0596774	0.0468326	0.114755	0.0632685	0.0741266	0.0830259
c10701g1i1	260	0.0369978	0.024389	0.0161516	0.0091523	0	0
c10704g1i1	285	0.0135009	0.0111248	0.0073674	0	0.0167698	0.0445342
c10704g2i1	545	0.0353006	0.0349053	0.0346741	0.0218312	0.00876955	0.0632117
c10706g1i1	486	0.00395861	0.0391428	0.00864078	0.00489629	0.0196683	0.00746164
c10706g2i1	759	0.0177433	0.00835459	0.00829925	0.00940553	0.0125939	0.00716671
c10708g1i1	292	0.0527092	0.108581	0.0719078	0.11409	0.180046	0.0745142
c1070g1i1	365	0.0685219	0.0694919	0.0230105	0.0912723	0.052377	0.109287
c1070g2i1	897	0.0707784	0.0565542	0.074906	0.106114	0.0879154	0.0768125
c10710g1i1	490	0.0117789	0.0388233	0.0214256	0.00971265	0.00487694	0.0222022
c10711g1i1	374	0.128602	0.161072	0.190883	0.190877	0.191687	0.213315
c10711g2i1	2752	0.302005	0.338716	0.379199	0.430611	0.427229	0.484261
c10712g1i1	415	0.00463587	0.00763992	0	0.0229359	0.017275	0.0262146
c10713g1i1	660	0.00874493	0.00480389	0.0127255	0.0108164	0.014483	0.00824172
c10713g2i1	875	0.0219873	0.0253646	0.007199	0.0108782	0.0136554	0.0248664
c10714g1i1	1295	0.105479	0.252177	0.194568	0.0863638	0.112565	0.117612
c10714g2i1	710	0.0812909	0.160761	0.109421	0.0469217	0.0639498	0.0689518
c10715g1i1	470	0.0409337	0.0269836	0.0223373	0.0253149	0.00508447	0.0192891
c10715g2i1	504	0.0267206	0.0251632	0.0166644	0	0.00948294	0.0107927
c10717g1i1	239	0.0724476	0	0.0175708	0.0298694	0.0899888	0.0379326
c10718g1i1	602	0.0830914	0.131668	0.0697578	0.158113	0.178632	0.17168
c10718g2i1	600	0.0737489	0.116254	0.0804889	0.130878	0.107537	0.196428
c10719g1i1	245	0.133494	0.11647	0.162835	0.116552	0.107293	0.118412
c1071g1i1	542	0.0035496	0.0116995	0	0.0043904	0.00881809	0.00334535
c1071g1i2	1626	0.0390456	0.0857964	0.196283	0.127322	0.13668	0.299966
c10720g1i1	390	0.0246652	0.00812966	0.0215355	0.0366092	0.0490195	0.0371934
c10721g1i1	1479	0.0312192	0.0535931	0.0198755	0.00160892	0.00807877	0.0049038
c10721g1i2	307	0.0752007	0.0103276	0.0410367	0	0	0.0177184
c10722g1i1	485	0.0119003	0.0130745	0.0259758	0.0343447	0.0246361	0.0224311
c10722g2i1	653	0.0176774	0.0388431	0.0225084	0.0218646	0.0402553	0.0166601
c10723g1i1	2793	0.00619941	0.00794629	0.0187944	0.0178917	0.0102672	0.0142821
c10723g1i2	2888	0.0572902	0.0570878	0.0276278	0.0304866	0.0430279	0.0389256
c10724g1i1	1252	0.0368796	0.0177268	0.020125	0.0456153	0.0209958	0.0521361
c10724g1i2	1328	0.010141	0.0119374	0.00632443	0.0412129	0.0449869	0.0259416
c10725g1i1	1376	0.0167781	0.011521	0.0152595	0.0138349	0.0138936	0.0237189
c10725g2i1	643	0.00897614	0.0197236	0.00326549	0	0.00743298	0.0112795
c10726g1i1	1414	0.0367361	0.058299	0.0148494	0.0420721	0.0236604	0.0525745
c10726g1i2	1347	0.0457048	0.0164766	0.0436465	0.0706637	0.0709637	0.0982643
c10727g1i1	408	0	0.007771	0.015439	0	0	0
c10727g1i2	4011	0.0474856	0.062447	0.0518253	0.0528009	0.0399177	0.0610269
c10728g1i1	368	0.0261397	0.00861568	0.0513516	0.0258652	0.0324688	0.0246356
c10729g1i1	1219	0.0568169	0.0572211	0.0396172	0.0546585	0.0352868	0.0386732
c10729g2i1	1153	0.0667436	0.0934947	0.0600958	0.0598511	0.0435245	0.073911
c1072g1i1	2080	0.121168	0.129567	0.120128	0.13042	0.137867	0.164755
c1072g1i2	1827	0.00526515	0.0121478	0.00459706	0.0104197	0.00261598	0.0148865
c10730g1i1	1590	0.486416	1.00302	0.800267	1.28259	1.08213	0.945361
c10731g1i1	1068	0.0144111	0.00890609	0.00393204	0.00445618	0.0044751	0.00339546
c10731g1i2	1381	0.0292553	0.0505087	0.0334494	0.0051693	0.0121129	0.0118165
c10732g1i1	261	0.103197	0.145773	0.0965384	0.0911724	0.0915594	0.0833645
c10733g1i1	594	0.0518218	0.0266883	0.077767	0.0480727	0.0402307	0.0244199
c10734g1i1	765	0.734346	0.223805	0.537965	0.0559906	0.0718472	0.0948067
c10734g2i1	216	0.534412	0.10275	0.301347	0.0661	0.0663806	0.0839434
c10735g1i1	1300	0.0458773	0.0292668	0.0436093	0.0585747	0.0496323	0.0516058
c10737g1i1	2276	0.291626	0.225673	0.254622	0.409843	0.386384	0.480381
c10738g1i1	691	0.122505	0.238596	0.115469	1.60477	1.53204	1.74495
c10739g1i1	1811	3.87539	3.87436	3.63362	5.17178	5.71496	4.95495
c1073g1i1	241	0	0.0131559	0.017425	0	0	0
c10740g1i1	314	0.012254	0	0.00668697	0	0	0
c10740g2i1	206	0	0.0153911	0.0101928	0	0	0.00880184
c10741g1i1	216	0.0267206	0	0.0194418	0.0220333	0.0442537	0.00839434
c10741g2i1	474	0.00811766	0.0133779	0.0221488	0.0301215	0.0252078	0.0306022
c10742g1i1	520	0.0591965	0.0426807	0.0565306	0.0366092	0.0137867	0.0313819
c10742g2i1	586	0.0853601	0.091979	0.0680793	0.0446682	0.0611698	0.0340358
c10743g1i1	348	0.00552841	0.00911083	0.00603365	0.0205138	0.0343348	0.0260514
c10743g2i1	750	0.0128259	0.0211371	0.0251965	0.0222096	0.0191176	0.0265933
c10744g1i1	270	0.0071255	0.0117428	0.0155534	0.0176267	0.0177015	0.00671547
c10744g2i1	504	0.0152689	0.0125816	0.00416609	0.00944285	0.00948294	0.0107927
c10745g1i1	878	0.0153385	0.028889	0.0143488	0.00271025	0.010887	0.00826049
c10745g1i2	833	0	0.0114186	0.00252066	0.01714	0.00573758	0.0130601
c10746g1i1	2293	0.0461464	0.0235062	0.0265554	0.0456617	0.0416869	0.0664226
c10747g1i1	265	0	0.0598221	0.0158469	0.0269389	0.0270532	0.0205265
c10747g1i2	721	0.0240152	0.0175898	0.00582444	0.039605	0.0132577	0.0176037
c10749g1i1	296	0.00649961	0.0535569	0.0141872	0.0482351	0.0322933	0.0122512
c10749g2i1	442	0.0174107	0.0215197	0.0285028	0.0107674	0.0216263	0.0246133
c1074g1i1	1741	0.353615	0.267705	0.150755	0.0669732	0.0384329	0.0156219
c10751g1i1	1333	0.0288655	0.0404349	0.0425297	0.073191	0.136247	0.149625
c10752g1i1	347	0.016633	0	0.0181531	0	0.027547	0
c10752g2i1	665	0.00867918	0.0286066	0.0189447	0.0178917	0.0143741	0.0109063
c10753g1i1	2976	0.11895	0.155545	0.133348	0.0623685	0.0594213	0.0749398
c10753g2i1	522	0.147424	0.224734	0.245368	0.127641	0.0686696	0.0486293
c10754g1i1	262	0.0220292	0.108913	0.0641133	0.0908244	0.045605	0.0484437
c10754g2i1	361	0.0319759	0.0263482	0.0348982	0.0461418	0.0330984	0.0351586
c10755g1i1	274	0	0	0	0.00868467	0	0.00661744
c10756g1i1	384	0.0300607	0.0412834	0	0.00619687	0.0124464	0.00472182
c10757g1i1	464	0.107804	0.129829	0.0814542	0.092312	0.0978542	0.0976928
c10758g1i1	493	0.0312192	0.0450182	0.0425904	0.0530945	0.0484726	0.0404563
c10758g2i1	1507	0.0306392	0.0547013	0.0417991	0.0394758	0.0253717	0.0360951
c10759g1i1	1441	0.050734	0.0990115	0.10637	0.0875217	0.10116	0.103179
c1075g1i1	1787	0.005383	0.0159682	0.0129249	0.0079897	0.0280827	0.0040586
c1075g1i2	2205	0.0698008	0.0747708	0.0599917	0.0658302	0.0314292	0.0518051
c10760g1i1	6260	0.0740665	0.0688814	0.0761396	0.0821076	0.0805474	0.0973207
c10761g1i1	2103	0.393376	0.40254	0.379405	0.840724	0.706797	0.377638
c10761g1i2	1374	0.0154023	0.00692264	0.00764086	0.013855	0.00869615	0.0263927
c10762g1i1	2206	0.108142	0.116417	0.0875672	0.114342	0.100744	0.106851
c10763g1i1	2200	0.0192388	0.0302645	0.0219515	0.011898	0.00434491	0.0280218
c10763g1i2	2248	0.0196839	0.0253871	0.0140105	0.0317562	0.0180716	0.0137118
c10764g1i1	264	0.0218623	0.0240195	0.0477207	0.0180273	0.0181038	0.0412086
c10764g2i1	256	0.0450911	0.012385	0.0410099	0.0464765	0.0373391	0.0283309
c10765g1i1	941	0.0143116	0.0235855	0.0423958	0.0177016	0.0203163	0.0173418
c10765g2i1	786	0.0244769	0.0443718	0.0293852	0.0181649	0.018242	0.0322958
c10767g1i1	322	0.101572	0.108311	0.0652084	0.140411	0.1039	0.0957268
c10768g1i1	374	0.0977375	0.110207	0.0954413	0.0763508	0.0830645	0.0921133
c10768g2i1	341	0.0620608	0.0371914	0.036945	0.069783	0.0210238	0.0265862
c10769g1i1	369	0.0156413	0.025777	0.0170708	0.0386927	0.00647616	0.0491376
c1076g1i1	1680	0.0801619	0.29441	0.118734	0.688384	0.516346	0.297879
c10770g1i1	664	0.0173845	0.0190998	0.0284599	0.0465885	0.0395884	0.035499
c10771g1i1	332	0	0.00954991	0.0126489	0	0	0
c10771g2i1	400	0.00480971	0	0	0.005949	0.0179228	0.00453295
c10772g1i1	362	0.116921	0.0788263	0.0870045	0.0854552	0.112224	0.125219
c10773g1i1	276	0.0139412	0.0114876	0.0228229	0.0172435	0	0.00656949
c10773g2i1	229	0.0168025	0	0.0275071	0.0103913	0	0.0158356
c10775g1i1	250	0.0538688	0.0507291	0.0335953	0.0285552	0.00955881	0.0362636
c10775g2i1	482	0.0159659	0.0197338	0.0217812	0.00987385	0.00991577	0.0188089
c10776g1i1	1030	0.0392248	0.0215476	0.0407711	0.0669984	0.0533623	0.0827373
c10777g1i1	252	0.0534412	0.0377449	0.0249965	0.0755428	0.0474147	0.0647564
c10778g1i1	215	0.0268449	0.0294937	0.0292983	0.0553395	0.0111149	0
c10778g2i1	444	0.00433307	0.0214228	0.00945815	0.0160784	0	0.00816747
c10779g1i1	1020	0.265949	0.357466	0.325249	0.284619	0.309255	0.261311
c1077g1i1	702	0.178137	0.162593	0.233301	0.149149	0.194036	0.165304
c1077g1i2	320	0	0	0	0.029745	0.0149356	0.00566618
c10780g1i1	414	0.0232353	0.122534	0.0608611	0.0287391	0.0230889	0.0656949
c10783g1i1	599	0.131685	0.190552	0.122688	0.143014	0.147611	0.184648
c10783g2i1	493	0.156096	0.154348	0.0894399	0.111016	0.140571	0.128725
c10784g1i1	457	0	0	0.00459455	0.005207	0.0104582	0.0119027
c10785g1i1	440	0.100567	0.115293	0.0572648	0.113572	0.0923294	0.0782963
c10786g1i1	586	0.0656616	0.0649263	0.0501637	0.0406075	0.0407799	0.0866365
c10787g1i1	208	0.869448	0.807885	0.989286	1.10972	1.03401	0.906589
c10788g1i1	3310	0.0441738	0.0488517	0.0425017	0.0711723	0.0584791	0.0564222
c1078g1i1	2404	0.205673	0.229484	0.22709	0.110863	0.0825063	0.20138
c10790g1i1	328	0.275679	0.202994	0.249661	0.188627	0.160285	0.276399
c10791g1i1	750	0.13852	0.126823	0.176376	0.0602832	0.0892155	0.152307
c10791g2i1	660	0.107854	0.144117	0.139981	0.0504763	0.0398284	0.101648
c10792g1i1	719	0.123086	0.251352	0.242386	0.135693	0.139593	0.199223
c10792g2i1	1469	0.57101	0.617279	0.648923	0.51998	0.471759	0.589993
c10793g1i1	422	0.0227948	0.0150264	0	0.135333	0.124582	0.176162
c10794g1i1	1101	0.0733907	0.10367	0.186895	0.0929362	0.106354	0.0658739
c10795g1i1	437	0.0880497	0.0870637	0.081682	0.0871249	0.0929632	0.0746847
c10796g1i1	273	0.0211416	0.0116138	0.00769124	0.017433	0.017507	0.0132834
c10798g1i1	343	0.00560899	0.0184873	0.0122432	0	0.00696706	0.0317174
c10799g1i1	964	0.237492	0.246673	0.274443	0.802251	0.572636	0.848282
c1079g1i1	3077	0.258852	0.197839	0.197893	0.291553	0.308324	0.362989
c107g1i1	2874	0.0415034	0.0286829	0.0343376	0.0770016	0.0956213	0.063089
c10800g1i1	261	0.00737121	0.0121478	0	0	0	0
c10800g2i1	365	0	0.00868649	0.0115053	0.0130389	0.00654713	0.00993522
c10801g1i1	244	0	0.0259883	0.00860537	0.0195049	0.0293816	0.0445864
c10802g1i1	304	0.0822714	0.041718	0.0414416	0.0782763	0.055026	0.0417508
c10803g1i1	212	0.0181499	0	0	0.0448981	0.0338165	0.0427636
c10803g2i1	230	0.00836472	0	0.0182583	0.0103461	0.01039	0.0157668
c10804g1i1	261	0.0221136	0	0	0.00911724	0.0183119	0
c10804g2i1	267	0.0144111	0.0237496	0.00786408	0	0.0179004	0.0135819
c10805g1i1	211	0.0455897	0.0450792	0.0597074	0.0338332	0.0113256	0.0515596
c10806g1i1	587	0.170429	0.194447	0.13235	0.129723	0.0895629	0.1946
c10806g2i1	527	0.156977	0.204553	0.127497	0.0993381	0.0952253	0.103217
c10807g1i1	562	0.160894	0.0959069	0.145709	0.105854	0.0637821	0.0709785
c10807g1i2	604	0.423637	0.288711	0.344158	0.185167	0.150345	0.294191
c10808g1i1	399	0.0289306	0.0238389	0.0105249	0.0417474	0.00598923	0.0227215
c10808g1i2	656	0.0527895	0.140162	0.0736179	0.0471567	0.0400712	0.0884477
c1080g1i1	2703	0.0227763	0.0398814	0.0264114	0.0325731	0.0185659	0.0342109
c10810g1i1	531	0.00724627	0.0238838	0.0118628	0.0179254	0.0180015	0.0136586
c10810g2i1	294	0.0327191	0.0107842	0.0499931	0.0242816	0.0162565	0.0431709
c10811g1i1	220	0.174899	0.0720584	0.324501	0.0324491	0.0325868	0.00824172
c10812g1i1	274	0.00702148	0.0231428	0.00766317	0.026054	0	0.00661744
c10812g2i1	431	0.00892754	0.00735631	0.00974343	0.00552111	0.0277228	0.0126207
c10813g1i1	232	0.0331704	0.0273325	0	0	0.0618026	0.0390771
c10814g1i1	528	0.00364372	0.0120097	0.00397672	0	0	0
c10814g1i2	529	0.0109105	0	0.00793841	0.0044983	0.0180696	0
c10814g2i1	306	0	0.0207227	0.00686179	0	0	0
c10815g1i1	363	0.00529996	0	0	0	0	0.00998996
c10816g1i1	226	0.0936404	0.0701453	0.0557445	0.0737044	0.0528695	0.0802291
c10819g1i1	328	0.0175965	0.00966637	0.0192047	0.0652939	0.0364284	0.0221119
c10819g2i1	983	0.0156573	0.0129016	0.0106801	0.029049	0.0121551	0.0147563
c1081g1i1	1115	3.83742	4.72031	4.76248	3.28022	3.15912	3.84589
c10821g1i1	257	0.0449156	0.0370105	0.0571905	0.0740731	0.0464922	0.0634965
c10821g2i1	2298	0.0845572	0.0855419	0.0703558	0.114941	0.101911	0.122299
c10822g1i1	317	0.0485523	0.0400072	0.0198711	0.0150132	0.015077	0.0114396
c10822g2i1	214	0.0179802	0.0296315	0.0196234	0.0111196	0.0111668	0
c10824g1i1	371	0.015557	0.17092	0	0.262975	0.276973	0.136844
c10825g1i1	439	0	0.00722225	0.0191317	0.021682	0.0381046	0.0289117
c10825g2i1	680	0.0169755	0.0046626	0.00926342	0.00699882	0.0140571	0.0159986
c10826g1i1	202	0	0	0	0.0353406	0	0
c10827g1i1	271	0.0567937	0.0584976	0.069732	0.0175616	0.00881809	0.0133814
c10827g2i1	203	0.0473863	0.0312371	0.0724038	0.0820551	0.0353158	0.0357276
c10828g1i1	539	0.0678178	0.0823524	0.0973891	0.0794671	0.0620702	0.0605514
c10829g1i1	1955	0.0403475	0.0373008	0.0365167	0.0499046	0.0550059	0.0500827
c1082g1i1	2853	0.0937329	0.158917	0.0279667	0.0417035	0.0368548	0.0425808
c1082g1i2	2934	0.302943	0.354447	0.584684	0.394167	0.415388	0.42394
c10830g1i1	853	0.137581	0.100358	0.0787699	0.106008	0.112061	0.0914029
c10831g1i1	239	0.00804973	0.026532	0.0263562	0.00995648	0	0.015173
c10832g1i1	3085	0.152788	0.158272	0.112983	0.0925614	0.116968	0.155751
c10833g1i1	1784	0.353719	0.284356	0.362506	0.26277	0.25183	0.286612
c10833g1i2	1727	0.012254	0.0257024	0.0231004	0.04547	0.0124536	0.0293972
c10834g1i1	317	0.0182071	0.0200036	0.0397421	0	0	0.0114396
c10834g2i1	495	0.0155465	0.0256208	0.0466602	0.0288436	0.014483	0.00732597
c10836g1i1	285	0	0.0111248	0.0073674	0.0166989	0.0167698	0.0254481
c10837g1i1	296	0.0389977	0.0107114	0.0354681	0.0482351	0.0242199	0.0061256
c10838g1i1	773	0.00497771	0	0.0271631	0.00307839	0.0216402	0.0117282
c10838g1i2	426	0.0180646	0.0297706	0	0	0	0
c10839g1i1	364	0.079281	0.0609725	0.040379	0.0653736	0.0393907	0.0547938
c10839g1i2	293	0.0262646	0.0108211	0	0.0081215	0.0244679	0.0618832
c1083g1i1	1653	0.317738	0.441156	0.430612	0.195781	0.209623	0.252287
c10840g1i1	204	0	0	0.0102927	0	0.0234284	0
c10840g2i1	205	0	0.0154662	0.0102425	0	0.0116571	0.0176895
c10841g1i1	1582	0.010945	0.0320664	0.0398175	0.00902503	0.0166161	0.0206303
c10841g1i2	1667	0.207738	0.197804	0.154928	0.125618	0.107515	0.133786
c10842g1i1	534	0.0432334	0.0356244	0.00393204	0.0445618	0.0313257	0.0237683
c10842g2i1	816	0.0400809	0.0271985	0.0205854	0.0291618	0.0204999	0.0399966
c10843g1i1	324	0.261268	0.244643	0.162015	0.139544	0.169639	0.156694
c10844g1i1	240	0.0160324	0.0264214	0.00874879	0.009915	0.00995709	0.00755491
c10845g1i1	243	0.158344	0.247905	0.164175	0.186059	0.196683	0.179079
c10846g1i1	715	0.021526	0.0177374	0.0176199	0.0133124	0.0300802	0.030431
c10847g1i1	952	0.0485013	0.046626	0.0463171	0.0499916	0.0426732	0.0514242
c10848g1i1	365	0	0.017373	0	0	0	0
c10848g1i2	932	0.0619276	0.0476266	0.0765988	0.0663837	0.0410249	0.099219
c10849g1i1	403	0.0429652	0.0393371	0.0312612	0.00590471	0.0237191	0.0179968
c1084g1i1	907	0.163329	0.174783	0.131955	0.0236123	0.0210779	0.0299864
c10850g1i1	1773	0.0303828	0.021459	0.0118427	0.0281848	0.0215653	0.0255665
c10851g1i1	1958	0.308529	0.340051	0.345305	0.446023	0.454019	0.429681
c10852g1i1	207	0.0185883	0.0306335	0.0304306	0.0114956	0.0115445	0.0175186
c10854g1i1	700	0.0467229	0.0498232	0.0299958	0.0849857	0.0546217	0.0647564
c10855g1i1	245	0.00785259	0.0258822	0.0171405	0.0194253	0.0292617	0.0148015
c10855g2i1	513	0.0675047	0.0803458	0.049116	0.102049	0.065216	0.106034
c10856g1i1	554	0.149327	0.217476	0.162974	0.171812	0.172542	0.153826
c10856g2i1	205	0.131387	0.185594	0.16388	0.0928624	0.163199	0.0530686
c10857g1i1	296	0.0129992	0.0107114	0.00709361	0.0160784	0.0322933	0.0061256
c10858g1i1	298	0.142032	0.106395	0.10569	0.0399262	0.0882105	0.139943
c10858g2i1	233	0.0330281	0.0544304	0.0811046	0.132767	0.0410249	0.0778188
c10859g1i1	332	0.0115897	0.0190998	0	0.00716747	0	0.00546138
c1085g1i1	511	0.00376494	0.0124093	0.00821804	0.0093135	0.0140296	0.0177415
c10860g1i1	511	0.0376494	0.0434324	0.0205451	0.00465675	0.0374122	0.0248381
c10860g2i1	372	0.0465456	0.0511382	0.0507994	0.0255871	0.0385436	0.0341189
c10861g1i1	868	0.126338	0.138804	0.14756	0.0795027	0.0605685	0.0919123
c10862g1i1	1704	0.904361	0.861487	0.796016	0.473406	0.354809	0.491601
c10862g1i2	1551	0.192264	0.269836	0.227435	0.0981911	0.197216	0.278231
c10864g1i1	209	0.239335	0.227553	0.180836	0.0796995	0.148642	0.164834
c10865g1i1	260	0.0147991	0.0121945	0.0646064	0.0549138	0.0275735	0.0836851
c10867g1i1	1741	0.0707229	0.0600969	0.0627139	0.0833748	0.079611	0.0822752
c10867g2i1	805	0.0430185	0.0472631	0.0652084	0.0886807	0.0534343	0.0360383
c10868g1i1	831	0.0439877	0.0534151	0.055588	0.00859061	0.0431354	0.0218192
c10868g1i2	777	0.0148563	0.0204026	0.0108093	0.0214378	0.0061511	0
c10869g1i1	444	0.0303315	0.0714092	0.066207	0.0375162	0.0645865	0.0326699
c1086g1i1	607	0.180661	0.0626801	0.0761015	0.105847	0.043306	0.122472
c1086g2i1	427	0.0811005	0.0148504	0.0344215	0.033437	0.0279825	0.0339706
c10870g1i1	353	0.152603	0.269453	0.13086	0.141563	0.176012	0.0308189
c10871g1i1	378	0	0	0.0333287	0.00629524	0.0126439	0.00959354
c10871g2i1	282	0.00682229	0.0224863	0.0297831	0.0337532	0.0169482	0.0128594
c10872g1i1	213	0.0180646	0	0.0197156	0.0335155	0.0112193	0.00851257
c10872g2i1	462	0.0374783	0.0137254	0.0136345	0.0103013	0.010345	0.0235478
c10873g1i1	903	0.0745692	0.0140446	0.0139516	0.0764212	0.0476352	0.0823259
c10874g1i1	601	0.0352125	0.010551	0.0244558	0.0079188	0.019881	0.0120677
c10874g2i1	556	0.0380625	0.0228098	0.00755291	0.0128396	0.0214901	0.0130444
c10875g1i1	791	0.0121611	0.0240498	0.0132725	0.00902503	0.00604223	0.0183381
c10876g1i1	1059	0.0054501	0.00598785	0.00594818	0.0179762	0.0270788	0.0308189
c10876g2i1	308	0.0124928	0.0205881	0.00681724	0.0231779	0.00775877	0.0294347
c10877g1i1	440	0.0218623	0.0144117	0	0.0270409	0.0217246	0.0412086
c10878g1i1	1112	0.0173011	0.0228098	0.0302116	0.0342388	0.0429802	0.044025
c10878g2i1	2145	0.0439489	0.0502561	0.0499232	0.0621247	0.0724152	0.0752321
c10879g1i1	1323	0.0567132	0.0694985	0.0634833	0.064751	0.0830886	0.0657842
c10879g2i1	973	0.0553636	0.0521368	0.0517914	0.0538039	0.0540323	0.0596318
c1087g1i1	292	0.0329432	0.0325743	0.0143816	0.0325972	0.0491035	0.0620951
c10880g1i1	460	0.104559	0.0758179	0.0593396	0.0620765	0.06234	0.0551837
c10880g2i1	225	0.085506	0.0986399	0.0373282	0.063456	0.0318627	0.104761
c10881g1i1	1956	0.0570477	0.0405236	0.054747	0.0778601	0.0757472	0.0852824
c10882g1i1	324	0.0771929	0.0978571	0.0259223	0.0661	0.059005	0.117521
c10883g1i1	355	0.113807	0.0893118	0.0768908	0.100546	0.0740471	0.107258
c10883g2i1	866	0.0799767	0.102513	0.0751628	0.0412171	0.0579489	0.0774684
c10884g1i1	236	0.0244562	0.0268692	0.0177941	0.0403322	0.0405034	0.0691466
c10884g2i1	235	0.171922	0.215869	0.232308	0.273401	0.233886	0.262332
c10885g1i1	415	0	0.00763992	0.00505954	0.00573397	0.0345499	0.0174764
c10885g2i1	214	0	0	0	0.0111196	0	0.0084728
c10886g1i1	2055	0.39133	0.851656	0.31981	0.400653	0.403517	0.573511
c10887g1i1	1032	0.0279634	0.00921677	0.030519	0.0161407	0.034734	0.0210835
c10887g1i2	298	0.22596	0.170232	0.126828	0.175675	0.192459	0.200788
c10888g1i1	339	0.0454014	0.0280581	0.0185815	0.0140389	0.0140985	0.026743
c10888g2i1	249	0.0154529	0	0	0.0477831	0.00959719	0.0145637
c10889g1i1	2418	2.7076	2.37727	2.51652	2.1316	2.20785	2.50681
c1088g1i1	785	0.372523	0.403894	0.460064	0.175818	0.261802	0.168614
c1088g2i1	2276	0.366012	0.327365	0.411454	0.195512	0.257239	0.129854
c10890g1i1	783	0.0294848	0.0202463	0.0107265	0.0455862	0.0396758	0.0185254
c10890g2i1	626	0.0522461	0.0202592	0.0134167	0.0494166	0.0267219	0.0376539
c10891g1i1	686	0.022436	0.00462182	0.0214256	0.00693761	0.0104506	0.0132156
c10892g1i1	906	0.0318524	0.0349952	0.0324458	0.0262649	0.0263764	0.0340221
c10892g2i1	264	0.00728744	0.0240195	0.0159069	0.0180273	0.0271557	0.0206043
c10894g1i1	1512	0.0152689	0.00419387	0	0.0157381	0.0284488	0.0455693
c10895g1i1	981	0.0274561	0.00969593	0.0235441	0.0315339	0.0219239	0.0443591
c10895g2i1	738	0.0364965	0.0214808	0.0085354	0.0290195	0.0356189	0.0343963
c10896g1i1	1348	0.0185538	0.0305767	0.0280377	0.0582543	0.0372283	0.0470781
c10897g1i1	226	0.119179	0.210436	0.213687	0.252701	0.179756	0.24871
c10898g1i1	2679	0.158708	0.20356	0.171645	0.106589	0.135586	0.124533
c10899g1i1	1617	0.176088	0.158823	0.145434	0.160406	0.175865	0.188382
c108g1i1	227	0	0	0	0	0	0
c108g2i1	430	0.00447415	0	0	0.0110679	0.0222298	0.0168668
c10900g1i1	251	0.0153298	0.0378952	0.00836538	0	0.00952072	0.0144476
c10900g2i1	633	0.00911794	0.0150264	0.0298537	0.015037	0.018876	0.0200509
c10901g1i1	276	0.069706	0.0114876	0.0532535	0.0344869	0.05195	0.0262779
c10902g1i1	297	0.0906882	0.0320259	0.077767	0.0480727	0.0241384	0.0854697
c10903g1i1	315	0.0183227	0.0704571	0.0333287	0.0377714	0.0227591	0.046049
c10904g1i1	2364	0.0390637	0.0402356	0.0284225	0.0593893	0.0606523	0.0582917
c10904g2i1	252	0.0305379	0.0377449	0.0416609	0.0283286	0.0379318	0.0431709
c10905g1i1	956	0.0543357	0.0795959	0.0307489	0.0522715	0.0624922	0.0682787
c10906g1i1	523	0.0551783	0.0484982	0.0401474	0.0500489	0.0456922	0.0485363
c10908g1i1	460	0.0334589	0.00689254	0	0.0879417	0.06234	0.0315335
c10909g1i1	266	0.0506286	0.154953	0.0868301	0.169971	0.152725	0.163595
c1090g1i1	1949	0.103647	0.0943525	0.0732582	0.0842444	0.0772454	0.0679128
c1090g1i2	1982	0.0310617	0.0447911	0.0752166	0.0264133	0.0313483	0.0512301
c10911g1i1	1299	0.691651	0.612635	0.63363	0.534906	0.493025	0.65883
c10912g1i1	321	0.0119868	0.00987716	0	0	0	0
c10912g2i1	341	0	0.00929786	0.012315	0	0	0
c10913g1i1	349	0.0330754	0.0272542	0.00601636	0	0.00684728	0.0155861
c10914g1i1	410	0.0844632	0.0463986	0.0256062	0.0174117	0.0174856	0.0309567
c10915g1i1	462	0.0791208	0.0892151	0.077262	0.103013	0.0775877	0.0941911
c10915g2i1	2477	0.131262	0.1344	0.154278	0.105675	0.104194	0.0973568
c10916g1i1	945	1.02607	0.761608	0.92876	1.03997	0.955881	0.96511
c10917g1i1	1022	0.0432968	0.0279209	0.0184906	0.0349256	0.0280591	0.0319346
c10917g2i1	527	0.0438076	0.0180488	0.0119528	0.0316076	0.0317418	0.0481679
c10919g1i1	664	0.182537	0.181448	0.167597	0.136182	0.147557	0.177495
c1091g1i1	489	0.0629492	0.0389027	0.0257633	0.019465	0.0537561	0.055619
c10920g1i1	260	0.17019	0.146334	0.161516	0.091523	0.0827204	0.153423
c10920g2i1	225	0.222316	0.169097	0.121317	0.116336	0.138072	0.22564
c10921g1i1	415	0.00463587	0	0	0	0.0115166	0.00873821
c10922g1i1	1591	1.05203	0.858903	0.937017	1.1711	1.05441	1.18181
c10923g1i1	218	0	0.0145439	0.00963169	0.0109156	0	0.0166347
c10924g1i1	204	0.103739	0.108794	0.0823415	0.0933176	0.105428	0.0799932
c10925g1i1	610	0.0157695	0.415812	0.14457	0.234059	0.137114	0.107007
c10925g2i1	925	0.0561566	0.325626	0.124848	0.167215	0.100755	0.0666466
c10926g1i1	545	0.0317706	0.00581756	0.011558	0.0261974	0.0263086	0.0199616
c10926g2i1	243	0.0158344	0	0.00864078	0.0195852	0.0196683	0.0447698
c10927g1i1	358	0.171967	0.221408	0.187683	0.119645	0.133503	0.126619
c10928g1i1	317	0.00606904	0	0	0.00750662	0	0
c1092g1i1	3488	0.0507447	0.0381777	0.0246812	0.0498024	0.0459031	0.0644593
c10930g1i1	226	0.0170255	0.0982035	0.0557445	0.0210584	0.0422956	0.0401146
c10931g1i1	304	0.0253143	0.0104295	0	0.00782763	0.0235826	0.029822
c10932g1i1	973	0.00988636	0.0130342	0.0086319	0.046467	0.0270162	0.0223619
c10933g1i1	411	0.014043	0.0154286	0.0255439	0.0231591	0.00581436	0.0220581
c10934g1i1	714	0.161671	0.159861	0.161742	0.0799865	0.0937138	0.0584077
c10934g2i1	499	0.158075	0.146138	0.130443	0.128756	0.105358	0.0981078
c10935g1i1	371	0.0466711	0.034184	0.0169788	0.019242	0.025765	0.0244364
c10935g1i2	273	0.0281888	0	0.0384562	0.0348659	0.00875349	0.019925
c10935g2i1	266	0.0361633	0.0119194	0.0315746	0.0178917	0	0.0340823
c10936g1i1	428	0.080911	0.059263	0.034341	0.0500383	0.0502507	0.0466004
c10938g1i1	3405	1.75099	1.97683	2.14534	1.54517	1.63103	1.93033
c10939g1i1	600	0.0128259	0	0.0244966	0.035694	0.00398284	0.0241757
c10939g1i2	657	0.0117132	0.00965166	0.0031959	0.0217315	0.0181865	0.0220783
c1093g1i1	2715	0.263604	0.24407	0.197984	0.323415	0.323908	0.366643
c10945g1i1	246	0.0156413	0.025777	0.0256062	0.0193463	0.0194285	0.0221119
c10946g1i1	201	0.0382863	0.015774	0.0417853	0.0118388	0.0475562	0
c10946g2i1	208	0	0.0152431	0.0100948	0.0228808	0.0459558	0
c10947g1i1	3525	0.21613	0.107035	0.0488443	0.0803326	0.0650812	0.117792
c1094g1i1	340	0.0565849	0.130553	0.0864586	0.0559906	0.126514	0.11199
c1094g2i1	1166	0.102299	0.0815755	0.0792343	0.0979595	0.127068	0.119738
c10954g1i1	1609	0.0968519	0.236463	0.150072	0.791228	0.802013	0.226506
c10956g1i1	227	0.00847526	0	0	0	0	0.0159751
c10957g1i1	238	0.0161671	0	0.0176446	0.0299949	0.0401631	0.0304736
c10957g2i1	220	0	0.0576467	0.0190883	0.0108164	0	0.0247252
c10958g1i1	349	0.0330754	0	0.00601636	0.0340917	0	0.00519535
c10958g1i2	466	0.016514	0.0068038	0.00450581	0.0102129	0	0.0194547
c10959g1i1	340	0.00565849	0.0093252	0.00617562	0.00699882	0.00702853	0.00533288
c1095g1i1	1897	0.00608503	0.0384413	0.0320989	0.0137984	0.0100778	0.0248512
c10960g1i1	232	0	0	0.0271514	0.0205138	0.0309013	0
c10961g1i1	2550	0.0807277	0.113146	0.087282	0.0989167	0.100274	0.106658
c10963g1i1	293	0.00656616	0	0	0.0081215	0	0
c10963g2i1	202	0	0	0	0.0117802	0	0
c10965g1i1	207	0.00929413	0	0	0	0.0230889	0.00875932
c10965g2i1	429	0.00896916	0.0221718	0.00489443	0	0.0055704	0.0126796
c10966g1i1	290	0.0597068	0.065598	0.0724038	0.0410276	0.0494421	0.0500187
c10967g1i1	231	0.00832851	0	0.0181793	0	0.0310351	0.00784926
c10967g1i2	2599	0.64549	0.659976	0.68186	0.489837	0.466171	0.474398
c10968g1i1	3049	0.658121	1.31024	0.80366	0.700066	0.795522	0.673177
c1096g1i1	348	0.027642	0.0182217	0.0241346	0.0341896	0.0137339	0.0156308
c10970g1i1	2374	7.89652	9.64259	8.23698	11.3667	10.8795	9.64635
c10974g1i1	312	0.0123326	0.0406483	0.0336492	0.0228808	0.0842523	0.0639262
c10976g1i1	3793	0.772496	0.786582	0.739022	0.78609	0.723904	0.749555
c10977g1i1	265	0	0	0	0.0179592	0	0
c10978g1i1	455	0.0507398	0.0557463	0.0230737	0.0418391	0.057773	0.02391
c10979g1i1	3477	0.303218	0.274473	0.51451	1.0341	1.34709	0.539208
c1097g1i1	909	0.0846594	0.0767354	0.0438883	0.0680633	0.0630944	0.0797878
c1097g2i1	404	0.119052	0.0863274	0.0415784	0.0471208	0.106472	0.0762971
c10981g1i1	298	0.025824	0.042558	0.021138	0.0239557	0.0240574	0.0182535
c10981g2i1	230	0	0	0.00912917	0.0206922	0.07273	0.00788338
c10984g1i1	2020	0.0161911	0.0455181	0.110183	0.0695031	0.059151	0.0341093
c10984g1i2	2427	0.317873	0.416733	0.338272	0.410817	0.395822	0.427333
c10985g1i1	322	0.0358488	0.0295395	0.00652084	0.00739006	0.0222643	0.00563099
c10986g1i1	1905	0.0949319	0.143133	0.103608	0.915615	0.65607	0.384527
c10986g2i1	2737	0.362002	0.32783	0.280012	0.352984	0.334401	0.468366
c10989g1i1	2471	0.099659	0.0859685	0.100269	0.12808	0.155703	0.119607
c1098g1i1	1532	0.167021	0.231791	0.226144	0.118048	0.11231	0.176347
c10990g1i1	293	0.0262646	0.0432842	0.0644962	0.0893365	0.0407799	0.0618832
c10991g1i1	203	0.0473863	0.0937114	0.0310302	0.0468886	0.0824035	0.0714553
c10993g1i1	1024	0.0770305	0.0526364	0.0533129	0.106896	0.0886803	0.136343
c10994g1i1	202	2.66677	2.76248	1.37209	0.058901	0.366736	0.0179523
c10994g2i1	403	2.70203	0.865416	0.442867	0.00590471	0.0652276	0.0269952
c10995g1i1	216	0.00890687	0	0.00972088	0.0110167	0.0110634	0.0167887
c10995g2i1	233	0.016514	0.0136076	0.00901163	0.0102129	0	0.0155638
c10996g1i1	298	0.0451919	0.042558	0.042276	0.0159705	0.0721722	0.0608449
c10997g1i1	796	0.0217525	0.0238988	0.0342917	0.0149472	0.0240171	0.0182229
c10997g2i1	368	0.0156838	0.025847	0	0.0258652	0.0389625	0.0197085
c10998g1i1	303	0.0825429	0.0627835	0.0485081	0.0549742	0.0315472	0.0777931
c10999g1i1	384	0	0	0.00546799	0.00619687	0.0124464	0
c1099g1i1	843	0.0159753	0.0112832	0.00747227	0.0225822	0.0226781	0.0301121
c109g1i1	996	0.0714696	0.108232	0.0527035	0.0812313	0.124764	0.105587
c11002g1i1	277	0	0	0	0	0	0
c11003g1i1	302	0.0573343	0.0524929	0.020858	0.0866741	0.0474775	0.0480312
c11004g1i1	311	0.142281	0.040779	0.0945207	0.0918173	0.107575	0.0874523
c11005g1i1	3270	0.228277	0.230763	0.28574	0.259063	0.244817	0.248411
c11007g1i1	378	0.00508964	0.0251632	0	0.0188857	0	0.00959354
c11009g1i1	283	0.0611836	0.0560171	0.0741947	0.0336339	0.0253325	0.0640699
c1100g1i1	1507	0.00765979	0.0252467	0.0111464	0.0189484	0.0047572	0.00601585
c1100g2i1	713	0.00539659	0	0.00883468	0.0133498	0.00335162	0.0152582
c11010g1i1	615	0.0218979	0	0.00341416	0.00773853	0.0271999	0.0235861
c11010g1i2	540	0	0.00587142	0	0.00881333	0	0.0134309
c11011g1i1	201	0.0287147	0.0630959	0.0208926	0.0710328	0.0832234	0.0270624
c11012g1i1	4959	0.101645	0.152806	0.13888	0.153074	0.151314	0.164535
c11013g1i1	291	0.165282	0.11985	0.0793704	0.0735958	0.0985444	0.124617
c11015g1i1	210	0	0	0	0.07932	0.0455181	0.0518051
c11016g1i1	289	0	0	0.00726543	0	0	0.00627397
c11018g1i1	471	0.00816936	0	0.00891596	0.00505223	0.0202947	0
c11018g1i2	398	0.0628405	0	0.0316539	0.0119578	0	0.0182229
c1101g1i1	1663	0.697596	0.581493	0.597211	0.701145	0.724239	0.701067
c11020g1i1	293	0.0722278	0.0216421	0.0143325	0.0243645	0	0
c11020g1i2	836	0.0782441	0.0720584	0.0879065	0.108164	0.11434	0.125795
c11021g1i1	1456	0.535147	0.472537	0.468685	0.488668	0.517003	0.87172
c11022g1i1	239	0.0160995	0	0	0.00995648	0.00999875	0.015173
c11023g1i1	300	0	0	0.00699903	0	0	0
c11023g1i2	212	0	0	0	0	0	0.0171055
c11024g1i1	221	0.095759	0.0573859	0.133013	0.107674	0.0324394	0.057431
c11025g1i1	429	0.103145	0.0665154	0.0440498	0.0832028	0.0668448	0.0803039
c11026g1i1	3782	0.190761	0.178565	0.180435	0.16296	0.161125	0.180743
c11028g1i1	608	0.0253143	0.0365033	0.0345347	0.0313105	0.0157217	0.0089466
c1102g1i1	449	0.141399	0.070614	0.0888518	0.0900962	0.0851564	0.113071
c1102g1i2	324	0.11282	0.0684999	0.0972088	0.0734444	0.0295025	0.0839434
c11030g1i1	803	0.0766679	0.0710713	0.0549114	0.0414874	0.0654713	0.0587081
c11031g1i1	282	0.0545783	0.0674589	0.0595662	0.0168766	0.0338965	0.0514377
c11033g1i1	718	0.0133975	0.0220792	0.0321682	0.0729125	0.0665655	0.0202025
c11034g1i1	1563	0.0320032	0.0547699	0.0550787	0.0441512	0.019876	0.0220412
c11034g1i2	1668	0.173011	0.220495	0.239176	0.174047	0.229228	0.215233
c11035g1i1	215	0.0178966	0	0	0.0110679	0	0
c11035g1i2	803	0.019167	0.0276388	0.00784449	0.0296339	0.0267837	0.0451601
c11036g1i1	294	0.0261753	0	0.0428512	0.0728449	0.0650259	0.0431709
c11037g1i1	2492	0.0540417	0.0763379	0.084258	0.054429	0.0690443	0.0647564
c11038g1i1	763	0.0504295	0.0124662	0.0247672	0.0280687	0.00939594	0.0475276
c11039g1i1	457	0.0841963	0.104067	0.0459455	0.041656	0.0522911	0.0396757
c1103g1i1	519	0.00370691	0.006109	0.00809136	0.00916994	0.0138133	0.0034936
c1103g2i1	431	0.00446377	0.00735631	0	0.0220844	0.0110891	0.0546898
c11040g1i1	305	0.0189235	0.0103953	0.0137686	0.00780196	0.0156702	0.0237794
c11040g2i1	760	0.00759428	0.0041718	0.00552555	0.0125242	0.0157217	0.00238576
c11041g1i1	308	0.0562174	0	0.0545379	0.0386299	0.0310351	0.0470955
c11042g1i1	932	0.0350923	0.0476266	0.0608285	0.0510644	0.0384609	0.0544732
c11043g1i1	765	0.00502976	0.0124336	0	0.0124423	0.015619	0.0118508
c11045g1i1	216	0.0801619	0.0733928	0.0388835	0.0771166	0.0663806	0
c11046g1i1	300	0	0.0211371	0.0139981	0.015864	0.023897	0.00604393
c11046g2i1	389	0.0148372	0.0244517	0.0269885	0.0428205	0.0491455	0.0559335
c11049g1i1	2820	1.27577	1.22888	1.27472	1.5788	1.344	1.4589
c11049g1i2	2769	0.0778169	0.101907	0.0121327	0.0352342	0.044014	0.104115
c1104g1i1	1044	0.0497556	0.0394803	0.028157	0.0524241	0.0801145	0.0851013
c1104g2i1	247	0.038945	0.0256726	0.0255025	0.057804	0.0483745	0.0587264
c11050g1i1	395	0.024353	0.0240803	0.0584729	0.0361458	0.0302494	0.0596742
c11051g1i1	409	0.0564465	0.062016	0.0616052	0.0290905	0.00584279	0.088664
c11051g1i2	399	0.0289306	0.00794629	0.0263121	0.0477113	0.0419246	0.0227215
c11054g1i1	203	0	0.0156186	0.0310302	0.0234443	0	0.0178638
c11055g1i1	470	0.135081	0.161901	0.165296	0.146826	0.152534	0.200607
c11056g1i1	208	0.0184989	0	0	0	0.0114889	0.0174344
c11057g1i1	642	0.00299671	0.00493858	0.0130823	0	0	0.00564853
c11059g1i1	2366	0.103269	0.121945	0.0816455	0.128736	0.145443	0.154802
c11059g1i2	975	0.00197322	0.0130075	0.0043071	0.00244061	0.00490195	0.00185967
c1105g1i1	1614	0.18476	0.141438	0.143103	0.197563	0.159906	0.210077
c11063g1i1	2307	0.025018	0.0206149	0.0218435	0.0216608	0.0238245	0.0267222
c11064g1i1	303	0.069844	0.0313918	0.0485081	0.0706812	0.078868	0.107714
c11067g1i1	216	0	0.0293571	0.0291626	0	0.0221269	0
c11067g2i1	1107	0.0156413	0.0315052	0.00948378	0.0193463	0.0474918	0.0524135
c11068g1i1	293	0.0459631	0.0216421	0.0358312	0.032486	0.0407799	0.0556949
c11068g2i1	267	0.0144111	0.0237496	0.00786408	0.0178247	0.0537012	0.0407456
c11069g1i1	201	0.143574	0.252384	0.0313389	0	0.0118891	0
c1106g1i1	1398	0.975704	0.476266	0.809545	1.44512	1.39998	1.54859
c1106g1i2	1538	0.570411	0.960653	0.668958	0.433217	0.467685	0.565881
c11070g1i1	218	0.00882516	0	0	0	0	0
c11072g1i1	241	0.0159659	0.0131559	0	0	0	0
c11074g1i1	395	0.0194824	0.0561873	0.0478415	0.0421701	0.0302494	0.0321323
c11074g1i2	234	0.0328869	0.0270989	0.0179462	0.0101692	0.0204248	0.00774862
c11076g1i1	264	0.0582995	0.0120097	0.00795344	0.0721091	0.108623	0.0412086
c11078g1i1	1038	0.0648709	0.0641445	0.105188	0.0916994	0.131226	0.111795
c1107g1i1	620	0.0248243	0.0409106	0.0135465	0.0307045	0.0462523	0.0350938
c1107g2i1	258	0.0298277	0.0245781	0.0162768	0.0461163	0.0555745	0.0210835
c11081g1i1	256	0.0676366	0.0743102	0.0574139	0.0743625	0.0933477	0.0495791
c11082g1i1	983	0.0900292	0.0548318	0.0768968	0.133141	0.0996722	0.101449
c11084g1i1	443	0.0477714	0.0715704	0.0663565	0.0698302	0.113282	0.114603
c11085g1i1	202	0	0	0	0	0	0
c11085g2i1	215	0	0	0	0	0	0
c11086g1i1	212	0.00907493	0.104689	0.0198086	0.0561226	0.0338165	0.0256582
c11087g1i1	956	1.03037	1.31333	1.16187	1.14997	1.11736	1.14746
c11088g1i1	217	0.0177317	0.0292218	0.00967608	0	0	0
c11089g1i1	272	0	0.0116565	0	0	0	0
c1108g1i1	238	0.242507	0.279756	0.158802	0.139976	0.351427	0.259025
c11090g1i1	642	0.00299671	0	0	0.00741308	0.0111668	0.0084728
c11090g1i2	662	0	0.00478938	0	0	0	0.00547788
c11091g1i1	2877	0.380497	0.436408	0.373671	0.496267	0.515817	0.557756
c11092g1i1	1655	0.420814	0.877414	0.822122	0.65421	0.732072	0.616809
c11092g1i2	1742	1.58483	2.26781	3.36773	2.37004	2.39656	1.98076
c11094g1i1	358	0	0.00885634	0.00586511	0.0265877	0.0133503	0.020259
c11096g1i1	208	0.129492	0.0457294	0.080758	0.0228808	0	0.0348688
c11096g2i1	257	0.0299437	0.0123368	0.0653606	0.0370366	0.00929845	0.0211655
c11097g1i1	509	0.0151189	0	0	0.00467505	0	0.0178112
c1109g1i1	4544	0.086795	0.0718681	0.0702367	0.102641	0.108862	0.13128
c110g1i1	1962	0.113747	0.0824154	0.118791	0.14069	0.120581	0.119215
c110g2i1	276	0.0418236	0.103388	0.0836841	0.129326	0.121217	0.105112
c11100g1i1	3006	0.0185604	0.00421899	0.0104776	0.0348311	0.0190795	0.0120637
c11102g1i1	257	0	0	0	0.0185183	0	0.00705517
c11103g1i1	2820	0.235369	0.238355	0.288896	0.237116	0.188973	0.219896
c11108g1i1	511	0.161892	0.167525	0.12738	0.0139702	0.0187061	0.0141932
c11108g2i1	271	0.0922897	0.0350985	0.061984	0	0.0529085	0.0133814
c11109g1i1	331	0.0813728	0.0957876	0.0380612	0.0431347	0.0360982	0.0712124
c1110g1i1	894	0.0344319	0.042558	0.049322	0.0425879	0.0481148	0.0790984
c1110g2i1	1216	0.055375	0.0521475	0.0241743	0.0606641	0.0569912	0.0924482
c11111g1i1	300	0.00641295	0.0211371	0.00699903	0	0.0159313	0
c11112g1i1	308	0	0	0	0	0	0.00588694
c11113g1i1	209	0	0	0	0.0113856	0	0
c11114g1i1	1953	0.096539	0.0876655	0.0924603	0.0463004	0.0330373	0.050134
c11116g1i1	333	0.00577743	0	0	0.0142919	0	0.0217799
c11117g1i1	872	0.0617761	0.0545396	0.0505664	0.0163734	0.0274048	0.0582213
c11118g1i1	943	0.104049	0.117678	0.195943	0.0277578	0.0329439	0.0499922
c1111g1i1	262	0.00734307	0.0121014	0.0160283	0	0.027363	0
c1111g1i2	3037	0.0620812	0.0835184	0.0871134	0.06425	0.04013	0.060897
c11120g1i1	205	0.0375392	0.0154662	0.0512124	0	0.0116571	0.00884477
c11120g2i1	421	0.022849	0.0376552	0.034912	0.0282613	0.0170288	0.0129205
c11122g1i1	205	0.0093848	0.0463986	0.0409699	0	0.0116571	0.00884477
c11123g1i1	422	0.104856	0.120211	0.0696586	0.0620275	0.0736164	0.034373
c11124g1i1	239	0.0241492	0.0928618	0.0702832	0.0298694	0.0299963	0.0682787
c11125g1i1	491	0.0274281	0.0581163	0.0598695	0.0581572	0.014601	0.0258498
c11127g1i1	325	0.16575	0.224379	0.264886	0.292874	0.17647	0.156212
c1112g1i1	945	0.543574	0.788448	0.917651	0.679885	0.816797	0.5641
c11132g1i1	289	0.0133141	0.0438833	0.0290617	0.0164678	0.0165377	0.0376438
c11133g1i1	213	0.0180646	0	0.0197156	0.0111718	0.0112193	0
c11133g2i1	247	0.015578	0.0256726	0	0	0.0096749	0.0073408
c11134g1i1	2320	0.00829261	0.0122996	0.00995552	0.0123083	0.022661	0.0156308
c11134g1i2	2472	0.0186785	0.00769556	0.00679518	0.0298412	0.0222343	0.027139
c11135g1i1	272	0.0495117	0.0582825	0	0	0.00878567	0
c11136g1i1	321	0.0119868	0	0.00654115	0.0148262	0	0.0112971
c11138g1i1	389	0.0247286	0	0.00539771	0.00611722	0	0.00466113
c11139g1i1	230	0	0.0137851	0	0.0103461	0	0.00788338
c11139g2i1	229	0.00840124	0	0	0	0	0
c1113g1i1	1327	0.191374	0.222203	0.218357	0.170356	0.158473	0.185827
c11141g1i1	297	0.129555	0.138779	0.134325	0.15223	0.168969	0.134309
c11142g1i1	350	0.0219873	0.0543526	0.0299958	0.0407931	0.00682772	0.020722
c11142g1i2	303	0.00634946	0.0313918	0	0.0392673	0.0315472	0
c11143g1i1	206	0.0466962	0.0461733	0.0713493	0.0231029	0.046402	0.0176037
c11143g2i1	388	0.0644601	0.0898873	0.0378814	0.0306649	0.0184771	0.0467314
c11144g1i1	600	0.0256518	0.0105686	0.0524927	0.043626	0.0398284	0.0423075
c11144g1i2	657	0.111275	0.0627358	0.067114	0.0760602	0.0400102	0.0469163
c11147g1i1	2435	0.117724	0.106771	0.112962	0.0977248	0.111879	0.093079
c11149g1i1	728	0.0026427	0.00435518	0.0115369	0.00326868	0.0164128	0.00498126
c1114g1i1	3163	0.0218969	0.0270646	0.0252257	0.00376162	0	0.0321018
c1114g1i2	1492	0.00128947	0.00425009	0.00281462	0	0	0.00243053
c11150g1i1	493	0.0234144	0.00643117	0.00425904	0.0241339	0.0145418	0.00367785
c11152g1i1	243	0	0	0	0.0293778	0	0
c11153g1i1	241	0.00798293	0	0.017425	0	0	0.0150471
c11154g1i1	231	0.0916136	0.0549016	0.0545379	0.0206026	0.0517251	0.0392463
c11155g1i1	559	0.010325	0.0113437	0.0225371	0.0127707	0.0213748	0.0162181
c11156g1i1	1813	0.148563	0.181875	0.18067	0.120752	0.151581	0.167016
c11157g1i1	203	0.2085	0.140567	0.186181	0.140666	0.258982	0.223298
c11158g1i1	217	0.0886583	0.102276	0.0290282	0.0219318	0.0440498	0.0417783
c11159g1i1	5408	0.0149414	0.0263823	0.0135891	0.0176006	0.0128146	0.00972303
c11159g1i2	5492	0.0847742	0.0571534	0.0703471	0.0619597	0.0613525	0.0630585
c1115g1i1	287	0	0	0	0.00829129	0.00832649	0.0252708
c1115g2i1	1249	0	0	0	0.00571561	0.00382658	0.00871022
c11160g1i1	1403	0.00548506	0.0112992	0.00598634	0.0152647	0.0102197	0.0258472
c11160g1i2	1477	0.0494974	0.017173	0.0227457	0.0563886	0.0323589	0.0527872
c11164g1i1	490	0.0117789	0.00647055	0.00428512	0.0194253	0.00975388	0.0296029
c11165g1i1	202	0.00952418	0	0	0	0	0
c11166g1i1	422	0.0227948	0.0075132	0	0.0281943	0.0226512	0.0558562
c11167g1i1	294	0.0261753	0	0.0214256	0.0242816	0.00812824	0.0370036
c11167g1i2	562	0.0821588	0.118473	0.0709866	0.0931516	0.0765385	0.0709785
c11168g1i1	207	0.0278824	0.0306335	0.0405741	0.0344869	0.0461778	0.0700745
c1116g1i1	1311	0.00586998	0.0120922	0.00800804	0.0598984	0.0510386	0.0373423
c11171g1i1	502	0.118806	0.0694746	0.066923	0.0711036	0.104728	0.0902977
c11174g1i1	443	0.0217143	0.0214711	0.0094795	0.0268578	0.0215774	0.0204648
c11175g1i1	408	0.0141462	0	0	0.00583235	0.00585711	0.0222203
c11176g1i1	259	0.059425	0.0612079	0.0648559	0.0459382	0.0830398	0.0630062
c11176g2i1	204	0.047154	0.046626	0.0823415	0.0583235	0.0351427	0.0444406
c11177g1i1	210	0.00916136	0.0150979	0	0.0113314	0	0
c11178g1i1	1119	2.62536	2.31205	2.14474	1.90325	1.92201	2.5553
c11179g1i1	276	0.0069706	0	0.0152153	0	0.0173167	0.0197085
c11179g2i1	580	0.0364875	0.0710645	0.0253413	0.00820551	0.0247211	0.037514
c1117g1i1	1718	0.248604	0.203005	0.3251	0.155131	0.176654	0.313454
c11182g1i1	657	0.0380677	0.154426	0.0639181	0.00362192	0.00727459	0.00275978
c11183g1i1	209	0.0368208	0	0.0602787	0.0455426	0.0571699	0.00867549
c11183g2i1	344	0.223708	0.0553006	0.0610381	0.117596	0.125043	0.12123
c11184g1i1	543	0.0460599	0.0875848	0.0154675	0.0394409	0.0880185	0.0601054
c11186g1i1	438	0.0219622	0.0651487	0.0143816	0.0597616	0.0218238	0.0372571
c11187g1i1	478	0.028174	0.013266	0.00878539	0.019913	0.00499938	0.0189663
c1118g1i1	218	0.0176503	0	0.00963169	0.054578	0	0
c11190g1i1	1514	0.0482877	0.0460717	0.049927	0.040865	0.0347249	0.0215569
c11192g1i1	439	0.0525891	0.086667	0.0813099	0.10841	0.0762092	0.0949957
c11194g1i1	3922	1.29256	1.97574	2.3706	6.47746	7.05151	4.35865
c11199g1i1	294	0.00654383	0.0215685	0.0571349	0.0323755	0.0650259	0.0370036
c11199g2i1	248	0	0.0127846	0	0.00959516	0.0192718	0.036556
c1119g1i1	460	0.0125471	0.0275702	0.0136938	0.0103461	0.025975	0.0236502
c1119g2i1	349	0.0165377	0.0272542	0.0120327	0.04091	0.0342364	0.0103907
c111g1i1	2258	0.0102244	0.037912	0.00743918	0.00421541	0.0105833	0.00803002
c111g1i2	2698	0.978343	1.23039	1.11678	0.575055	0.634183	0.761427
c11204g1i1	253	0.00760429	0.0375957	0.00829925	0.0376221	0.00944546	0.0215001
c11204g2i1	477	0.0201665	0.0332345	0.0176076	0.0199547	0.0100197	0.0228073
c11209g1i1	1367	0.0211107	0.025513	0.0414719	0.0330742	0.0244739	0.0397918
c1120g1i1	2296	0.224565	0.194708	0.224054	0.316105	0.317447	0.289035
c11210g1i1	297	0	0	0	0	0	0.0183149
c11210g2i1	294	0.00654383	0	0	0.00809387	0.00812824	0
c11211g1i1	211	0.00911794	0.0150264	0	0	0	0
c11213g1i1	325	0.0118393	0.0097556	0.00646064	0.0146437	0.0147059	0
c11214g1i1	503	0.0114745	0	0.00417437	0.00946163	0.0047509	0.0144189
c11214g1i2	371	0.0207427	0.017092	0.028298	0.0256561	0.00644124	0.00977455
c11215g1i1	213	0.144517	0.0893118	0.0788623	0.067031	0.100973	0.110663
c11216g1i1	420	0.0824522	0.0981367	0.0749896	0.03966	0.0853465	0.0431709
c11217g1i1	302	0.0509638	0.0629914	0.0764795	0.0551563	0.0395646	0.0480312
c11218g1i1	2455	0.117549	0.129147	0.0803962	0.115345	0.107074	0.114478
c11219g1i1	1876	0.0338423	0.0321113	0.0324582	0.0253689	0.0216551	0.0135312
c11220g1i1	227	0.0169505	0	0	0	0	0.0239627
c11220g2i1	203	0.00947727	0.0312371	0.0103434	0	0	0.0178638
c11221g1i1	481	0.343979	0.138424	0.240091	0.380934	0.402424	0.120627
c11222g1i1	2692	0.0514561	0.0317999	0.0319792	0.0760199	0.078118	0.070722
c11223g1i1	210	0.00916136	0	0.0299958	0.0339943	0.0113795	0.0259025
c11223g2i1	387	0.00994256	0.0163854	0.0162768	0.0122977	0.0308747	0.0234261
c11224g1i1	254	0.136338	0.112343	0.057866	0.103053	0.122308	0.107077
c11225g1i1	226	0.102153	0.0280581	0.00929075	0.0947628	0.0634434	0.0160458
c11226g1i1	229	0.06721	0.0553811	0.0458452	0.041565	0.0417415	0.126685
c11227g1i1	1802	0.0352321	0.0439868	0.0454432	0.0554624	0.0663069	0.103639
c11228g1i1	286	0.0739956	0.0554295	0.0293666	0.0582419	0.108623	0.0824172
c11229g1i1	895	0.0408423	0.0177127	0.0445748	0.0425403	0.0640814	0.0546992
c1122g1i1	502	0.0114973	0.0315794	0.00836538	0.0142207	0.0190414	0.0108357
c11230g1i1	320	0.0120243	0.0198161	0.00656159	0.00743625	0	0.0226647
c11231g1i1	463	0.00831052	0.0616309	0.00453501	0.010279	0.00516134	0.0313292
c11233g1i1	2713	0.0368751	0.0233732	0.0162528	0.0289446	0.0255442	0.0407681
c11234g1i1	202	0.0952418	0.0313918	0.051973	0.0353406	0.0709812	0.0807852
c11235g1i1	934	0.049436	0.0305515	0.0404655	0.0458595	0.0486128	0.0524152
c11236g1i1	380	0.0101257	0	0.0165767	0.0500968	0.00628869	0.0477152
c11236g2i1	265	0.00725994	0.0358932	0.00792343	0.0179592	0.0180355	0.0273687
c11237g1i1	4769	1.60035	3.32348	2.12877	11.419	9.71565	13.8066
c11238g1i1	804	0.244075	0.390406	0.316001	0.20126	0.273448	0.268368
c11239g1i1	226	0.0255383	0.0140291	0.0278722	0.0210584	0.0105739	0.0240687
c1123g1i1	615	0	0.0154662	0.0136566	0.00386927	0.00777139	0.0265343
c11240g1i1	225	0.0256518	0.0140914	0.0186641	0.021152	0.0212418	0.00805857
c11240g2i1	207	0.0464707	0	0.0101435	0.0114956	0.0115445	0.0350373
c11241g1i1	3601	0.0128223	0.0537086	0.025656	0.12159	0.104852	0.0750246
c11242g1i1	273	0	0.0232276	0.00769124	0.00871648	0	0.00664168
c11243g1i1	320	0.042085	0.0198161	0.0393695	0.0223087	0.00746782	0.0169985
c11245g1i1	410	0.0281544	0.0309324	0.0153637	0.058039	0.0641139	0.0398015
c11246g1i1	362	0.0106292	0.0262754	0.0116006	0.0460143	0.0132028	0.0150263
c11249g1i1	240	0.0721457	0.0396321	0.00874879	0.01983	0.00995709	0.0453295
c1124g1i1	842	0.301607	0.192042	0.17456	0.192177	0.192993	0.219649
c1124g2i1	625	0.237023	0.136969	0.161258	0.12945	0.13	0.15956
c11251g1i1	2134	0.0423723	0.0163431	0.0344376	0.0669053	0.0459127	0.0484307
c11251g1i2	2178	0.037983	0.0553175	0.0269935	0.0196661	0.0230412	0.0324674
c11253g1i1	377	0.00510314	0	0.0167086	0.0189358	0.0190162	0.019238
c11255g1i1	324	0.0831308	0.0782856	0.0518447	0.0440666	0.0221269	0.0391736
c11256g1i1	271	0	0.023399	0.007748	0.0526848	0.0529085	0
c11257g1i1	231	0	0	0	0.0309039	0.0206901	0
c11258g1i1	367	0.183477	0.181422	0.131589	0.14913	0.13674	0.118573
c1125g1i1	1266	0.0562273	0.0576012	0.0298537	0.0413516	0.0358644	0.0587206
c1125g2i1	778	0.0618215	0.0570539	0.0593748	0.0397619	0.0430023	0.0675863
c11260g1i1	247	0.00778901	0.0256726	0	0	0	0.0073408
c11261g1i1	204	0.00943081	0.015542	0.0308781	0.0233294	0.0351427	0.0177763
c11263g1i1	318	0.0241998	0.0498517	0.04622	0.0523811	0.0450887	0.0171055
c11264g1i1	242	0.0238498	0.0131015	0.0520589	0.0294992	0.0296244	0.0449548
c11266g1i1	217	0.10639	0.0584437	0.0580565	0.0438636	0.110124	0.0835566
c11267g1i1	1760	0.00874493	0.0162131	0.00357905	0.00405613	0.00678892	0.00824172
c11267g1i2	1896	0.00304412	0.0200669	0.00110744	0.00125506	0.00252078	0.00286895
c11268g1i1	411	0	0	0.0102176	0.0115796	0	0
c1126g1i1	1349	0.0627509	0.103414	0.101172	0.107602	0.0868016	0.104839
c11271g1i1	1595	1.44502	1.44912	1.32828	1.02196	0.978354	1.15043
c11272g1i1	444	0.00866615	0	0.0189163	0.0428757	0.0376755	0.0245024
c11274g1i1	428	0.0449506	0.0518551	0.00490586	0.0166794	0.0335005	0.0296548
c11275g1i1	800	0.00240486	0	0.00262464	0.023796	0.0119485	0.0249312
c11276g1i1	1432	0.562924	0.456101	0.497068	0.317391	0.313732	0.405179
c11278g1i1	1739	0.0121695	0.025525	0.0193188	0.0287358	0.00824509	0.0104266
c11278g1i2	1861	0.283259	0.291331	0.297863	0.331175	0.290206	0.359518
c1127g1i1	379	0.14721	0.0585593	0.105262	0.0565076	0.138716	0.100466
c11280g1i1	5115	0.353182	0.350219	0.307054	0.617347	0.375157	0.434241
c11281g1i1	4227	1.53656	1.35164	1.4768	1.30886	1.28333	1.42798
c11284g1i1	456	0	0	0.00460463	0	0.00524057	0
c11285g1i1	477	0.338797	0.186113	0.396172	0.014966	0.0450887	0.136844
c11288g1i1	1370	0.0252773	0.120343	0.125676	0.140692	0.068028	0.0198523
c11288g1i2	1389	0.421066	0.627722	0.500363	0.5722	0.583232	0.417723
c1128g1i1	912	0.00421905	0	0.00460463	0.0156553	0.0104811	0.0258457
c11290g1i1	1538	0.0175126	0.0432913	0.0232087	0.0201136	0.020199	0.015326
c11291g1i1	3285	0.137044	0.139949	0.198146	0.185442	0.224057	0.194841
c11291g1i2	3450	4.12436	5.09129	5.90475	4.10946	3.77019	4.15927
c11292g1i1	657	0.00878486	0.0337808	0.0159795	0.043463	0.0290983	0.0303576
c11293g1i1	386	0.0199366	0.0492835	0.016319	0.0493181	0.0866731	0.0422762
c11295g1i1	756	0.351185	0.339704	0.338842	0.705066	0.651162	0.707523
c11296g1i1	209	0.147283	0.197212	0.200929	0.0796995	0.17151	0.182185
c11297g1i1	214	0.0899012	0.177789	0.147176	0.0555981	0.145169	0.042364
c11298g1i1	216	0.0356275	0.0146786	0	0.0110167	0.0221269	0.00839434
c11299g1i1	264	0.0145749	0	0.0159069	0.00901363	0.0090519	0.0137362
c1129g1i1	411	0.00936197	0.00771428	0.0204351	0.0173693	0.00581436	0.0132349
c112g1i1	324	0.1722	0.0782856	0.162015	0	0.0147512	0.0447698
c112g2i1	329	0.187126	0.0674589	0.070203	0	0.00726353	0.0496006
c11301g1i1	796	0.198189	0.147376	0.134529	0.167409	0.147105	0.179951
c11303g1i1	683	0.0140841	0.0324948	0.0153712	0.0104521	0.0139953	0.0530945
c11303g1i2	761	0.712925	0.537455	0.372485	0.315821	0.320302	0.324037
c11304g1i1	373	0.304314	0.535512	0.270204	0.0318981	0.0256268	0.0145832
c11305g1i1	891	0.0604588	0.0604935	0.0518447	0.0534141	0.061687	0.0752947
c1130g1i1	1888	0.0672545	0.0369452	0.050046	0.0604983	0.037972	0.112363
c11310g1i1	3122	24.56	20.8961	22.3866	17.2792	16.9874	16.8878
c11312g1i1	580	0.079609	0.032799	0.0941249	0.0492331	0.0288412	0.0531449
c11314g1i1	723	0.0878122	0.105247	0.0871249	0.0822821	0.0760209	0.0752356
c11315g1i1	699	0.00550468	0.00907173	0.00300388	0	0.00341874	0
c11316g1i1	2575	0.333971	0.465427	0.296813	0.572952	0.569816	0.648519
c11317g1i1	227	0	0	0	0	0	0.0159751
c11317g2i1	255	0	0	0	0.00933176	0	0.0071105
c11319g1i1	237	0.00811766	0.0133779	0.0354381	0.080324	0.0302494	0.0306022
c1131g1i1	3590	0.200427	0.966184	0.408244	0.456035	0.423357	0.364656
c11321g1i1	1527	0.00881938	0.0103817	0.0192508	0.00155835	0	0.0154364
c11321g1i2	1857	0.0352246	0.0307325	0.0757569	0.00256284	0.00257372	0.0820178
c11322g1i1	624	0.0308315	0.0203242	0.0504738	0.0266942	0.0153186	0.0319631
c11323g1i1	3880	0.137845	0.154443	0.159643	0.151485	0.156439	0.177579
c11324g1i1	992	0.0232728	0.022373	0.0105832	0.0263867	0.0264987	0.0347282
c11325g1i1	3175	1.32521	1.92032	1.90726	1.13846	1.25845	1.98907
c11325g2i1	1821	0.679329	0.847923	0.682607	0.990519	1.05247	0.891156
c11326g1i1	328	0	0	0	0	0	0.00552798
c11327g1i1	2214	0.0173793	0.0186167	0.0104322	0.00644878	0.00971423	0.0081896
c11327g1i2	2355	0.0359452	0.0175021	0.0320975	0.0373865	0.0304421	0.0400362
c11328g1i1	922	0.379769	0.354196	0.414476	0.2839	0.254003	0.312685
c11329g1i1	281	0.00684657	0.0225663	0.0149445	0.00846832	0.00850428	0.0193578
c1132g1i1	899	0.0192602	0.031741	0.0303629	0.044998	0.0318981	0.0262195
c1132g2i1	2050	0.0891556	0.0897039	0.0850126	0.0998271	0.103748	0.0769495
c11330g1i1	325	0.00591965	0.0097556	0.0387639	0	0	0.011158
c11333g1i1	740	0.129992	0.102829	0.102148	0.167215	0.158237	0.186218
c11337g1i1	1683	0.313217	0.40315	0.356813	0.270055	0.288241	0.346906
c11338g1i1	1241	0.0558097	0.0664261	0.13028	0.0901218	0.0673969	0.094969
c11339g1i1	422	0.0319128	0.0525924	0.0248781	0.0281943	0.028314	0.0214832
c1133g1i1	1203	0.0143932	0.00790666	0.00523618	0.037583	0.0317832	0.0437092
c1133g2i1	883	0.00653642	0.010772	0.00237793	0.0485082	0.0270634	0.0451754
c11340g1i1	366	0.141926	0.0433138	0.0458953	0.104026	0.104468	0.0544944
c11341g1i1	331	0.00581234	0.00957876	0.0444047	0.0215674	0.00721964	0.0273894
c11342g1i1	2441	0.113494	0.136383	0.104082	0.121856	0.127268	0.144103
c11343g1i1	315	0.0366454	0.0503265	0.0466602	0.05288	0.0303454	0.046049
c11344g1i1	1153	2.77487	2.30437	2.87003	2.57979	2.44773	2.69854
c11345g1i1	1700	0.0350826	0.0279756	0.0321132	0.0433927	0.0534169	0.0618614
c11346g1i1	697	0.0414035	0.0454888	0.0391624	0.0170703	0.0171428	0.013007
c11347g1i1	734	0.172992	0.116629	0.0743766	0.139404	0.0813931	0.064227
c11348g1i1	569	0.14539	0.105871	0.110705	0.0418207	0.0713971	0.0573589
c11349g1i1	7052	0.0567453	0.0575486	0.044662	0.0465662	0.0420197	0.113131
c11349g1i2	7115	0.170892	0.191616	0.131619	0.148161	0.153492	0.117736
c11350g1i1	4051	0.496287	0.424203	0.415173	0.567438	0.539172	0.546505
c11351g1i1	2353	19.0353	16.8311	17.2019	11.628	11.5727	11.8492
c11352g1i1	1474	0.0195782	0.019359	0.022792	0.0855622	0.0632282	0.103329
c11353g1i1	736	0.0392096	0.0172314	0.042793	0.0678962	0.0487032	0.0468076
c11357g1i1	300	0.0705424	0.0739799	0.0279961	0.055524	0.023897	0.0362636
c11359g1i1	213	0	0.0148853	0	0	0.0112193	0.0170251
c1135g1i1	762	0.0479709	0.0374477	0.0358218	0.018737	0.0282248	0.071385
c11360g1i1	223	0.0517637	0.0568712	0.0941574	0.0533542	0.0857292	0.105701
c11361g1i1	210	0.00916136	0	0.0199972	0.0113314	0	0.00863418
c11362g1i1	1103	0.0819788	0.022996	0.0190363	0.213581	0.203655	0.253155
c11362g1i2	986	0.0136584	0.0192935	0.00212952	0.043441	0.0121182	0.00551677
c11363g1i1	328	0.381258	0.299657	0.345684	0.355489	0.32057	0.270871
c11367g1i1	226	0.195794	0.126262	0.213687	0.0842336	0.0634434	0.128367
c11368g1i1	312	0.0431641	0.0406483	0.0605685	0.0610154	0.0689337	0.098795
c11369g1i1	209	0.00920519	0	0	0.0227713	0	0.00867549
c1136g1i1	310	0.583372	0.572748	0.60282	0.575709	0.53961	0.631688
c1136g2i1	566	0.268528	0.308094	0.352425	0.294297	0.333545	0.237059
c11370g1i1	1644	0.0327669	0.0173571	0.0255439	0.0289489	0.0334326	0.0297785
c11371g1i1	205	0.0093848	0.0154662	0	0.0116078	0	0.0442239
c11373g1i1	910	0.0866805	0.0801353	0.0576843	0.258879	0.178571	0.107595
c11374g1i1	1224	0.0204334	0.0336743	0.0274472	0.03305	0.0253808	0.0355525
c11374g1i2	804	0.0167502	0.0197175	0.0156695	0.0059194	0.0178336	0.0022552
c11375g1i1	508	0.0946794	0.156032	0.0619993	0.117106	0.103491	0.071385
c11377g1i1	3158	0.136463	0.0823264	0.0644939	0.136386	0.128641	0.101051
c11378g1i1	508	0.0227231	0.0187238	0.00826657	0.0234212	0.0235207	0.028554
c1137g1i1	238	0.0485013	0.0532869	0.0529338	0	0.0502038	0.038092
c1137g2i1	1386	0.0388664	0.0388887	0.0484781	0.0377714	0.0362076	0.0261642
c11380g1i1	2422	0.0254188	0.0170179	0.025141	0.0294748	0.0374933	0.0291965
c11381g1i1	3910	0.0093488	0.0113524	0.00590711	0.0115633	0.0122235	0.00602847
c11381g1i2	4335	0.141129	0.141158	0.140465	0.171814	0.158762	0.170234
c11382g1i1	849	0.0135964	0.0634861	0.0964531	0.0112113	0.0140736	0.0170853
c11384g1i1	761	0.0303372	0.012499	0.0165549	0.0312694	0.0282619	0.0262089
c11385g1i1	477	0.0241998	0.0132938	0.0132057	0.0349207	0.035069	0.0228073
c11386g1i1	715	0.0242167	0.0133031	0.0264299	0.00665622	0.0100267	0.0228232
c11388g1i1	1608	0.134002	0.151825	0.0822647	0.0369963	0.0312088	0.0518695
c11389g1i1	262	0.0367154	0.0363042	0.0641133	0	0.036484	0.0138411
c1138g1i1	995	0.465986	0.379194	0.272224	0.351559	0.381872	0.36628
c11390g1i1	549	0.0630782	0.0462014	0.0229476	0.0173377	0.0304698	0.0594485
c11391g1i1	227	0.0762774	0.0838036	0.0462491	0.125794	0.0947459	0.111826
c11393g1i1	285	0.0405028	0.0444992	0.073674	0.0584463	0.0251548	0.0381722
c11394g1i1	209	0	0	0	0.0113856	0	0
c11395g1i1	209	0.156488	0.0910211	0.0904181	0.125242	0.125774	0.182185
c11396g1i1	242	0.0476996	0.026203	0.0347059	0.0294992	0.0296244	0.0599398
c11398g1i1	1444	0.0226496	0.0197612	0.0130868	0.0280147	0.0182041	0.0439482
c11399g1i1	268	0.0287147	0.0118305	0.00783474	0	0	0.0202968
c1139g1i1	2868	0.00402486	0.00663299	0.00219635	0	0.00166646	0.00316105
c113g1i1	1283	0.034489	0.0172985	0.0310947	0.0333849	0.0298014	0.0522896
c11401g1i1	349	0.0606382	0.0272542	0.0421145	0.061365	0.047931	0.0935164
c11403g1i1	489	0.023606	0.0194513	0.0171755	0.019465	0.0195477	0.0148317
c11404g1i1	252	0.183227	0.113235	0.116651	0.113314	0.16121	0.165488
c11406g1i1	4115	6.14661	7.23414	7.04614	4.78002	4.94085	5.34392
c11407g1i1	309	0.0186785	0.0102607	0.0135904	0.00770097	0.00773366	0
c11409g1i1	1277	0.329938	0.186212	0.146338	0.236655	0.203976	0.22434
c11409g1i2	1350	2.63929	1.87181	1.76687	1.14926	1.17715	2.00793
c1140g1i1	250	0.0153911	0	0.0335953	0.0190368	0.00955881	0.0217581
c11412g1i1	205	0.103233	0.154662	0.0716974	0.0812546	0.151542	0.0619134
c11413g1i1	1691	0.0159281	0.0131248	0.0260756	0.0267371	0.0240242	0.017156
c11414g1i1	239	0.00804973	0	0.0175708	0.019913	0.0199975	0.015173
c11415g1i1	1441	0.300398	0.228827	0.37448	0.3055	0.356548	0.371192
c11417g1i1	413	0.0465832	0.0307077	0.00508404	0.0403322	0.028931	0.0439026
c11419g1i1	598	0.167294	0.106039	0.0877805	0.0716267	0.0799231	0.0667056
c1141g1i1	553	0.010437	0.0344004	0.0227817	0.0430307	0.025928	0.049182
c11425g1i1	226	0.331998	0.196407	0.288013	0.252701	0.306643	0.272779
c11428g1i1	1446	2.21127	2.17291	2.197	1.85135	1.63114	1.90471
c1142g1i1	1009	0.0610152	0.0691303	0.0457816	0.0542426	0.0473677	0.0485191
c11431g1i1	430	0.362406	0.243323	0.219737	0.282232	0.333447	0.223485
c11432g1i1	2633	1.14498	1.14998	1.24643	0.694991	0.673437	0.916574
c11433g1i1	337	0	0	0	0.0141222	0.0070911	0.0591839
c11435g1i1	228	0.00843809	0.027812	0.036837	0.0208737	0.0419246	0.0159051
c11436g1i1	1138	0.0185964	0.0139304	0.00922544	0.0543669	0.0293988	0.0557656
c1143g1i1	1026	0.0843809	0.111248	0.04093	0.0834947	0.08152	0.109568
c11440g1i1	223	0.0258819	0	0.0282472	0	0.0321485	0.0162617
c11441g1i1	288	0.00668016	0.0110089	0	0.0082625	0	0
c11443g1i1	223	0	0	0	0.0106708	0	0
c11445g1i1	218	0.0264755	0.145439	0.0577902	0.0436624	0.0767335	0.074856
c11445g2i1	388	0.0892524	0.130745	0.129879	0.141059	0.19093	0.168233
c11446g1i1	1347	0.0599875	0.0611988	0.0498817	0.0741968	0.0762859	0.0848034
c11448g1i1	316	0.0121765	0.0401338	0.0465125	0.0376519	0.0378117	0.063117
c11449g1i1	210	0	0	0	0	0	0
c1144g1i1	2849	0.436234	0.507469	0.521058	0.907071	0.760779	1.13475
c11452g1i1	2116	0.202753	0.26821	0.307613	0.809693	0.93623	0.500423
c11453g1i1	1035	0.0167294	0.00306335	0.0162296	0.0436835	0.0392511	0.0332854
c11456g1i1	980	0.0608576	0.0485291	0.0407086	0.0558477	0.0365771	0.0518051
c11457g1i1	220	0.0174899	0.043235	0.00954413	0	0.0217246	0.0247252
c11458g1i1	219	0.0966335	0.0434324	0.0958771	0.0760602	0.0218238	0.0827935
c11459g1i1	316	0.00608824	0.0100334	0.00664465	0	0.0151247	0.0114758
c11464g1i1	920	0.0418236	0.0482478	0.0319521	0.0284517	0.0493525	0.025621
c11466g1i1	817	0.442705	0.613158	0.408634	0.294173	0.327597	0.348432
c11469g1i1	223	0	0.0568712	0	0.0213417	0.0321485	0.0650468
c1146g1i1	441	0.0174502	0.014379	0.019045	0.0161877	0.0162565	0.0164461
c1146g2i1	292	0.0263546	0	0.00719078	0	0.00818391	0.0186285
c11470g1i1	216	0.00890687	0	0.00972088	0	0.0110634	0.00839434
c11473g1i1	239	0	0	0	0	0	0.00758652
c11473g2i1	235	0	0	0.00893493	0	0.0101689	0.00771565
c11474g1i1	504	0.0114517	0.0125816	0.00416609	0.0236071	0.0189659	0.025183
c11476g1i1	2007	0.23773	0.236963	0.23644	0.205117	0.211942	0.285483
c11476g1i2	1408	0.0150304	0.00675547	0.0134214	0.00676022	0.00169723	0.00901438
c11478g1i1	469	2.7361	1.98076	2.67724	2.44556	2.31327	3.01939
c1147g1i1	2866	0.0093979	0.00663762	0.011722	0.00166057	0.00833811	0.0151836
c1147g1i2	2986	0.0257721	0.0690177	0.0492229	0.0247045	0.0216082	0.0157879
c11481g1i1	316	0.0730589	0.240803	0.0797358	0.0903645	0.113435	0.103282
c11483g1i1	2343	0.578069	0.512866	0.509917	0.43367	0.415112	0.574986
c11484g1i1	351	0.0219246	0.00903296	0.0299104	0.0203385	0.0204248	0.0361602
c11485g1i1	1909	0.0967485	0.068095	0.137488	0.0536002	0.0726049	0.102579
c11485g1i2	1819	0.00846129	0.0348606	0.00692592	0.0143901	0.0131374	0.02492
c11486g1i1	290	0.00663409	0	0.0434423	0.0246165	0.0164807	0.018757
c11487g1i1	484	0.00794994	0.026203	0.0390442	0.00983305	0.0148122	0
c11489g1i1	744	0.0336163	0.0639228	0.0338663	0.0351822	0.0224838	0.0316819
c1148g1i1	313	0.0122932	0	0.020125	0.0532179	0.0763483	0.0753077
c11490g1i1	650	0.0443973	0.0634114	0.0613761	0.0329483	0.0220588	0.0697376
c11491g1i1	3844	0.114612	0.0932035	0.139289	0.0637614	0.0770871	0.0580179
c11493g1i1	321	0.203776	0.266683	0.215858	0.311349	0.342449	0.338912
c11497g1i1	1251	0.0369091	0.0633607	0.0302116	0.0437496	0.0382047	0.030437
c1149g1i1	384	0.0450911	0.0495401	0.114828	0.0557719	0.0809014	0.0802709
c11500g1i1	701	0.00823346	0.0135688	0.0239624	0.0339458	0.0272719	0.0362118
c11501g1i1	246	0.0156413	0.0128885	0.0256062	0.00967317	0.0679996	0.0294826
c11501g2i1	794	0.0266533	0.0199658	0.0158668	0.0299698	0.0331067	0.034254
c11503g1i1	1380	0.0418236	0.0551403	0.0486889	0.0534548	0.0640717	0.0591254
c11504g1i1	271	0.0283968	0.0350985	0.007748	0.0175616	0.00881809	0.0267628
c11505g1i1	261	0.103197	0.121478	0.160897	0.0911724	0.0824035	0.0972586
c11506g1i1	1609	0.231966	0.319224	0.416288	0.0916937	0.102479	0.0529642
c11508g1i1	201	0.114859	0.0946438	0.0522316	0.118388	0.107002	0.0721663
c11509g1i1	342	0.0450032	0.0648947	0.061395	0.0417474	0.111799	0.106034
c1150g1i1	880	0.00218623	0.0288234	0.0238603	0.0405613	0.0271557	0.0453295
c1150g2i1	1162	0.0132453	0.0109142	0.0343326	0.0327656	0.0390743	0.0234059
c11510g1i1	420	0.0641295	0.0452938	0.0449938	0.0339943	0.0455181	0.0561222
c11511g1i1	1278	0.00903232	0.00248088	0.0164296	0.0260676	0.0130891	0.0227002
c11512g1i1	277	0	0.0114461	0.00758018	0	0.0258812	0.00654577
c11514g1i1	235	0.032747	0.0269836	0.0357397	0.0303779	0.0305068	0.0462939
c11515g1i1	297	0.0129555	0	0.0282789	0.00801212	0.0241384	0.0427348
c11517g1i1	201	0.0382863	0.015774	0.0104463	0.0118388	0.0237781	0
c11519g1i1	212	0.635245	0.508487	0.455597	0.505104	0.552337	0.538822
c1151g1i1	3059	0.0823893	0.0632248	0.0652084	0.113574	0.0953068	0.0924668
c11520g1i1	358	0	0.0177127	0	0.0265877	0.0133503	0
c11522g1i1	424	0.0317623	0	0.00495214	0.0168368	0.0112722	0.0256582
c11523g1i1	292	0.0724751	0.0651487	0.122243	0.11409	0.180046	0.0931427
c11524g1i1	202	0.0190484	0.0156959	0.0103946	0.0235604	0	0.0179523
c11527g1i1	217	0.0177317	0.0438327	0.00967608	0	0.0220249	0.0334226
c11528g1i1	273	0.0422832	0.0116138	0.0153825	0	0.0350139	0.0132834
c11529g1i1	376	0.0204669	0.0758913	0.016753	0.0379723	0.0381335	0.0192891
c1152g1i1	210	0.00916136	0.0150979	0.0299958	0.0226628	0.0227591	0.0431709
c1152g2i1	1686	0.0319506	0.0244469	0.0249076	0.0211708	0.0226781	0.0236595
c11531g1i1	465	0.0496486	0.00681843	0.0045155	0.0153523	0.0154174	0.00389931
c11532g1i1	378	0.00508964	0	0	0.0125905	0.00632196	0.0191871
c11533g1i1	284	0	0	0.00739334	0.00837887	0.00841444	0.00638443
c11533g2i1	257	0.0224578	0.0246737	0.0163401	0.00925914	0	0.0211655
c11534g1i1	355	0.0812909	0.0714494	0.0650614	0.0536248	0.100973	0.0408604
c11536g1i1	421	0.0045698	0	0	0.0113045	0.0170288	0
c11538g1i1	1312	6.84651	3.1174	2.75267	7.96585	7.93592	9.3188
c1153g1i1	2634	0.232269	0.427317	0.254293	0.196945	0.233164	0.397192
c1153g2i1	883	0.159053	0.405747	0.204502	0.164389	0.194857	0.279266
c11540g1i1	384	0.0551113	0.0165134	0.0382759	0.0309844	0.0435623	0.0424964
c11540g2i1	243	0.0633378	0.0913333	0.0172816	0.0195852	0.0983416	0.0373082
c11541g1i1	317	0.0485523	0.0100018	0.0529895	0.0450397	0.030154	0.0571981
c11542g1i1	673	0.0314454	0.0235555	0.0218395	0.0388939	0.0639148	0.0458009
c11542g1i2	344	0.0335561	0.0276503	0.00610381	0.0138349	0.034734	0.0158126
c11543g1i1	304	0.107586	0.156443	0.0690694	0.0861039	0.125774	0.0775372
c11545g1i1	330	0.0174899	0	0.00636275	0.0144218	0.0362076	0.00549448
c11546g1i1	230	0.00836472	0	0.0182583	0.0620765	0.01039	0.0473003
c11547g1i1	281	0.116392	0.0225663	0.0373614	0.0423416	0.0510257	0.0193578
c11548g1i1	245	0.0785259	0.0388233	0.0771322	0.0194253	0.0292617	0.0370036
c1154g1i1	392	0.0343551	0.0404409	0.0160692	0.030352	0.0426732	0.05088
c11551g1i1	261	0.0810833	0.0728866	0.0402243	0.118524	0.128183	0.104206
c11552g1i1	733	0.149606	0.125439	0.12604	0.142841	0.20213	0.133577
c11552g1i2	814	3.50743	3.33027	3.62677	2.82687	2.65392	2.85787
c11553g1i1	564	0.023878	0.0281079	0.0409518	0.0168766	0.0254224	0.022504
c11553g2i1	524	0.0293723	0.0181521	0.0240425	0.0363298	0.027363	0.00692053
c11555g1i1	274	0	0	0	0	0	0.0132349
c11555g2i1	1041	0.00739245	0	0.00605103	0.00914351	0	0.00696706
c11556g1i1	335	0	0	0	0.00710328	0	0.00541247
c11556g2i1	265	0	0	0	0	0	0
c11557g1i1	415	0.00927173	0	0.0252977	0.0229359	0.017275	0.0131073
c11557g2i1	437	0.0132074	0.0145106	0.0144145	0.0108906	0.0328105	0.0207457
c11558g1i1	266	0.0144653	0.0119194	0.00789364	0	0	0.0340823
c11559g1i1	685	0.0168515	0	0.0153263	0.0208432	0.0244203	0.0397046
c1155g1i1	499	0.215907	0.177908	0.130443	0.0762998	0.0526788	0.0254354
c1155g2i1	1215	0.177346	0.125257	0.0898641	0.103801	0.035403	0.0492468
c11561g1i1	520	0.00369978	0	0.0040379	0.0183046	0.0229779	0.0209213
c11562g1i1	518	0.0854235	0.0489663	0.0648559	0.0413444	0.0553599	0.0630062
c11563g1i1	471	0.012254	0.00673157	0.0133739	0.0303134	0	0.00384964
c11565g1i1	227	0.00847526	0	0	0	0	0
c11568g1i1	367	0.026211	0.0259175	0.0114426	0.0129678	0	0
c1156g1i1	1081	0.300774	0.217042	0.172872	0.105662	0.221064	0.241533
c1156g1i2	1218	0.447011	0.494588	0.572335	0.48647	0.317842	0.290287
c11570g1i1	201	0.0191431	0.015774	0.0313389	0.0118388	0	0.0541247
c11571g1i1	205	0.159542	0.0618648	0.0614549	0.162509	0.0932566	0.0884477
c11575g1i1	245	0.00785259	0	0.0171405	0	0.00975388	0.00740073
c11576g1i1	562	0.0992752	0.0451327	0.0896673	0.0592783	0.0637821	0.0483944
c11576g2i1	1801	0.117505	0.0721784	0.118917	0.0713483	0.0703244	0.042284
c11580g1i1	208	0	0.0762156	0.0706633	0.0457615	0.0344668	0.0087172
c11581g1i1	212	0	0	0.00990429	0	0.0112722	0.0256582
c11582g1i1	382	0.0100727	0	0.0109932	0.0186879	0.0125115	0.00474654
c11583g1i1	316	0.0791472	0.0602007	0.0664465	0.0903645	0.0756235	0.0573791
c11584g1i1	365	0.0368964	0.0521189	0.046021	0.0325972	0.0327356	0.0447085
c11585g1i1	710	0.0460649	0.0625183	0.0650614	0.0703825	0.100973	0.0817207
c11586g1i1	317	0.0667594	0	0.0132474	0	0.015077	0.0343188
c11588g1i1	435	0.0442272	0.043732	0.00965384	0.0218814	0.0274678	0.0166729
c11589g1i1	230	0.0501883	0.0413552	0.0182583	0.0206922	0.02078	0
c1158g1i1	1593	0.00724627	0.0238838	0.00527234	0.0179254	0.012001	0.00569108
c1158g1i2	1696	0.0170155	0.0093472	0.0173325	0.0280613	0.00422707	0.04704
c11590g1i1	240	0	0	0	0.009915	0.00995709	0.0302196
c11591g1i1	367	0.0943595	0.190061	0.0743766	0.0907749	0.110695	0.163038
c11591g2i1	282	0.0409337	0.0337295	0.067012	0.0675064	0.0423706	0.0642971
c11592g1i1	263	0.0219455	0.0241108	0.0239511	0.0180958	0.0181726	0.0344711
c11593g1i1	327	0.0117669	0.0290878	0	0.0145541	0.0219239	0.00554489
c11594g1i1	246	0.00782067	0	0.0341416	0.00967317	0.0388569	0.0147413
c11595g1i1	440	0.0218623	0.0144117	0.00477207	0	0.00543114	0.0123626
c11595g2i1	285	0.0135009	0	0.0147348	0.0166989	0.00838492	0.0190861
c11596g1i1	435	0.0707636	0.0364433	0.00482692	0	0.0109871	0.00833645
c11598g1i1	203	0	0	0.0103434	0	0.0117719	0.0178638
c11599g1i1	296	0.0194988	0.0214228	0.0567489	0.0160784	0.0484399	0.0490048
c1159g1i1	533	0.0649717	0.0594853	0.0512124	0.0491099	0.0493184	0.0918496
c1159g2i1	319	0.0844338	0.0198782	0.039493	0.0895147	0.112368	0.0909431
c115g1i1	623	0.030881	0.025446	0.0808877	0.00381958	0.00767159	0.0087312
c11600g1i1	665	0.049182	0.0715166	0.0252597	0.0393618	0.0754643	0.0545317
c11602g1i1	422	0.319128	0.277988	0.482635	0.422915	0.430373	0.35662
c11603g1i1	357	0.0215561	0.00888115	0.0294077	0.0199966	0.0401631	0.0203157
c11603g2i1	237	0.0568236	0.0401338	0.0531572	0.0100405	0.0302494	0.0229516
c11606g1i1	376	0.0153501	0.0168647	0.0111687	0.00632872	0.0317779	0.0289337
c11609g1i1	211	0.0729435	0.0450792	0.0298537	0.078944	0.0113256	0.0601528
c1160g1i1	1941	0.398455	0.408368	0.32453	0.398439	0.414904	0.391407
c11610g1i1	274	0	0.0231428	0.00766317	0.0173693	0.0174431	0.0198523
c11610g2i1	239	0	0.013266	0	0.00995648	0.0199975	0.015173
c11611g1i1	4199	0.0998826	0.133649	0.10001	0.117308	0.113822	0.140339
c11612g1i1	519	0.0370691	0.024436	0.0242741	0.0596046	0.0276266	0.034936
c11613g1i1	233	0.0825702	0.068038	0.0630814	0.132767	0.0717936	0.0778188
c11616g1i1	436	0.110315	0.0509036	0.0818694	0.114614	0.120581	0.074856
c11617g1i1	411	0.0327669	0	0.0204351	0.0289489	0	0.0264698
c11618g1i1	223	0	0	0	0	0.0107162	0
c11619g1i1	780	0.0517969	0.00812966	0.0376871	0.0518631	0.0612744	0.079036
c11619g2i1	395	0.024353	0.032107	0.0531572	0.0722916	0.048399	0.0321323
c11622g1i1	236	0.130433	0.120912	0.124559	0	0.0303776	0
c11622g2i1	203	0.151636	0.140567	0.0724038	0.0117222	0	0
c11623g1i1	481	0.0279983	0.0461413	0.0261918	0.00989438	0.0347774	0.0263872
c11624g1i1	264	0	0	0	0	0.0090519	0
c11624g2i1	337	0.0114177	0	0.00623059	0	0	0
c11626g1i1	234	0.0328869	0.0677472	0.0269193	0.0813538	0.0816992	0.0542404
c11626g2i1	210	0.0274841	0.0150979	0.0399945	0.0113314	0.0455181	0.0172684
c1162g1i1	587	0.0163874	0.0378092	0.0214621	0.0121615	0.0122131	0.0308889
c11630g1i1	297	0.0129555	0.0213506	0.0141395	0.0240364	0.0241384	0.0183149
c11631g1i1	393	0.0391631	0.0242028	0.0320566	0.0968793	0.054726	0.0553642
c11632g1i1	350	0.0219873	0	0.0119983	0.0203966	0.0273109	0.0259025
c11632g2i1	223	0.0431364	0.0284356	0.0564944	0.0640251	0.0857292	0.0243925
c11633g1i1	215	0.125276	0.088481	0.117193	0.132815	0.166723	0.168668
c11634g1i1	260	0.066596	0.0365835	0.0161516	0.0457615	0.0183823	0.027895
c11634g2i1	204	0.0848773	0.031084	0.0514635	0.0583235	0.0468569	0.0266644
c11636g1i1	260	0	0.0121945	0	0.0091523	0.0183823	0
c11636g2i1	220	0	0	0.00954413	0	0	0.00824172
c11637g1i1	252	0	0	0.00833218	0	0	0.00719515
c11638g1i1	238	0.00808355	0	0.00882231	0.00999831	0.0200815	0.0304736
c1163g1i1	789	0.138988	0.124572	0.0824981	0.250325	0.236244	0.257384
c1163g1i2	1051	0.150103	0.102568	0.179804	0.201507	0.193268	0.165619
c11640g1i1	322	0.0179244	0.019693	0.00652084	0.0886807	0.118743	0.0394169
[truncated: 120,016 more rows]
