# Supplementary material for: Tetrapod limb and sarcopterygian fin regeneration share a core genetic programme
Source: Nat Commun. 2016 Nov 2;7:13364. doi: 10.1038/ncomms13364 (PMC5097137; doi:10.1038/ncomms13364)
Supplement: Supplementary Data 3 — Annotation of lungfish transcriptome using Human NCBI Refseq database. [file ncomms13364-s4.xlsx]

## Sheet: Annotation Human RefSeq
Supplementary Data 3. Annotation of lungfish transcriptome using Human NCBI Refseq database.
Transcript ID		Refseq gi	Refseq	Evalue	Gene abreviation	Gene Definition
c0g1i1		gi|47716687	NP_061121.2	2e-18	ZKSCAN7	zinc finger protein with KRAB and SCAN domains 7 isoform 1
c10000g1i1		--	--	--	--	--
c10000g2i1		gi|194272214	NP_872326.2	2e-12	C22orf15	uncharacterized protein C22orf15 .
c10001g1i1		--	--	--	--	--
c10001g2i1		--	--	--	--	--
c10002g1i1		--	--	--	--	--
c10003g1i1		--	--	--	--	--
c10003g2i1		--	--	--	--	--
c10004g1i1		gi|94721239	NP_038203.2	0	IARS	isoleucine--tRNA ligasecytoplasmic .
c10004g2i1		--	--	--	--	--
c10005g1i1		gi|4502769	NP_001797.1	2e-57	CEBPG	CCAAT/enhancer-binding protein gamma .
c10005g1i2		gi|4502769	NP_001797.1	2e-57	CEBPG	CCAAT/enhancer-binding protein gamma .
c10006g1i1		gi|7662072	NP_055645.1	2e-137	ZBTB39	zinc finger and BTB domain-containing protein 39 .
c10007g1i1		gi|546230945	NP_001271220.1	6e-138	CBLL1	E3 ubiquitin-protein ligase Hakai isoform 2 .
c10007g1i2		gi|578814630	XP_006716195.1	3e-55	CBLL1	PREDICTED: E3 ubiquitin-protein ligase Hakai isoform X1
c10008g1i1		gi|156523968	NP_001609.2	0	PARP1	poly [ADP-ribose] polymerase 1 .
c10009g1i1		--	--	--	--	--
c1000g1i1		gi|113951734	NP_001030312.2	8e-59	SRA1	steroid receptor RNA activator 1 isoform 1 .
c10010g1i1		gi|4505811	NP_002639.1	3e-143	PIM1	serine/threonine-protein kinase pim-1 isoform 2 .
c10011g1i1		--	--	--	--	--
c10012g1i1		--	--	--	--	--
c10012g1i2		--	--	--	--	--
c10013g1i1		--	--	--	--	--
c10013g2i1		--	--	--	--	--
c10014g1i1		--	--	--	--	--
c10014g1i2		--	--	--	--	--
c10015g1i1		--	--	--	--	--
c10015g2i1		--	--	--	--	--
c10016g1i1		--	--	--	--	--
c10017g1i1		--	--	--	--	--
c10017g2i1		--	--	--	--	--
c10018g1i1		--	--	--	--	--
c10018g2i1		--	--	--	--	--
c10019g1i1		--	--	--	--	--
c10019g2i1		--	--	--	--	--
c1001g1i1		--	--	--	--	--
c1001g1i2		--	--	--	--	--
c10020g1i1		gi|26667171	NP_751917.1	7e-53	MRPL42	39S ribosomal protein L42mitochondrial precursor .
c10021g1i1		--	--	--	--	--
c10022g1i1		gi|28373094	NP_778205.1	2e-17	ST6GALNAC4	alpha-N-acetyl-neuraminyl-2 3-beta-galactosyl-1
c10022g2i1		gi|229892273	NP_694541.2	3e-51	ST6GALNAC3	alpha-N-acetylgalactosaminide alpha-2 6-sialyltransferase 3 isoform
c10023g1i1		gi|530408990	XP_005255585.1	0	TSC2	PREDICTED: tuberin isoform X2 .
c10023g2i1		gi|167412124	NP_001107854.1	0	TSC2	tuberin isoform 5 .
c10024g1i1		gi|38348398	NP_940962.1	1e-14	LHFPL4	lipoma HMGIC fusion partner-like 4 protein .
c10025g1i1		gi|32483359	NP_863651.1	0	APAF1	apoptotic protease-activating factor 1 isoform c .
c10026g1i1		gi|4507691	NP_003487.1	0	TRRAP	transformation/transcription domain-associated protein isoform 2
c10027g1i1		gi|530431061	XP_005276966.1	0	GGNBP2	PREDICTED: gametogenetin-binding protein 2 isoform X1
c10028g1i1		--	--	--	--	--
c10029g1i1		--	--	--	--	--
c1002g1i1		--	--	--	--	--
c10031g1i1		gi|37595756	NP_919417.1	0	LDHD	probable D-lactate dehydrogenasemitochondrial isoform 2 precursor
c10032g1i1		--	--	--	--	--
c10032g2i1		--	--	--	--	--
c10033g1i1		--	--	--	--	--
c10034g1i1		gi|530410600	XP_005256834.1	1e-33	TOP3A	PREDICTED: DNA topoisomerase 3-alpha isoform X2 .
c10034g1i2		gi|10835218	NP_004609.1	0	TOP3A	DNA topoisomerase 3-alpha .
c10035g1i1		gi|530403615	XP_005267638.1	2e-137	APEX1	PREDICTED: DNA-(apurinic or apyrimidinic site) lyase isoform X1
c10036g1i1		--	--	--	--	--
c10037g1i1		gi|530421433	XP_005272652.1	6e-102	FTSJ1	PREDICTED: putative tRNA
c10037g1i2		gi|7110661	NP_036412.1	1e-141	FTSJ1	putative tRNA (cytidine(32)/guanosine(34)-2'-O)-methyltransferase
c10038g1i1		gi|21464101	NP_036611.2	6e-156	YWHAG	14-3-3 protein gamma .
c10039g1i1		--	--	--	--	--
c10039g2i1		gi|15718761	NP_004976.2	1e-101	KRAS	GTPase KRas isoform b .
c1003g1i1		--	--	--	--	--
c10040g1i1		--	--	--	--	--
c10041g1i1		--	--	--	--	--
c10041g2i1		--	--	--	--	--
c10042g1i1		--	--	--	--	--
c10043g1i1		--	--	--	--	--
c10043g1i2		--	--	--	--	--
c10044g1i1		--	--	--	--	--
c10044g2i1		--	--	--	--	--
c10045g1i1		gi|58219048	NP_001010926.1	7e-30	HES5	transcription factor HES-5 .
c10046g1i1		--	--	--	--	--
c10047g1i1		--	--	--	--	--
c1004g1i1		--	--	--	--	--
c10050g1i1		--	--	--	--	--
c10050g2i1		--	--	--	--	--
c10051g1i1		--	--	--	--	--
c10052g1i1		--	--	--	--	--
c10053g1i1		--	--	--	--	--
c10053g2i1		--	--	--	--	--
c10054g1i1		gi|578808892	XP_006714198.1	1e-19	PRIMPOL	PREDICTED: coiled-coil domain-containing protein 111 isoform X10
c10055g1i1		--	--	--	--	--
c10055g2i1		gi|94536803	NP_060545.3	0	ANO10	anoctamin-10 isoform 1 .
c10056g1i1		--	--	--	--	--
c10056g2i1		--	--	--	--	--
c10057g1i1		gi|241982780	NP_001155901.1	0	PDCD6IP	programmed cell death 6-interacting protein isoform 2
c10057g1i2		gi|22027538	NP_037506.2	0	PDCD6IP	programmed cell death 6-interacting protein isoform 1
c10059g1i1		gi|50513245	NP_005474.2	1e-145	CHAF1A	chromatin assembly factor 1 subunit A .
c10059g1i2		gi|50513245	NP_005474.2	8e-146	CHAF1A	chromatin assembly factor 1 subunit A .
c1005g1i1		--	--	--	--	--
c10060g1i1		--	--	--	--	--
c10061g1i1		--	--	--	--	--
c10061g1i2		--	--	--	--	--
c10062g1i1		--	--	--	--	--
c10063g1i1		--	--	--	--	--
c10064g1i1		--	--	--	--	--
c10064g2i1		--	--	--	--	--
c10065g1i1		--	--	--	--	--
c10065g2i1		--	--	--	--	--
c10066g1i1		gi|27886582	NP_059142.2	2e-144	MRPL39	39S ribosomal protein L39mitochondrial isoform a .
c10067g1i1		--	--	--	--	--
c10067g2i1		--	--	--	--	--
c10068g1i1		--	--	--	--	--
c10069g1i1		gi|148596968	NP_112174.2	0	TRIM8	probable E3 ubiquitin-protein ligase TRIM8 .
c10069g1i2		gi|148596968	NP_112174.2	0	TRIM8	probable E3 ubiquitin-protein ligase TRIM8 .
c1006g1i1		--	--	--	--	--
c10070g1i1		--	--	--	--	--
c10071g1i1		--	--	--	--	--
c10071g2i1		--	--	--	--	--
c10072g1i1		--	--	--	--	--
c10072g2i1		--	--	--	--	--
c10073g1i1		--	--	--	--	--
c10074g1i1		--	--	--	--	--
c10075g1i1		--	--	--	--	--
c10076g1i1		gi|7706757	NP_057078.1	4e-142	ATP6V1D	V-type proton ATPase subunit D .
c10076g1i2		gi|7706757	NP_057078.1	6e-84	ATP6V1D	V-type proton ATPase subunit D .
c10077g1i1		gi|578833576	XP_006722941.1	9e-105	ZNF91	PREDICTED: zinc finger protein 91 isoform X1 .
c10078g1i1		--	--	--	--	--
c10079g1i1		--	--	--	--	--
c10079g2i1		--	--	--	--	--
c1007g1i1		--	--	--	--	--
c10080g1i1		--	--	--	--	--
c10081g1i1		--	--	--	--	--
c10081g2i1		--	--	--	--	--
c10082g1i1		--	--	--	--	--
c10082g2i1		--	--	--	--	--
c10083g1i1		--	--	--	--	--
c10084g1i1		gi|148886654	NP_699197.3	1e-73	SVEP1	sushivon Willebrand factor type AEGF and pentraxin
c10085g1i1		--	--	--	--	--
c10086g1i1		--	--	--	--	--
c10089g1i1		--	--	--	--	--
c1008g1i1		gi|32996731	NP_872604.1	2e-127	RASSF5	ras association domain-containing protein 5 isoform A
c10090g1i1		--	--	--	--	--
c10091g1i1		gi|530384841	XP_005249840.1	0	MIOS	PREDICTED: WD repeat-containing protein mio isoform X4
c10092g1i1		--	--	--	--	--
c10093g1i1		gi|111548654	NP_001036157.1	4e-91	WDPCP	WD repeat-containing and planar cell polarity effector protein
c10093g2i1		gi|111548654	NP_001036157.1	3e-06	WDPCP	WD repeat-containing and planar cell polarity effector protein
c10094g1i1		--	--	--	--	--
c10094g2i1		gi|24308213	NP_065806.1	0	SERINC1	serine incorporator 1 precursor .
c10094g3i1		--	--	--	--	--
c10094g4i1		--	--	--	--	--
c10095g1i1		gi|15619008	NP_056001.1	3e-62	VPS13A	vacuolar protein sorting-associated protein 13A isoform B
c10095g2i1		gi|66346672	NP_001018047.1	4e-34	VPS13A	vacuolar protein sorting-associated protein 13A isoform C
c10096g1i1		--	--	--	--	--
c10097g1i1		gi|530381810	XP_005249075.1	4e-68	GPLD1	PREDICTED: phosphatidylinositol-glycan-specific phospholipase D
c10098g1i1		gi|25914749	NP_258261.2	1e-59	ABCC10	multidrug resistance-associated protein 7 isoform MRP7A
c10098g2i1		gi|25914749	NP_258261.2	3e-82	ABCC10	multidrug resistance-associated protein 7 isoform MRP7A
c10099g1i1		--	--	--	--	--
c1009g1i1		gi|23308689	NP_689473.1	0	RPUSD2	RNA pseudouridylate synthase domain-containing protein 2 isoform 1
c10100g1i1		gi|74271911	NP_001028202.1	1e-108	FAIM	fas apoptotic inhibitory molecule 1 isoform a .
c10101g1i1		--	--	--	--	--
c10101g2i1		--	--	--	--	--
c10102g1i1		--	--	--	--	--
c10103g1i1		gi|38683855	NP_060422.4	0	PTCD3	pentatricopeptide repeat domain-containing protein 3mitochondrial
c10104g1i1		gi|578799272	XP_006710761.1	0	FBXO42	PREDICTED: F-box only protein 42 isoform X1 .
c10105g1i1		gi|145699139	NP_694953.2	0	CILP2	cartilage intermediate layer protein 2 precursor .
c10106g1i1		--	--	--	--	--
c10107g1i1		gi|115387104	NP_000687.3	0	ALDH9A1	4-trimethylaminobutyraldehyde dehydrogenase .
c10107g2i1		gi|115387104	NP_000687.3	2e-32	ALDH9A1	4-trimethylaminobutyraldehyde dehydrogenase .
c10108g1i1		--	--	--	--	--
c10108g2i1		--	--	--	--	--
c10109g1i1		gi|20127499	NP_006266.2	1e-57	SRSF6	serine/arginine-rich splicing factor 6 .
c10109g2i1		gi|20127499	NP_006266.2	2e-20	SRSF6	serine/arginine-rich splicing factor 6 .
c1010g1i1		--	--	--	--	--
c10110g1i1		--	--	--	--	--
c10110g1i2		--	--	--	--	--
c10111g1i1		--	--	--	--	--
c10111g2i1		--	--	--	--	--
c10112g1i1		gi|4505931	NP_002681.1	2e-118	POLB	DNA polymerase beta .
c10112g1i2		gi|4505931	NP_002681.1	0	POLB	DNA polymerase beta .
c10113g1i1		gi|7662639	NP_054770.1	3e-30	TMEM14A	transmembrane protein 14A .
c10114g1i1		--	--	--	--	--
c10115g1i1		gi|4506265	NP_000954.1	0	PTGS2	prostaglandin G/H synthase 2 precursor .
c10116g1i1		--	--	--	--	--
c10117g1i1		--	--	--	--	--
c10118g1i1		--	--	--	--	--
c10118g2i1		gi|5174647	NP_005966.1	2e-157	PTK6	protein-tyrosine kinase 6 isoform 1 .
c10119g1i1		--	--	--	--	--
c10119g2i1		gi|40804761	NP_955631.1	5e-23	NANOS1	nanos homolog 1 .
c1011g1i1		gi|23308749	NP_689880.1	4e-76	NANP	N-acylneuraminate-9-phosphatase .
c1011g2i1		--	--	--	--	--
c10120g1i1		gi|530394055	XP_005270064.1	8e-116	WDFY4	PREDICTED: WD repeat- and FYVE domain-containing protein 4 isoform
c10120g2i1		gi|530394051	XP_005270062.1	2e-32	WDFY4	PREDICTED: WD repeat- and FYVE domain-containing protein 4 isoform
c10121g1i1		--	--	--	--	--
c10121g2i1		--	--	--	--	--
c10122g1i1		--	--	--	--	--
c10123g1i1		--	--	--	--	--
c10124g1i1		--	--	--	--	--
c10125g1i1		--	--	--	--	--
c10126g1i1		gi|4507305	NP_001047.1	2e-123	SULT1C2	sulfotransferase 1C2 isoform a .
c10126g1i2		gi|4507305	NP_001047.1	2e-123	SULT1C2	sulfotransferase 1C2 isoform a .
c10127g1i1		--	--	--	--	--
c10128g1i1		gi|24234732	NP_079242.2	0	SEMA6D	semaphorin-6D isoform 6 precursor .
c10129g1i1		--	--	--	--	--
c10129g2i1		gi|48255909	NP_004600.2	2e-66	TCF15	transcription factor 15 .
c1012g1i1		gi|117938316	NP_006065.2	3e-13	TRIM22	E3 ubiquitin-protein ligase TRIM22 isoform 1 .
c1012g1i2		gi|15208660	NP_003132.2	7e-11	TRIM21	E3 ubiquitin-protein ligase TRIM21 .
c10130g1i1		--	--	--	--	--
c10131g1i1		--	--	--	--	--
c10132g1i1		gi|14150082	NP_115691.1	5e-172	SLC25A33	solute carrier family 25 member 33 .
c10133g1i1		--	--	--	--	--
c10134g1i1		--	--	--	--	--
c10135g1i1		gi|293651611	NP_001121621.2	5e-45	ATXN7	ataxin-7 isoform c .
c10135g2i1		--	--	--	--	--
c10136g1i1		gi|578823804	XP_006719491.1	0	NOS1	PREDICTED: nitric oxide synthasebrain isoform X3 .
c10136g2i1		--	--	--	--	--
c10137g1i1		gi|530373956	XP_005247192.1	7e-150	CCDC80	PREDICTED: coiled-coil domain-containing protein 80 isoform X1
c10138g1i1		gi|530373918	XP_005247174.1	0	CRYBG3	PREDICTED: beta/gamma crystallin domain-containing protein 3
c10138g2i1		--	--	--	--	--
c10139g1i1		--	--	--	--	--
c10139g2i1		gi|5453950	NP_006234.1	0	PPP2R5A	serine/threonine-protein phosphatase 2A 56 kDa regulatory subunit
c1013g1i1		--	--	--	--	--
c10140g1i1		--	--	--	--	--
c10141g1i1		--	--	--	--	--
c10141g2i1		--	--	--	--	--
c10143g1i1		gi|4506003	NP_002699.1	0	PPP1CA	serine/threonine-protein phosphatase PP1-alpha catalytic subunit
c10144g1i1		gi|35038601	NP_919268.1	0	SASS6	spindle assembly abnormal protein 6 homolog .
c10144g1i2		gi|35038601	NP_919268.1	2e-163	SASS6	spindle assembly abnormal protein 6 homolog .
c10145g1i1		--	--	--	--	--
c10146g1i1		--	--	--	--	--
c10147g1i1		--	--	--	--	--
c10148g1i1		gi|530382567	XP_005249440.1	3e-63	ZKSCAN8	PREDICTED: zinc finger protein with KRAB and SCAN domains 8 isoform
c10149g1i1		--	--	--	--	--
c1014g1i1		gi|41152237	NP_958437.1	4e-54	BLOC1S5	biogenesis of lysosome-related organelles complex 1 subunit 5
c1014g1i2		gi|313482848	NP_001186251.1	2e-15	BLOC1S5	biogenesis of lysosome-related organelles complex 1 subunit 5
c10150g1i1		--	--	--	--	--
c10150g2i1		--	--	--	--	--
c10151g1i1		--	--	--	--	--
c10151g2i1		gi|7705793	NP_057111.1	4e-134	LACTB2	beta-lactamase-like protein 2 .
c10152g1i1		--	--	--	--	--
c10153g1i1		--	--	--	--	--
c10153g2i1		--	--	--	--	--
c10154g1i1		--	--	--	--	--
c10155g1i1		gi|530364572	XP_005245150.1	1e-119	KLHL20	PREDICTED: kelch-like protein 20 isoform X1 .
c10155g1i2		gi|530364572	XP_005245150.1	9e-108	KLHL20	PREDICTED: kelch-like protein 20 isoform X1 .
c10156g1i1		--	--	--	--	--
c10156g1i2		--	--	--	--	--
c10157g1i1		--	--	--	--	--
c10157g2i1		--	--	--	--	--
c10158g1i1		gi|578810073	XP_006714577.1	0	KIF20A	PREDICTED: kinesin-like protein KIF20A isoform X1 .
c10159g1i1		--	--	--	--	--
c10159g1i2		--	--	--	--	--
c10160g1i1		--	--	--	--	--
c10160g2i1		--	--	--	--	--
c10161g1i1		--	--	--	--	--
c10161g2i1		--	--	--	--	--
c10162g1i1		--	--	--	--	--
c10163g1i1		gi|578808115	XP_006713929.1	2e-110	EVC	PREDICTED: ellis-van Creveld syndrome protein isoform X3
c10164g1i1		gi|192455698	NP_001008398.2	2e-83	GPX8	probable glutathione peroxidase 8 .
c10165g1i1		gi|530419280	XP_005261198.1	0	SLC37A1	PREDICTED: glycerol-3-phosphate transporter isoform X3
c10165g1i2		gi|530419280	XP_005261198.1	0	SLC37A1	PREDICTED: glycerol-3-phosphate transporter isoform X3
c10167g1i1		gi|23097329	NP_689905.1	1e-153	C1GALT1C1	C1GALT1-specific chaperone 1 .
c10168g1i1		--	--	--	--	--
c10169g1i1		--	--	--	--	--
c10169g2i1		--	--	--	--	--
c1016g1i1		--	--	--	--	--
c10170g1i1		--	--	--	--	--
c10170g2i1		--	--	--	--	--
c10171g1i1		gi|21071008	NP_001053.2	1e-09	TCN1	transcobalamin-1 precursor .
c10172g1i1		gi|578808970	XP_006714225.1	0	TRIM2	PREDICTED: tripartite motif-containing protein 2 isoform X6
c10173g1i1		--	--	--	--	--
c10173g2i1		--	--	--	--	--
c10174g1i1		gi|5901892	NP_009017.1	0	WDHD1	WD repeat and HMG-box DNA-binding protein 1 isoform 1
c10174g2i1		--	--	--	--	--
c10175g1i1		--	--	--	--	--
c10175g2i1		--	--	--	--	--
c10176g1i1		gi|209571519	NP_001129386.1	0	KCP	kielin/chordin-like protein isoform 1 precursor .
c10177g1i1		--	--	--	--	--
c10178g1i1		--	--	--	--	--
c10178g2i1		--	--	--	--	--
c10179g1i1		gi|74048403	NP_001027567.1	2e-114	GPR126	G-protein coupled receptor 126 isoform beta 2 precursor
c10179g2i1		gi|530383888	XP_005267118.1	1e-58	GPR126	PREDICTED: G-protein coupled receptor 126 isoform X1
c1017g1i1		gi|122937500	NP_001074002.1	1e-112	UNC119B	protein unc-119 homolog B .
c10180g1i1		--	--	--	--	--
c10180g1i2		--	--	--	--	--
c10181g1i1		--	--	--	--	--
c10181g2i1		--	--	--	--	--
c10181g3i1		--	--	--	--	--
c10182g1i1		--	--	--	--	--
c10182g2i1		--	--	--	--	--
c10183g1i1		--	--	--	--	--
c10183g2i1		--	--	--	--	--
c10184g1i1		gi|299523253	NP_542197.3	1e-136	COL11A1	collagen alpha-1(XI) chain isoform C preproprotein .
c10185g1i1		--	--	--	--	--
c10185g2i1		--	--	--	--	--
c10186g1i1		gi|15150809	NP_150596.1	2e-110	SEC11C	signal peptidase complex catalytic subunit SEC11C .
c10186g1i2		gi|15150809	NP_150596.1	3e-105	SEC11C	signal peptidase complex catalytic subunit SEC11C .
c10188g1i1		--	--	--	--	--
c10188g2i1		--	--	--	--	--
c10189g1i1		gi|9951915	NP_000678.1	0	AHCY	adenosylhomocysteinase isoform 1 .
c10189g1i2		gi|9951915	NP_000678.1	0	AHCY	adenosylhomocysteinase isoform 1 .
c1018g1i1		--	--	--	--	--
c10190g1i1		gi|38027923	NP_006828.2	0	COPS5	COP9 signalosome complex subunit 5 .
c10191g1i1		gi|55741641	NP_065789.1	3e-175	KIDINS220	kinase D-interacting substrate of 220 kDa .
c10191g1i2		gi|55741641	NP_065789.1	0	KIDINS220	kinase D-interacting substrate of 220 kDa .
c10192g1i1		gi|205277427	NP_065991.3	1e-18	FAM160B1	protein FAM160B1 isoform a .
c10192g2i1		gi|205277429	NP_001128523.1	2e-40	FAM160B1	protein FAM160B1 isoform b .
c10193g1i1		gi|29171311	NP_808219.1	6e-51	HCAR2	hydroxycarboxylic acid receptor 2 .
c10194g1i1		gi|306922382	NP_001182447.1	0	MICU1	calcium uptake protein 1mitochondrial isoform 2 .
c10195g1i1		gi|156627565	NP_000315.2	6e-87	RHAG	ammonium transporter Rh type A .
c10196g1i1		--	--	--	--	--
c10197g1i1		--	--	--	--	--
c10198g1i1		gi|530405429	XP_005254238.1	5e-37	CTSH	PREDICTED: pro-cathepsin H isoform X2 .
c10199g1i1		--	--	--	--	--
c1019g1i1		--	--	--	--	--
c101g1i1		gi|530418095	XP_005260463.1	4e-24	GSS	PREDICTED: glutathione synthetase isoform X2 .
c101g2i1		gi|530418095	XP_005260463.1	3e-12	GSS	PREDICTED: glutathione synthetase isoform X2 .
c10200g1i1		gi|34577087	NP_899237.1	2e-142	RNF13	E3 ubiquitin-protein ligase RNF13 .
c10201g1i1		gi|29336063	NP_005384.2	2e-53	PLXNB3	plexin-B3 isoform 1 precursor .
c10201g2i1		gi|29336063	NP_005384.2	1e-174	PLXNB3	plexin-B3 isoform 1 precursor .
c10202g1i1		--	--	--	--	--
c10202g2i1		--	--	--	--	--
c10203g1i1		--	--	--	--	--
c10203g1i2		--	--	--	--	--
c10204g1i1		--	--	--	--	--
c10205g1i1		--	--	--	--	--
c10206g1i1		gi|60279268	NP_001012496.1	0	U2AF2	splicing factor U2AF 65 kDa subunit isoform b .
c10206g1i2		gi|60279268	NP_001012496.1	0	U2AF2	splicing factor U2AF 65 kDa subunit isoform b .
c10207g1i1		gi|66346737	NP_937784.2	0	GANC	neutral alpha-glucosidase C isoform 1 .
c10208g1i1		--	--	--	--	--
c10209g1i1		--	--	--	--	--
c1020g1i1		gi|209529703	NP_001129316.1	1e-30	SIRPB1	signal-regulatory protein beta-1 isoform 3 precursor
c10210g1i1		--	--	--	--	--
c10212g1i1		gi|4505545	NP_002549.1	3e-11	P2RX1	P2X purinoceptor 1 .
c10212g1i2		gi|4505545	NP_002549.1	2e-155	P2RX1	P2X purinoceptor 1 .
c10213g1i1		gi|42734434	NP_078863.2	1e-71	TMEM53	transmembrane protein 53 isoform 1 .
c10213g2i1		--	--	--	--	--
c10214g1i1		--	--	--	--	--
c10214g2i1		--	--	--	--	--
c10215g1i1		--	--	--	--	--
c10216g1i1		gi|578823868	XP_006719514.1	6e-72	PDE1B	PREDICTED: calcium/calmodulin-dependent 3' 5'-cyclic nucleotide
c10216g2i1		gi|260166687	NP_001159447.1	2e-116	PDE1B	calcium/calmodulin-dependent 3' 5'-cyclic nucleotide
c10217g1i1		--	--	--	--	--
c10217g2i1		--	--	--	--	--
c10219g1i1		--	--	--	--	--
c10219g2i1		--	--	--	--	--
c10220g1i1		--	--	--	--	--
c10221g1i1		--	--	--	--	--
c10221g2i1		--	--	--	--	--
c10222g1i1		gi|256017207	NP_679211.2	3e-72	TRAF3IP2	adapter protein CIKS isoform 2 .
c10222g1i2		gi|256017207	NP_679211.2	2e-70	TRAF3IP2	adapter protein CIKS isoform 2 .
c10223g1i1		--	--	--	--	--
c10223g2i1		--	--	--	--	--
c10224g1i1		gi|78191798	NP_000883.2	2e-12	KLKB1	plasma kallikrein preproprotein .
c10225g1i1		gi|20070197	NP_005207.2	0	DDOST	dolichyl-diphosphooligosaccharide--protein glycosyltransferase 48
c10226g1i1		--	--	--	--	--
c10227g1i1		--	--	--	--	--
c10227g2i1		--	--	--	--	--
c10228g1i1		gi|157743245	NP_055946.1	0	WDR43	WD repeat-containing protein 43 .
c1022g1i1		--	--	--	--	--
c1022g2i1		--	--	--	--	--
c10230g1i1		gi|7706529	NP_057466.1	1e-15	CD244	natural killer cell receptor 2B4 isoform 1 precursor
c10231g1i1		--	--	--	--	--
c10232g1i1		gi|150456465	NP_056166.1	5e-80	TTC9	tetratricopeptide repeat protein 9A .
c10233g1i1		--	--	--	--	--
c10234g1i1		--	--	--	--	--
c10234g2i1		--	--	--	--	--
c10235g1i1		--	--	--	--	--
c10236g1i1		--	--	--	--	--
c10236g2i1		--	--	--	--	--
c10237g1i1		--	--	--	--	--
c10238g1i1		gi|224994251	NP_001139334.1	6e-124	MTMR11	myotubularin-related protein 11 isoform a .
c10239g1i1		gi|530404517	XP_005268072.1	0	BMP4	PREDICTED: bone morphogenetic protein 4 isoform X1 .
c1023g1i1		gi|61888836	NP_003112.2	2e-60	SPIB	transcription factor Spi-B isoform 1 .
c10240g1i1		--	--	--	--	--
c10241g1i1		gi|530399778	XP_005268711.1	0	ASB8	PREDICTED: ankyrin repeat and SOCS box protein 8 isoform X1
c10241g1i2		gi|530399778	XP_005268711.1	0	ASB8	PREDICTED: ankyrin repeat and SOCS box protein 8 isoform X1
c10242g1i1		--	--	--	--	--
c10243g1i1		--	--	--	--	--
c10244g1i1		gi|12383064	NP_073734.1	2e-68	FNDC4	fibronectin type III domain-containing protein 4 precursor
c10244g1i2		gi|12383064	NP_073734.1	3e-56	FNDC4	fibronectin type III domain-containing protein 4 precursor
c10245g1i1		--	--	--	--	--
c10246g1i1		--	--	--	--	--
c10247g1i1		--	--	--	--	--
c10248g1i1		gi|50582989	NP_055684.3	7e-66	IQSEC1	IQ motif and SEC7 domain-containing protein 1 isoform b
c10248g1i2		gi|50582989	NP_055684.3	2e-66	IQSEC1	IQ motif and SEC7 domain-containing protein 1 isoform b
c10249g1i1		--	--	--	--	--
c1024g1i1		gi|578829992	XP_006721623.1	0	MAPK7	PREDICTED: mitogen-activated protein kinase 7 isoform X6
c1024g2i1		gi|530410479	XP_005256776.1	1e-32	MAPK7	PREDICTED: mitogen-activated protein kinase 7 isoform X2
c10250g1i1		--	--	--	--	--
c10251g1i1		--	--	--	--	--
c10252g1i1		--	--	--	--	--
c10253g1i1		--	--	--	--	--
c10254g1i1		--	--	--	--	--
c10256g1i1		--	--	--	--	--
c10256g2i1		--	--	--	--	--
c10257g1i1		--	--	--	--	--
c10257g1i2		gi|530391219	XP_005252096.1	7e-12	PCSK5	PREDICTED: proprotein convertase subtilisin/kexin type 5 isoform X1
c10258g1i1		--	--	--	--	--
c10258g2i1		--	--	--	--	--
c10259g1i1		--	--	--	--	--
c10259g2i1		--	--	--	--	--
c1025g1i1		--	--	--	--	--
c10260g1i1		gi|10863895	NP_066926.1	2e-09	TMSB10	thymosin beta-10 .
c10261g1i1		--	--	--	--	--
c10262g1i1		gi|578801873	XP_006711754.1	2e-165	DENND4B	PREDICTED: DENN domain-containing protein 4B isoform X4
c10262g2i1		gi|530365773	XP_005245735.1	4e-82	DENND4B	PREDICTED: DENN domain-containing protein 4B isoform X1
c10264g1i1		--	--	--	--	--
c10265g1i1		--	--	--	--	--
c10267g1i1		--	--	--	--	--
c10267g2i1		--	--	--	--	--
c10268g1i1		--	--	--	--	--
c10269g1i1		--	--	--	--	--
c1026g1i1		--	--	--	--	--
c10271g1i1		--	--	--	--	--
c10272g1i1		--	--	--	--	--
c10272g2i1		--	--	--	--	--
c10273g1i1		--	--	--	--	--
c10274g1i1		--	--	--	--	--
c10274g2i1		--	--	--	--	--
c10275g1i1		--	--	--	--	--
c10275g1i2		--	--	--	--	--
c10276g1i1		--	--	--	--	--
c10277g1i1		--	--	--	--	--
c10277g2i1		--	--	--	--	--
c10278g1i1		--	--	--	--	--
c10278g2i1		--	--	--	--	--
c10279g1i1		gi|14165431	NP_114089.1	3e-22	PCDHAC2	protocadherin alpha-C2 isoform 2 precursor .
c1027g1i1		--	--	--	--	--
c1027g2i1		--	--	--	--	--
c10280g1i1		--	--	--	--	--
c10281g1i1		--	--	--	--	--
c10281g2i1		gi|26051240	NP_006282.2	2e-96	TNFAIP2	tumor necrosis factor alpha-induced protein 2 .
c10282g1i1		--	--	--	--	--
c10282g2i1		gi|4503647	NP_000123.1	2e-67	F8	coagulation factor VIII isoform a precursor .
c10282g3i1		--	--	--	--	--
c10283g1i1		--	--	--	--	--
c10283g2i1		--	--	--	--	--
c10284g1i1		gi|578821233	XP_006718541.1	2e-123	SHANK2	PREDICTED: SH3 and multiple ankyrin repeat domains protein 2
c10284g1i2		gi|530432959	XP_005277987.1	5e-123	SHANK2	PREDICTED: SH3 and multiple ankyrin repeat domains protein 2
c10286g1i1		--	--	--	--	--
c10288g1i1		gi|83776594	NP_659481.2	8e-60	ZNF501	zinc finger protein 501 .
c10289g1i1		--	--	--	--	--
c10289g2i1		--	--	--	--	--
c1028g1i1		--	--	--	--	--
c10290g1i1		--	--	--	--	--
c10290g2i1		--	--	--	--	--
c10291g1i1		--	--	--	--	--
c10291g2i1		--	--	--	--	--
c10292g1i1		gi|88999601	NP_892030.3	7e-64	TRIM69	E3 ubiquitin-protein ligase TRIM69 isoform a .
c10292g1i2		gi|25777698	NP_742013.1	8e-79	TRIM39	E3 ubiquitin-protein ligase TRIM39 isoform 2 .
c10293g1i1		--	--	--	--	--
c10294g1i1		--	--	--	--	--
c10295g1i1		gi|578827978	XP_006720908.1	2e-47	ANKS3	PREDICTED: ankyrin repeat and SAM domain-containing protein 3
c10295g2i1		gi|530407631	XP_005255178.1	5e-90	ANKS3	PREDICTED: ankyrin repeat and SAM domain-containing protein 3
c10296g1i1		--	--	--	--	--
c10297g1i1		--	--	--	--	--
c1029g1i1		--	--	--	--	--
c10300g1i1		gi|148886654	NP_699197.3	3e-132	SVEP1	sushivon Willebrand factor type AEGF and pentraxin
c10301g1i1		--	--	--	--	--
c10301g2i1		--	--	--	--	--
c10302g1i1		--	--	--	--	--
c10302g2i1		--	--	--	--	--
c10303g1i1		--	--	--	--	--
c10305g1i1		--	--	--	--	--
c10305g1i2		--	--	--	--	--
c10306g1i1		--	--	--	--	--
c10307g1i1		--	--	--	--	--
c10308g1i1		--	--	--	--	--
c10308g2i1		--	--	--	--	--
c10309g1i1		--	--	--	--	--
c1030g1i1		gi|38327539	NP_063945.2	0	INPP5E	72 kDa inositol polyphosphate 5-phosphatase .
c10310g1i1		gi|14165288	NP_115639.1	3e-84	IQCG	IQ domain-containing protein G .
c10311g1i1		--	--	--	--	--
c10312g1i1		--	--	--	--	--
c10313g1i1		--	--	--	--	--
c10313g1i2		--	--	--	--	--
c10315g1i1		--	--	--	--	--
c10317g1i1		--	--	--	--	--
c10317g2i1		--	--	--	--	--
c10318g1i1		--	--	--	--	--
c10318g1i2		--	--	--	--	--
c10319g1i1		--	--	--	--	--
c10319g2i1		--	--	--	--	--
c1031g1i1		--	--	--	--	--
c1031g1i2		--	--	--	--	--
c10320g1i1		--	--	--	--	--
c10321g1i1		--	--	--	--	--
c10321g2i1		--	--	--	--	--
c10322g1i1		gi|270309180	NP_001161866.1	1e-18	CREBRF	CREB3 regulatory factor isoform 2 .
c10323g1i1		gi|578813613	XP_006715832.1	1e-64	TWIST1	PREDICTED: twist-related protein 1 isoform X1 .
c10324g1i1		--	--	--	--	--
c10325g1i1		--	--	--	--	--
c10326g1i1		--	--	--	--	--
c10327g1i1		--	--	--	--	--
c10328g1i1		--	--	--	--	--
c1032g1i1		gi|5453678	NP_006423.1	4e-48	NPC2	epididymal secretory protein E1 precursor .
c1032g1i2		gi|5453678	NP_006423.1	3e-48	NPC2	epididymal secretory protein E1 precursor .
c10331g1i1		--	--	--	--	--
c10332g1i1		--	--	--	--	--
c10333g1i1		--	--	--	--	--
c10334g1i1		--	--	--	--	--
c10334g2i1		--	--	--	--	--
c10335g1i1		gi|88999601	NP_892030.3	3e-71	TRIM69	E3 ubiquitin-protein ligase TRIM69 isoform a .
c10335g1i2		gi|44680122	NP_976038.1	3e-47	TRIM7	tripartite motif-containing protein 7 isoform 1 .
c10336g1i1		gi|119220552	NP_689957.3	7e-76	SDK1	protein sidekick-1 isoform 1 .
c10336g2i1		--	--	--	--	--
c10337g1i1		gi|578814512	XP_006716151.1	3e-94	GIGYF1	PREDICTED: PERQ amino acid-rich with GYF domain-containing protein
c10337g2i1		gi|156766047	NP_001096618.1	2e-54	GIGYF2	PERQ amino acid-rich with GYF domain-containing protein 2 isoform c
c10339g1i1		--	--	--	--	--
c1033g1i1		gi|4505701	NP_003672.1	0	PDXK	pyridoxal kinase .
c10340g1i1		--	--	--	--	--
c10340g2i1		--	--	--	--	--
c10341g1i1		--	--	--	--	--
c10342g1i1		--	--	--	--	--
c10343g1i1		--	--	--	--	--
c10344g1i1		--	--	--	--	--
c10344g2i1		--	--	--	--	--
c10345g1i1		--	--	--	--	--
c10345g2i1		--	--	--	--	--
c10346g1i1		gi|578804111	XP_006712502.1	4e-60	CCDC150	PREDICTED: coiled-coil domain-containing protein 150 isoform X2
c10346g2i1		gi|578804111	XP_006712502.1	1e-18	CCDC150	PREDICTED: coiled-coil domain-containing protein 150 isoform X2
c10347g1i1		--	--	--	--	--
c10348g1i1		--	--	--	--	--
c10350g1i1		--	--	--	--	--
c10351g1i1		gi|149274646	NP_066001.1	1e-07	KIAA1614	uncharacterized protein KIAA1614 .
c10351g2i1		gi|149274646	NP_066001.1	2e-31	KIAA1614	uncharacterized protein KIAA1614 .
c10352g1i1		--	--	--	--	--
c10352g2i1		--	--	--	--	--
c10353g1i1		--	--	--	--	--
c10354g1i1		gi|530419238	XP_005261178.1	7e-81	ZBTB21	PREDICTED: zinc finger and BTB domain-containing protein 21 isoform
c10355g1i1		--	--	--	--	--
c10357g1i1		--	--	--	--	--
c10357g2i1		--	--	--	--	--
c10358g1i1		gi|4502519	NP_000708.1	1e-47	CA4	carbonic anhydrase 4 precursor .
c10358g2i1		gi|4502519	NP_000708.1	5e-16	CA4	carbonic anhydrase 4 precursor .
c10359g1i1		--	--	--	--	--
c1035g1i1		gi|166795299	NP_006507.2	2e-45	SLC2A1	solute carrier family 2facilitated glucose transporter member 1
c1035g2i1		gi|166795299	NP_006507.2	4e-26	SLC2A1	solute carrier family 2facilitated glucose transporter member 1
c10360g1i1		--	--	--	--	--
c10361g1i1		--	--	--	--	--
c10361g2i1		--	--	--	--	--
c10362g1i1		--	--	--	--	--
c10363g1i1		--	--	--	--	--
c10364g1i1		--	--	--	--	--
c10365g1i1		--	--	--	--	--
c10367g1i1		--	--	--	--	--
c10368g1i1		gi|4502133	NP_001630.1	3e-46	APCS	serum amyloid P-component precursor .
c10368g1i2		gi|4502133	NP_001630.1	4e-46	APCS	serum amyloid P-component precursor .
c10369g1i1		gi|17505191	NP_004616.2	3e-32	WNT7A	protein Wnt-7a precursor .
c10369g2i1		gi|17505191	NP_004616.2	1e-33	WNT7A	protein Wnt-7a precursor .
c10371g1i1		--	--	--	--	--
c10372g1i1		--	--	--	--	--
c10372g2i1		--	--	--	--	--
c10374g1i1		gi|31317295	NP_852006.1	4e-58	KCNMB2	calcium-activated potassium channel subunit beta-2 .
c10375g1i1		--	--	--	--	--
c10376g1i1		--	--	--	--	--
c10376g1i2		gi|578805676	XP_006713047.1	9e-06	CTNNB1	PREDICTED: catenin beta-1 isoform X3 .
c10377g1i1		--	--	--	--	--
c10378g1i1		--	--	--	--	--
c10379g1i1		--	--	--	--	--
c1037g1i1		--	--	--	--	--
c1037g2i1		--	--	--	--	--
c10380g1i1		gi|530413941	XP_005258398.1	3e-23	ZNF24	PREDICTED: zinc finger protein 24 isoform X1 .
c10380g2i1		gi|578833980	XP_006723091.1	4e-25	ZNF418	PREDICTED: zinc finger protein 418 isoform X11 .
c10381g1i1		--	--	--	--	--
c10381g2i1		--	--	--	--	--
c10382g1i1		--	--	--	--	--
c10383g1i1		gi|530390224	XP_005251676.1	4e-101	PIGO	PREDICTED: GPI ethanolamine phosphate transferase 3 isoform X1
c10383g2i1		gi|530390224	XP_005251676.1	2e-82	PIGO	PREDICTED: GPI ethanolamine phosphate transferase 3 isoform X1
c10384g1i1		--	--	--	--	--
c10385g1i1		--	--	--	--	--
c10385g2i1		--	--	--	--	--
c10386g1i1		--	--	--	--	--
c10387g1i1		gi|14249428	NP_116162.1	8e-34	LRCH3	leucine-rich repeat and calponin homology domain-containing protein
c10388g1i1		--	--	--	--	--
c10389g1i1		--	--	--	--	--
c1038g1i1		--	--	--	--	--
c10390g1i1		--	--	--	--	--
c10391g1i1		--	--	--	--	--
c10391g2i1		--	--	--	--	--
c10392g1i1		--	--	--	--	--
c10393g1i1		gi|24431975	NP_056467.2	1e-26	C10orf12	uncharacterized protein C10orf12 .
c10393g2i1		--	--	--	--	--
c10394g1i1		--	--	--	--	--
c10395g1i1		--	--	--	--	--
c10396g1i1		--	--	--	--	--
c10396g2i1		--	--	--	--	--
c10397g1i1		--	--	--	--	--
c10397g2i1		--	--	--	--	--
c10399g1i1		--	--	--	--	--
c10399g2i1		--	--	--	--	--
c1039g1i1		gi|34916028	NP_919274.1	5e-62	SLC16A9	monocarboxylate transporter 9 .
c1039g2i1		gi|34916028	NP_919274.1	2e-101	SLC16A9	monocarboxylate transporter 9 .
c10401g1i1		--	--	--	--	--
c10401g2i1		--	--	--	--	--
c10402g1i1		--	--	--	--	--
c10402g2i1		--	--	--	--	--
c10403g1i1		--	--	--	--	--
c10404g1i1		--	--	--	--	--
c10405g1i1		gi|18426877	NP_550436.1	7e-31	ASGR2	asialoglycoprotein receptor 2 isoform c .
c10405g2i1		--	--	--	--	--
c10406g1i1		--	--	--	--	--
c10406g1i2		--	--	--	--	--
c10407g1i1		--	--	--	--	--
c10409g1i1		--	--	--	--	--
c1040g1i1		gi|4758988	NP_004152.1	1e-136	RAB1A	ras-related protein Rab-1A isoform 1 .
c10410g1i1		--	--	--	--	--
c10410g2i1		--	--	--	--	--
c10411g1i1		--	--	--	--	--
c10411g1i2		--	--	--	--	--
c10412g1i1		--	--	--	--	--
c10413g1i1		--	--	--	--	--
c10413g2i1		--	--	--	--	--
c10414g1i1		--	--	--	--	--
c10415g1i1		--	--	--	--	--
c10415g2i1		--	--	--	--	--
c10418g1i1		--	--	--	--	--
c10418g2i1		--	--	--	--	--
c10419g1i1		--	--	--	--	--
c10419g1i2		--	--	--	--	--
c1041g1i1		gi|6005928	NP_009037.1	4e-71	UBL3	ubiquitin-like protein 3 precursor .
c10420g1i1		--	--	--	--	--
c10421g1i1		--	--	--	--	--
c10421g2i1		--	--	--	--	--
c10422g1i1		--	--	--	--	--
c10422g2i1		--	--	--	--	--
c10425g1i1		gi|185136021	NP_001118230.1	0	SPNS2	protein spinster homolog 2 .
c10425g1i2		gi|578829705	XP_006721512.1	6e-28	SPNS2	PREDICTED: protein spinster homolog 2 isoform X2 .
c10426g1i1		--	--	--	--	--
c10427g1i1		--	--	--	--	--
c10428g1i1		--	--	--	--	--
c10429g1i1		gi|291167749	NP_078997.4	1e-41	ZFHX4	zinc finger homeobox protein 4 .
c10429g2i1		--	--	--	--	--
c10430g1i1		--	--	--	--	--
c10431g1i1		--	--	--	--	--
c10432g1i1		--	--	--	--	--
c10433g1i1		--	--	--	--	--
c10434g1i1		--	--	--	--	--
c10435g1i1		--	--	--	--	--
c10435g2i1		--	--	--	--	--
c10436g1i1		--	--	--	--	--
c10437g1i1		gi|402534561	NP_001257895.1	1e-72	PSD	PH and SEC7 domain-containing protein 1 isoform 2 .
c10438g1i1		gi|190014623	NP_055768.3	0	DIS3	exosome complex exonuclease RRP44 isoform a .
c10439g1i1		--	--	--	--	--
c1043g1i1		gi|444299649	NP_733468.3	5e-107	CASC5	protein CASC5 isoform 1 .
c1043g2i1		--	--	--	--	--
c10440g1i1		--	--	--	--	--
c10441g1i1		--	--	--	--	--
c10442g1i1		gi|257467639	NP_542194.2	1e-63	SOGA1	protein SOGA1 isoform 1 .
c10442g2i1		gi|66773344	NP_954650.2	1e-64	SOGA1	protein SOGA1 isoform 2 .
c10443g1i1		--	--	--	--	--
c10444g1i1		--	--	--	--	--
c10444g2i1		--	--	--	--	--
c10448g1i1		--	--	--	--	--
c10449g1i1		--	--	--	--	--
c10449g2i1		gi|56550081	NP_001007794.1	0	BUB3	mitotic checkpoint protein BUB3 isoform b .
c1044g1i1		gi|4507513	NP_000353.1	6e-103	TIMP3	metalloproteinase inhibitor 3 precursor .
c10450g1i1		gi|66348148	NP_997224.2	5e-43	ZP1	zona pellucida sperm-binding protein 1 precursor .
c10451g1i1		--	--	--	--	--
c10452g1i1		gi|68800243	NP_001560.2	5e-113	IRAK1	interleukin-1 receptor-associated kinase 1 isoform 1
c10453g1i1		gi|578826012	XP_006720284.1	4e-14	BEGAIN	PREDICTED: brain-enriched guanylate kinase-associated protein
c10454g1i1		--	--	--	--	--
c10455g1i1		--	--	--	--	--
c10456g1i1		--	--	--	--	--
c10457g1i1		--	--	--	--	--
c10457g2i1		--	--	--	--	--
c10458g1i1		gi|4758012	NP_004850.1	2e-127	CLTC	clathrin heavy chain 1 isoform 1 .
c10459g1i1		--	--	--	--	--
c1045g1i1		--	--	--	--	--
c10460g1i1		gi|14043024	NP_004272.2	2e-57	BAG3	BAG family molecular chaperone regulator 3 .
c10461g1i1		gi|530362751	XP_005270982.1	2e-161	PDE4B	PREDICTED: cAMP-specific 3' 5'-cyclic phosphodiesterase 4B isoform
c10461g2i1		gi|82799482	NP_001032416.1	2e-13	PDE4B	cAMP-specific 3' 5'-cyclic phosphodiesterase 4B isoform 2
c10462g1i1		gi|530419913	XP_005261579.1	2e-54	GGA1	PREDICTED: ADP-ribosylation factor-binding protein GGA1 isoform X6
c10462g1i2		gi|530419913	XP_005261579.1	6e-45	GGA1	PREDICTED: ADP-ribosylation factor-binding protein GGA1 isoform X6
c10463g1i1		--	--	--	--	--
c10463g2i1		--	--	--	--	--
c10464g1i1		--	--	--	--	--
c10464g2i1		--	--	--	--	--
c10465g1i1		--	--	--	--	--
c10465g2i1		--	--	--	--	--
c10466g1i1		gi|66932947	NP_000005.2	3e-44	A2M	alpha-2-macroglobulin precursor .
c10467g1i1		--	--	--	--	--
c10468g1i1		--	--	--	--	--
c10468g2i1		gi|19923987	NP_612463.1	4e-60	NXNL1	nucleoredoxin-like protein 1 .
c10469g1i1		--	--	--	--	--
c1046g1i1		--	--	--	--	--
c1046g2i1		--	--	--	--	--
c10471g1i1		--	--	--	--	--
c10471g2i1		--	--	--	--	--
c10472g1i1		--	--	--	--	--
c10473g1i1		--	--	--	--	--
c10474g1i1		--	--	--	--	--
c10474g2i1		--	--	--	--	--
c10475g1i1		--	--	--	--	--
c10475g2i1		--	--	--	--	--
c10476g1i1		--	--	--	--	--
c10476g2i1		--	--	--	--	--
c10477g1i1		--	--	--	--	--
c10477g2i1		--	--	--	--	--
c10478g1i1		--	--	--	--	--
c10478g1i2		--	--	--	--	--
c10479g1i1		gi|4502387	NP_001699.1	6e-83	OPN1SW	short-wave-sensitive opsin 1 .
c10479g2i1		--	--	--	--	--
c1047g1i1		gi|241896898	NP_060035.2	0	FAM20A	protein FAM20A isoform a precursor .
c10480g1i1		--	--	--	--	--
c10480g1i2		--	--	--	--	--
c10481g1i1		--	--	--	--	--
c10481g1i2		--	--	--	--	--
c10485g1i1		--	--	--	--	--
c10486g1i1		--	--	--	--	--
c10486g2i1		--	--	--	--	--
c10487g1i1		--	--	--	--	--
c10488g1i1		--	--	--	--	--
c10488g2i1		--	--	--	--	--
c10489g1i1		--	--	--	--	--
c1048g1i1		--	--	--	--	--
c1048g2i1		--	--	--	--	--
c10490g1i1		--	--	--	--	--
c10490g2i1		gi|607344289	NP_001278297.1	9e-10	ZNF534	zinc finger protein 534 isoform 3 .
c10491g1i1		--	--	--	--	--
c10491g2i1		gi|530405775	XP_005254403.1	7e-21	IL16	PREDICTED: pro-interleukin-16 isoform X5 .
c10492g1i1		gi|34147498	NP_060336.3	1e-51	TMEM70	transmembrane protein 70mitochondrial isoform a .
c10494g1i1		--	--	--	--	--
c10494g2i1		--	--	--	--	--
c10495g1i1		--	--	--	--	--
c10496g1i1		--	--	--	--	--
c10496g1i2		--	--	--	--	--
c10497g1i1		--	--	--	--	--
c10498g1i1		gi|4505415	NP_000894.1	7e-83	NQO1	NAD(P)H dehydrogenase [quinone] 1 isoform a .
c10498g1i2		gi|4505415	NP_000894.1	3e-105	NQO1	NAD(P)H dehydrogenase [quinone] 1 isoform a .
c10499g1i1		--	--	--	--	--
c10499g2i1		--	--	--	--	--
c1049g1i1		gi|578822737	XP_006719088.1	8e-43	ABCC9	PREDICTED: ATP-binding cassette sub-family C member 9 isoform X9
c1049g2i1		gi|530398976	XP_005253348.1	5e-78	ABCC9	PREDICTED: ATP-binding cassette sub-family C member 9 isoform X8
c104g1i1		--	--	--	--	--
c10500g1i1		--	--	--	--	--
c10501g1i1		--	--	--	--	--
c10501g2i1		gi|578839969	XP_006725244.1	6e-07	TRIM69	PREDICTED: E3 ubiquitin-protein ligase TRIM69 isoform X5
c10502g1i1		--	--	--	--	--
c10502g2i1		--	--	--	--	--
c10503g1i1		gi|25282391	NP_009174.1	8e-83	NRM	nurim isoform 1 .
c10504g1i1		--	--	--	--	--
c10504g2i1		--	--	--	--	--
c10505g1i1		--	--	--	--	--
c10505g2i1		--	--	--	--	--
c10506g1i1		--	--	--	--	--
c10507g1i1		--	--	--	--	--
c10508g1i1		--	--	--	--	--
c10509g1i1		--	--	--	--	--
c1050g1i1		--	--	--	--	--
c10510g1i1		--	--	--	--	--
c10510g1i2		--	--	--	--	--
c10511g1i1		--	--	--	--	--
c10511g2i1		--	--	--	--	--
c10512g1i1		--	--	--	--	--
c10513g1i1		--	--	--	--	--
c10513g2i1		--	--	--	--	--
c10514g1i1		--	--	--	--	--
c10517g1i1		--	--	--	--	--
c10519g1i1		gi|148664209	NP_689680.2	3e-35	KLHL10	kelch-like protein 10 .
c1051g1i1		gi|115647957	NP_071766.2	2e-112	TOR3A	torsin-3A precursor .
c10520g1i1		--	--	--	--	--
c10521g1i1		--	--	--	--	--
c10523g1i1		--	--	--	--	--
c10524g1i1		--	--	--	--	--
c10526g1i1		--	--	--	--	--
c10527g1i1		--	--	--	--	--
c10527g1i2		--	--	--	--	--
c10528g1i1		--	--	--	--	--
c1052g1i1		--	--	--	--	--
c10530g1i1		gi|54112401	NP_056030.1	3e-10	CAMTA1	calmodulin-binding transcription activator 1 isoform 1
c10530g2i1		gi|54112401	NP_056030.1	1e-40	CAMTA1	calmodulin-binding transcription activator 1 isoform 1
c10532g1i1		gi|157738629	NP_001099038.1	1e-91	KIF13A	kinesin-like protein KIF13A isoform d .
c10533g1i1		--	--	--	--	--
c10533g2i1		--	--	--	--	--
c10534g1i1		--	--	--	--	--
c10536g1i1		gi|4506541	NP_000317.1	1e-168	RLBP1	retinaldehyde-binding protein 1 .
c10536g1i2		--	--	--	--	--
c10537g1i1		--	--	--	--	--
c10537g2i1		--	--	--	--	--
c1053g1i1		--	--	--	--	--
c10540g1i1		--	--	--	--	--
c10540g2i1		--	--	--	--	--
c10541g1i1		--	--	--	--	--
c10541g2i1		--	--	--	--	--
c10543g1i1		--	--	--	--	--
c10544g1i1		gi|47132585	NP_002727.2	0	PRKAR2B	cAMP-dependent protein kinase type II-beta regulatory subunit
c10545g1i1		--	--	--	--	--
c10545g2i1		--	--	--	--	--
c10546g1i1		--	--	--	--	--
c10546g2i1		--	--	--	--	--
c10547g1i1		--	--	--	--	--
c10548g1i1		--	--	--	--	--
c10549g1i1		--	--	--	--	--
c1054g1i1		gi|578846888	XP_006726864.1	2e-37	LOC102724652	PREDICTED: alpha-crystallin A chain-like isoform X1 .
c10550g1i1		--	--	--	--	--
c10552g1i1		--	--	--	--	--
c10553g1i1		--	--	--	--	--
c10554g1i1		--	--	--	--	--
c10554g2i1		--	--	--	--	--
c10556g1i1		--	--	--	--	--
c10557g1i1		--	--	--	--	--
c10558g1i1		--	--	--	--	--
c10558g2i1		--	--	--	--	--
c10559g1i1		gi|110611170	NP_620688.2	8e-151	ADAMTS17	A disintegrin and metalloproteinase with thrombospondin motifs 17
c10559g2i1		gi|530407048	XP_005254929.1	2e-36	ADAMTS17	PREDICTED: A disintegrin and metalloproteinase with thrombospondin
c1055g1i1		--	--	--	--	--
c1055g2i1		--	--	--	--	--
c10560g1i1		--	--	--	--	--
c10560g2i1		--	--	--	--	--
c10561g1i1		--	--	--	--	--
c10562g1i1		--	--	--	--	--
c10562g2i1		--	--	--	--	--
c10563g1i1		--	--	--	--	--
c10563g2i1		gi|110347568	NP_055800.2	6e-06	CEP152	centrosomal protein of 152 kDa isoform 2 .
c10564g1i1		--	--	--	--	--
c10565g1i1		--	--	--	--	--
c10566g1i1		gi|344179112	NP_981961.2	1e-21	CD163	scavenger receptor cysteine-rich type 1 protein M130 isoform b
c10567g1i1		--	--	--	--	--
c10567g2i1		--	--	--	--	--
c10568g1i1		--	--	--	--	--
c10569g1i1		--	--	--	--	--
c1056g1i1		--	--	--	--	--
c1056g2i1		--	--	--	--	--
c10570g1i1		gi|167614500	NP_002277.4	3e-16	LAG3	lymphocyte activation gene 3 protein precursor .
c10571g1i1		gi|530397897	XP_005271514.1	8e-74	CEP164	PREDICTED: centrosomal protein of 164 kDa isoform X7
c10572g1i1		gi|387157922	NP_001248344.1	0	SOX5	transcription factor SOX-5 isoform e .
c10572g2i1		--	--	--	--	--
c10573g1i1		--	--	--	--	--
c10574g1i1		--	--	--	--	--
c10575g1i1		gi|578816122	XP_006716684.1	0	TAF2	PREDICTED: transcription initiation factor TFIID subunit 2 isoform
c10576g1i1		--	--	--	--	--
c10577g1i1		--	--	--	--	--
c10577g2i1		--	--	--	--	--
c10578g1i1		gi|530420443	XP_005261830.1	6e-140	ZNRF3	PREDICTED: E3 ubiquitin-protein ligase ZNRF3 isoform X1
c10578g2i1		gi|578837427	XP_006724396.1	3e-57	ZNRF3	PREDICTED: E3 ubiquitin-protein ligase ZNRF3 isoform X3
c10579g1i1		gi|42476320	NP_071931.2	2e-20	SUSD1	sushi domain-containing protein 1 isoform 2 precursor
c1057g1i1		--	--	--	--	--
c1057g2i1		--	--	--	--	--
c10580g1i1		--	--	--	--	--
c10581g1i1		--	--	--	--	--
c10582g1i1		--	--	--	--	--
c10583g1i1		--	--	--	--	--
c10584g1i1		--	--	--	--	--
c10585g1i1		--	--	--	--	--
c10586g1i1		--	--	--	--	--
c10587g1i1		--	--	--	--	--
c10588g1i1		gi|54792148	NP_056243.1	7e-06	ZNF473	zinc finger protein 473 .
c10589g1i1		--	--	--	--	--
c1058g1i1		--	--	--	--	--
c10590g1i1		--	--	--	--	--
c10590g2i1		--	--	--	--	--
c10591g1i1		--	--	--	--	--
c10592g1i1		--	--	--	--	--
c10593g1i1		gi|5453601	NP_006362.1	0	CRTAP	cartilage-associated protein precursor .
c10595g1i1		--	--	--	--	--
c10595g2i1		--	--	--	--	--
c10596g1i1		--	--	--	--	--
c10597g1i1		--	--	--	--	--
c10597g2i1		--	--	--	--	--
c10598g1i1		--	--	--	--	--
c10598g2i1		--	--	--	--	--
c10599g1i1		--	--	--	--	--
c1059g1i1		--	--	--	--	--
c105g1i1		--	--	--	--	--
c10600g1i1		--	--	--	--	--
c10600g2i1		--	--	--	--	--
c10601g1i1		--	--	--	--	--
c10602g1i1		--	--	--	--	--
c10603g1i1		gi|7661808	NP_054895.1	3e-93	UBE2T	ubiquitin-conjugating enzyme E2 T .
c10603g1i2		gi|7661808	NP_054895.1	4e-94	UBE2T	ubiquitin-conjugating enzyme E2 T .
c10604g1i1		gi|110349730	NP_001036017.1	9e-127	TATDN3	putative deoxyribonuclease TATDN3 isoform 1 .
c10605g1i1		--	--	--	--	--
c10606g1i1		--	--	--	--	--
c10607g1i1		--	--	--	--	--
c10608g1i1		--	--	--	--	--
c10608g2i1		--	--	--	--	--
c1060g1i1		--	--	--	--	--
c1060g2i1		--	--	--	--	--
c10610g1i1		--	--	--	--	--
c10610g1i2		--	--	--	--	--
c10611g1i1		--	--	--	--	--
c10612g1i1		--	--	--	--	--
c10613g1i1		--	--	--	--	--
c10613g2i1		--	--	--	--	--
c10614g1i1		--	--	--	--	--
c10614g2i1		--	--	--	--	--
c10615g1i1		--	--	--	--	--
c10615g2i1		--	--	--	--	--
c10616g1i1		--	--	--	--	--
c10616g2i1		--	--	--	--	--
c10617g1i1		gi|109389364	NP_065733.2	6e-158	AS3MT	arsenite methyltransferase .
c10617g1i2		gi|109389364	NP_065733.2	3e-153	AS3MT	arsenite methyltransferase .
c10618g1i1		--	--	--	--	--
c10619g1i1		--	--	--	--	--
c10619g2i1		--	--	--	--	--
c1061g1i1		--	--	--	--	--
c10620g1i1		--	--	--	--	--
c10620g2i1		--	--	--	--	--
c10621g1i1		--	--	--	--	--
c10621g2i1		--	--	--	--	--
c10622g1i1		--	--	--	--	--
c10622g2i1		--	--	--	--	--
c10623g1i1		--	--	--	--	--
c10623g1i2		--	--	--	--	--
c10625g1i1		gi|578799183	XP_006710728.1	3e-62	NGF	PREDICTED: beta-nerve growth factor isoform X3 .
c10627g1i1		--	--	--	--	--
c10627g2i1		--	--	--	--	--
c10628g1i1		--	--	--	--	--
c10629g1i1		gi|55749726	NP_065833.1	3e-144	KLHL42	kelch-like protein 42 .
c10629g2i1		gi|55749726	NP_065833.1	8e-14	KLHL42	kelch-like protein 42 .
c1062g1i1		--	--	--	--	--
c10630g1i1		gi|33636719	NP_006342.2	0	TIMM44	mitochondrial import inner membrane translocase subunit TIM44
c10630g1i2		gi|33636719	NP_006342.2	0	TIMM44	mitochondrial import inner membrane translocase subunit TIM44
c10631g1i1		--	--	--	--	--
c10631g2i1		--	--	--	--	--
c10632g1i1		--	--	--	--	--
c10633g1i1		gi|30065643	NP_821067.1	0	PPP2R4	serine/threonine-protein phosphatase 2A activator isoform b
c10634g1i1		--	--	--	--	--
c10635g1i1		--	--	--	--	--
c10636g1i1		--	--	--	--	--
c10637g1i1		--	--	--	--	--
c10637g2i1		--	--	--	--	--
c10638g1i1		gi|29294651	NP_803187.1	6e-44	DICER1	endoribonuclease Dicer isoform 1 .
c10639g1i1		--	--	--	--	--
c10639g2i1		--	--	--	--	--
c1063g1i1		gi|112181295	NP_689744.3	7e-140	XXYLT1	xyloside xylosyltransferase 1 .
c10640g1i1		--	--	--	--	--
c10640g2i1		--	--	--	--	--
c10641g1i1		--	--	--	--	--
c10642g1i1		--	--	--	--	--
c10643g1i1		gi|51468073	NP_001003841.1	5e-49	SLC6A19	sodium-dependent neutral amino acid transporter B(0)AT1
c10643g2i1		gi|51468073	NP_001003841.1	1e-37	SLC6A19	sodium-dependent neutral amino acid transporter B(0)AT1
c10644g1i1		--	--	--	--	--
c10644g2i1		--	--	--	--	--
c10644g3i1		--	--	--	--	--
c10645g1i1		--	--	--	--	--
c10646g1i1		--	--	--	--	--
c10646g2i1		--	--	--	--	--
c10647g1i1		--	--	--	--	--
c10648g1i1		--	--	--	--	--
c10649g1i1		--	--	--	--	--
c10649g2i1		--	--	--	--	--
c1064g1i1		--	--	--	--	--
c10650g1i1		--	--	--	--	--
c10651g1i1		--	--	--	--	--
c10651g2i1		--	--	--	--	--
c10653g1i1		--	--	--	--	--
c10654g1i1		--	--	--	--	--
c10655g1i1		--	--	--	--	--
c10656g1i1		--	--	--	--	--
c10656g2i1		--	--	--	--	--
c10657g1i1		--	--	--	--	--
c10658g1i1		--	--	--	--	--
c10658g2i1		--	--	--	--	--
c10659g1i1		--	--	--	--	--
c10659g1i2		--	--	--	--	--
c1065g1i1		--	--	--	--	--
c1065g2i1		--	--	--	--	--
c10660g1i1		--	--	--	--	--
c10660g2i1		--	--	--	--	--
c10661g1i1		--	--	--	--	--
c10661g1i2		--	--	--	--	--
c10664g1i1		--	--	--	--	--
c10665g1i1		gi|4885153	NP_005198.1	6e-87	CRKL	crk-like protein .
c10666g1i1		--	--	--	--	--
c10668g1i1		--	--	--	--	--
c10669g1i1		--	--	--	--	--
c1066g1i1		gi|578837685	XP_006724476.1	0	PLXNB2	PREDICTED: plexin-B2 isoform X5 .
c1066g1i2		gi|578837685	XP_006724476.1	0	PLXNB2	PREDICTED: plexin-B2 isoform X5 .
c10670g1i1		--	--	--	--	--
c10670g2i1		--	--	--	--	--
c10671g1i1		--	--	--	--	--
c10671g2i1		--	--	--	--	--
c10672g1i1		--	--	--	--	--
c10672g2i1		--	--	--	--	--
c10673g1i1		--	--	--	--	--
c10673g2i1		--	--	--	--	--
c10674g1i1		--	--	--	--	--
c10674g2i1		--	--	--	--	--
c10675g1i1		--	--	--	--	--
c10676g1i1		--	--	--	--	--
c10677g1i1		--	--	--	--	--
c10677g2i1		--	--	--	--	--
c10678g1i1		--	--	--	--	--
c10678g2i1		--	--	--	--	--
c10679g1i1		--	--	--	--	--
c10679g2i1		--	--	--	--	--
c1067g1i1		gi|5174465	NP_006033.1	3e-146	HS3ST3A1	heparan sulfate glucosamine 3-O-sulfotransferase 3A1
c10681g1i1		--	--	--	--	--
c10682g1i1		gi|578798645	XP_006710521.1	4e-74	FOXJ3	PREDICTED: forkhead box protein J3 isoform X3 .
c10683g1i1		--	--	--	--	--
c10684g1i1		--	--	--	--	--
c10684g2i1		--	--	--	--	--
c10685g1i1		--	--	--	--	--
c10686g1i1		gi|20149698	NP_113676.2	5e-119	L3MBTL2	lethal(3)malignant brain tumor-like protein 2 .
c10686g2i1		--	--	--	--	--
c10687g1i1		gi|578828932	XP_006721237.1	5e-147	COG4	PREDICTED: conserved oligomeric Golgi complex subunit 4 isoform X1
c10687g1i2		gi|118498354	NP_056201.2	0	COG4	conserved oligomeric Golgi complex subunit 4 isoform 1
c10688g1i1		gi|65287717	NP_001013725.2	0	EIF2AK4	eukaryotic translation initiation factor 2-alpha kinase 4
c10689g1i1		gi|4758020	NP_000605.1	1e-38	CNTF	ciliary neurotrophic factor .
c1068g1i1		gi|28558979	NP_004260.2	0	MED27	mediator of RNA polymerase II transcription subunit 27 isoform 1
c10690g1i1		gi|38201663	NP_937860.1	4e-94	ING1	inhibitor of growth protein 1 isoform C .
c10691g1i1		--	--	--	--	--
c10692g1i1		--	--	--	--	--
c10693g1i1		--	--	--	--	--
c10694g1i1		--	--	--	--	--
c10694g2i1		--	--	--	--	--
c10695g1i1		gi|514961956	NP_001106970.3	3e-33	MDGA2	MAM domain-containing glycosylphosphatidylinositol anchor protein 2
c10698g1i1		--	--	--	--	--
c10699g1i1		--	--	--	--	--
c1069g1i1		--	--	--	--	--
c106g1i1		--	--	--	--	--
c10700g1i1		--	--	--	--	--
c10701g1i1		--	--	--	--	--
c10704g1i1		--	--	--	--	--
c10704g2i1		--	--	--	--	--
c10706g1i1		gi|530421732	XP_005262317.1	8e-70	ZC3H12B	PREDICTED: probable ribonuclease ZC3H12B isoform X1 .
c10706g2i1		gi|530398470	XP_005271774.1	2e-81	ZC3H12C	PREDICTED: probable ribonuclease ZC3H12C isoform X3 .
c10708g1i1		--	--	--	--	--
c1070g1i1		--	--	--	--	--
c1070g2i1		--	--	--	--	--
c10710g1i1		--	--	--	--	--
c10711g1i1		--	--	--	--	--
c10711g2i1		gi|530413035	XP_005257815.1	0	BECN1	PREDICTED: beclin-1 isoform X1 .
c10712g1i1		--	--	--	--	--
c10713g1i1		--	--	--	--	--
c10713g2i1		--	--	--	--	--
c10714g1i1		--	--	--	--	--
c10714g2i1		--	--	--	--	--
c10715g1i1		--	--	--	--	--
c10715g2i1		--	--	--	--	--
c10717g1i1		--	--	--	--	--
c10718g1i1		--	--	--	--	--
c10718g2i1		--	--	--	--	--
c10719g1i1		--	--	--	--	--
c1071g1i1		gi|578834168	XP_006723168.1	9e-08	CARD8	PREDICTED: caspase recruitment domain-containing protein 8 isoform
c1071g1i2		gi|578834168	XP_006723168.1	3e-07	CARD8	PREDICTED: caspase recruitment domain-containing protein 8 isoform
c10720g1i1		--	--	--	--	--
c10721g1i1		gi|188528648	NP_061978.6	3e-09	C4/P450c21/gene X locus	tenascin-X isoform 1 precursor .
c10721g1i2		gi|188528648	NP_061978.6	3e-06	C4/P450c21/gene X locus	tenascin-X isoform 1 precursor .
c10722g1i1		gi|14277685	NP_115783.1	5e-19	PCDHGC5	protocadherin gamma-C5 isoform 2 precursor .
c10722g2i1		gi|14196448	NP_114479.1	2e-45	PCDHGA10	protocadherin gamma-A10 isoform 2 precursor .
c10723g1i1		gi|16306500	NP_055817.1	0	FBXO21	F-box only protein 21 isoform 2 .
c10723g1i2		gi|16306500	NP_055817.1	0	FBXO21	F-box only protein 21 isoform 2 .
c10724g1i1		gi|260656030	NP_001159580.1	3e-123	PALLD	palladin isoform 1 .
c10724g1i2		gi|530377422	XP_005262921.1	2e-102	PALLD	PREDICTED: palladin isoform X4 .
c10725g1i1		--	--	--	--	--
c10725g2i1		--	--	--	--	--
c10726g1i1		--	--	--	--	--
c10726g1i2		gi|578815936	XP_006716609.1	7e-12	TRIQK	PREDICTED: triple QxxK/R motif-containing protein isoform X2
c10727g1i1		--	--	--	--	--
c10727g1i2		gi|74099704	NP_001027559.1	0	SUOX	sulfite oxidasemitochondrial .
c10728g1i1		--	--	--	--	--
c10729g1i1		--	--	--	--	--
c10729g2i1		--	--	--	--	--
c1072g1i1		gi|578803666	XP_006712329.1	4e-79	FAM168B	PREDICTED: myelin-associated neurite-outgrowth inhibitor isoform X5
c1072g1i2		gi|578803666	XP_006712329.1	4e-56	FAM168B	PREDICTED: myelin-associated neurite-outgrowth inhibitor isoform X5
c10730g1i1		gi|156119621	NP_002158.3	3e-21	ID3	DNA-binding protein inhibitor ID-3 .
c10731g1i1		gi|578829167	XP_006721322.1	8e-13	NDRG4	PREDICTED: protein NDRG4 isoform X8 .
c10731g1i2		gi|338827676	NP_001229765.1	1e-86	NDRG4	protein NDRG4 isoform 3 .
c10732g1i1		--	--	--	--	--
c10733g1i1		--	--	--	--	--
c10734g1i1		gi|4502841	NP_003645.1	4e-118	CHST1	carbohydrate sulfotransferase 1 precursor .
c10734g2i1		--	--	--	--	--
c10735g1i1		--	--	--	--	--
c10737g1i1		gi|4757718	NP_004292.1	0	ACTL6A	actin-like protein 6A isoform 1 .
c10738g1i1		gi|111118976	NP_001835.3	3e-23	COL2A1	collagen alpha-1(II) chain isoform 1 precursor .
c10739g1i1		gi|4502693	NP_001760.1	9e-70	CD9	CD9 antigen .
c1073g1i1		--	--	--	--	--
c10740g1i1		--	--	--	--	--
c10740g2i1		--	--	--	--	--
c10741g1i1		--	--	--	--	--
c10741g2i1		--	--	--	--	--
c10742g1i1		--	--	--	--	--
c10742g2i1		--	--	--	--	--
c10743g1i1		--	--	--	--	--
c10743g2i1		--	--	--	--	--
c10744g1i1		--	--	--	--	--
c10744g2i1		--	--	--	--	--
c10745g1i1		gi|578811811	XP_006715212.1	1e-52	TRERF1	PREDICTED: transcriptional-regulating factor 1 isoform X8
c10745g1i2		gi|578811811	XP_006715212.1	1e-56	TRERF1	PREDICTED: transcriptional-regulating factor 1 isoform X8
c10746g1i1		--	--	--	--	--
c10747g1i1		gi|148596977	NP_660281.2	1e-28	ZSCAN20	zinc finger and SCAN domain-containing protein 20 .
c10747g1i2		gi|578833048	XP_006722736.1	2e-69	ZNF431	PREDICTED: zinc finger protein 431 isoform X6 .
c10749g1i1		--	--	--	--	--
c10749g2i1		--	--	--	--	--
c1074g1i1		gi|71040111	NP_002014.2	1e-121	FMOD	fibromodulin precursor .
c10751g1i1		gi|4557733	NP_000419.1	3e-120	LTBP2	latent-transforming growth factor beta-binding protein 2 precursor
c10752g1i1		gi|578822370	XP_006718966.1	1e-45	DYNC2H1	PREDICTED: cytoplasmic dynein 2 heavy chain 1 isoform X1
c10752g2i1		gi|283806679	NP_001368.2	3e-123	DYNC2H1	cytoplasmic dynein 2 heavy chain 1 isoform 1 .
c10753g1i1		gi|163965434	NP_999627.2	2e-19	DACT2	dapper homolog 2 isoform a .
c10753g2i1		--	--	--	--	--
c10754g1i1		--	--	--	--	--
c10754g2i1		--	--	--	--	--
c10755g1i1		gi|472235267	NP_001258791.1	2e-21	PNLDC1	poly(A)-specific ribonuclease PARN-like domain-containing protein 1
c10756g1i1		--	--	--	--	--
c10757g1i1		--	--	--	--	--
c10758g1i1		gi|6005812	NP_009138.1	3e-26	DUSP10	dual specificity protein phosphatase 10 .
c10758g2i1		gi|6005812	NP_009138.1	3e-84	DUSP10	dual specificity protein phosphatase 10 .
c10759g1i1		--	--	--	--	--
c1075g1i1		gi|18129632	NP_542188.1	1e-68	SAMD10	sterile alpha motif domain-containing protein 10 .
c1075g1i2		gi|18129632	NP_542188.1	1e-67	SAMD10	sterile alpha motif domain-containing protein 10 .
c10760g1i1		--	--	--	--	--
c10761g1i1		gi|31543615	NP_004744.2	3e-177	DHRS3	short-chain dehydrogenase/reductase 3 .
c10761g1i2		gi|530360715	XP_005263590.1	2e-159	DHRS3	PREDICTED: short-chain dehydrogenase/reductase 3 isoform X1
c10762g1i1		--	--	--	--	--
c10763g1i1		gi|39932589	NP_277050.2	2e-163	ARHGAP18	rho GTPase-activating protein 18 .
c10763g1i2		gi|39932589	NP_277050.2	5e-161	ARHGAP18	rho GTPase-activating protein 18 .
c10764g1i1		--	--	--	--	--
c10764g2i1		gi|578819108	XP_006717769.1	4e-07	ZNF485	PREDICTED: zinc finger protein 485 isoform X1 .
c10765g1i1		--	--	--	--	--
c10765g2i1		--	--	--	--	--
c10767g1i1		--	--	--	--	--
c10768g1i1		--	--	--	--	--
c10768g2i1		--	--	--	--	--
c10769g1i1		gi|158534059	NP_056123.2	8e-21	FNBP4	formin-binding protein 4 .
c1076g1i1		gi|11056054	NP_067675.1	6e-121	TRIB2	tribbles homolog 2 .
c10770g1i1		--	--	--	--	--
c10771g1i1		gi|64085167	NP_001017915.1	3e-18	INPP5D	phosphatidylinositol 3 4 5-trisphosphate 5-phosphatase 1 isoform a
c10771g2i1		gi|64085167	NP_001017915.1	6e-26	INPP5D	phosphatidylinositol 3 4 5-trisphosphate 5-phosphatase 1 isoform a
c10772g1i1		--	--	--	--	--
c10773g1i1		--	--	--	--	--
c10773g2i1		--	--	--	--	--
c10775g1i1		--	--	--	--	--
c10775g2i1		gi|530417572	XP_005259469.1	2e-06	ZNF235	PREDICTED: zinc finger protein 235 isoform X2 .
c10776g1i1		gi|530365992	XP_005273087.1	2e-149	LYST	PREDICTED: lysosomal-trafficking regulator isoform X4
c10777g1i1		--	--	--	--	--
c10778g1i1		--	--	--	--	--
c10778g2i1		--	--	--	--	--
c10779g1i1		--	--	--	--	--
c1077g1i1		--	--	--	--	--
c1077g1i2		--	--	--	--	--
c10780g1i1		--	--	--	--	--
c10783g1i1		--	--	--	--	--
c10783g2i1		--	--	--	--	--
c10784g1i1		--	--	--	--	--
c10785g1i1		--	--	--	--	--
c10786g1i1		--	--	--	--	--
c10787g1i1		--	--	--	--	--
c10788g1i1		gi|578807078	XP_006713568.1	0	TTC14	PREDICTED: tetratricopeptide repeat protein 14 isoform X4
c1078g1i1		gi|218563730	NP_001136269.1	1e-81	CXCR3	C-X-C chemokine receptor type 3 isoform 2 .
c10790g1i1		gi|619328929	NP_001278673.1	2e-24	ZNF419	zinc finger protein 419 isoform 9 precursor .
c10791g1i1		gi|530373892	XP_005247161.1	3e-83	AADAC	PREDICTED: arylacetamide deacetylase isoform X2 .
c10791g2i1		gi|530373890	XP_005247160.1	7e-70	AADAC	PREDICTED: arylacetamide deacetylase isoform X1 .
c10792g1i1		--	--	--	--	--
c10792g2i1		gi|18087857	NP_542409.1	1e-116	UBE2F	NEDD8-conjugating enzyme UBE2F isoform 1 .
c10793g1i1		--	--	--	--	--
c10794g1i1		--	--	--	--	--
c10795g1i1		--	--	--	--	--
c10796g1i1		--	--	--	--	--
c10798g1i1		--	--	--	--	--
c10799g1i1		gi|23065552	NP_000840.2	4e-106	GSTM3	glutathione S-transferase Mu 3 .
c1079g1i1		gi|578815676	XP_006716521.1	2e-153	ARMC1	PREDICTED: armadillo repeat-containing protein 1 isoform X3
c107g1i1		--	--	--	--	--
c10800g1i1		--	--	--	--	--
c10800g2i1		--	--	--	--	--
c10801g1i1		--	--	--	--	--
c10802g1i1		--	--	--	--	--
c10803g1i1		--	--	--	--	--
c10803g2i1		--	--	--	--	--
c10804g1i1		--	--	--	--	--
c10804g2i1		--	--	--	--	--
c10805g1i1		--	--	--	--	--
c10806g1i1		--	--	--	--	--
c10806g2i1		--	--	--	--	--
c10807g1i1		--	--	--	--	--
c10807g1i2		--	--	--	--	--
c10808g1i1		--	--	--	--	--
c10808g1i2		--	--	--	--	--
c1080g1i1		gi|578828258	XP_006721007.1	3e-93	TVP23A	PREDICTED: Golgi apparatus membrane protein TVP23 homolog A isoform
c10810g1i1		gi|31377468	NP_004937.1	2e-93	DOCK2	dedicator of cytokinesis protein 2 .
c10810g2i1		gi|31377468	NP_004937.1	3e-42	DOCK2	dedicator of cytokinesis protein 2 .
c10811g1i1		--	--	--	--	--
c10812g1i1		--	--	--	--	--
c10812g2i1		--	--	--	--	--
c10813g1i1		--	--	--	--	--
c10814g1i1		--	--	--	--	--
c10814g1i2		--	--	--	--	--
c10814g2i1		--	--	--	--	--
c10815g1i1		--	--	--	--	--
c10816g1i1		--	--	--	--	--
c10819g1i1		--	--	--	--	--
c10819g2i1		--	--	--	--	--
c1081g1i1		--	--	--	--	--
c10821g1i1		--	--	--	--	--
c10821g2i1		--	--	--	--	--
c10822g1i1		--	--	--	--	--
c10822g2i1		--	--	--	--	--
c10824g1i1		--	--	--	--	--
c10825g1i1		gi|578808577	XP_006714088.1	2e-69	WDR19	PREDICTED: WD repeat-containing protein 19 isoform X2
c10825g2i1		gi|578808579	XP_006714089.1	1e-105	WDR19	PREDICTED: WD repeat-containing protein 19 isoform X3
c10826g1i1		--	--	--	--	--
c10827g1i1		--	--	--	--	--
c10827g2i1		--	--	--	--	--
c10828g1i1		--	--	--	--	--
c10829g1i1		--	--	--	--	--
c1082g1i1		gi|22165400	NP_671517.1	0	ACOT11	acyl-coenzyme A thioesterase 11 isoform 2 .
c1082g1i2		gi|22165400	NP_671517.1	0	ACOT11	acyl-coenzyme A thioesterase 11 isoform 2 .
c10830g1i1		--	--	--	--	--
c10831g1i1		--	--	--	--	--
c10832g1i1		gi|33383237	NP_877428.1	0	MCM10	protein MCM10 homolog isoform 1 .
c10833g1i1		gi|20127607	NP_071350.2	0	VIPAS39	spermatogenesis-defective protein 39 homolog isoform 1
c10833g1i2		gi|20127607	NP_071350.2	0	VIPAS39	spermatogenesis-defective protein 39 homolog isoform 1
c10834g1i1		--	--	--	--	--
c10834g2i1		--	--	--	--	--
c10836g1i1		--	--	--	--	--
c10837g1i1		--	--	--	--	--
c10838g1i1		gi|166362740	NP_001983.2	1e-79	F2R	proteinase-activated receptor 1 precursor .
c10838g1i2		gi|166362740	NP_001983.2	3e-57	F2R	proteinase-activated receptor 1 precursor .
c10839g1i1		--	--	--	--	--
c10839g1i2		--	--	--	--	--
c1083g1i1		--	--	--	--	--
c10840g1i1		--	--	--	--	--
c10840g2i1		--	--	--	--	--
c10841g1i1		gi|47519798	NP_000622.2	1e-123	NCF4	neutrophil cytosol factor 4 isoform 1 .
c10841g1i2		gi|47519798	NP_000622.2	5e-143	NCF4	neutrophil cytosol factor 4 isoform 1 .
c10842g1i1		--	--	--	--	--
c10842g2i1		--	--	--	--	--
c10843g1i1		--	--	--	--	--
c10844g1i1		--	--	--	--	--
c10845g1i1		--	--	--	--	--
c10846g1i1		--	--	--	--	--
c10847g1i1		--	--	--	--	--
c10848g1i1		gi|578836581	XP_006724080.1	2e-35	RBM11	PREDICTED: splicing regulator RBM11 isoform X4 .
c10848g1i2		gi|578836581	XP_006724080.1	7e-06	RBM11	PREDICTED: splicing regulator RBM11 isoform X4 .
c10849g1i1		--	--	--	--	--
c1084g1i1		--	--	--	--	--
c10850g1i1		gi|38348394	NP_940959.1	1e-49	RBM43	RNA-binding protein 43 .
c10851g1i1		--	--	--	--	--
c10852g1i1		--	--	--	--	--
c10854g1i1		--	--	--	--	--
c10855g1i1		--	--	--	--	--
c10855g2i1		--	--	--	--	--
c10856g1i1		--	--	--	--	--
c10856g2i1		--	--	--	--	--
c10857g1i1		--	--	--	--	--
c10858g1i1		--	--	--	--	--
c10858g2i1		--	--	--	--	--
c10859g1i1		--	--	--	--	--
c1085g1i1		--	--	--	--	--
c10860g1i1		--	--	--	--	--
c10860g2i1		--	--	--	--	--
c10861g1i1		--	--	--	--	--
c10862g1i1		gi|226051591	NP_115746.2	3e-37	ZNF414	zinc finger protein 414 isoform 2 .
c10862g1i2		gi|226051591	NP_115746.2	1e-37	ZNF414	zinc finger protein 414 isoform 2 .
c10864g1i1		--	--	--	--	--
c10865g1i1		--	--	--	--	--
c10867g1i1		gi|578836688	XP_006724117.1	1e-50	NRIP1	PREDICTED: nuclear receptor-interacting protein 1 isoform X6
c10867g2i1		gi|578836688	XP_006724117.1	1e-48	NRIP1	PREDICTED: nuclear receptor-interacting protein 1 isoform X6
c10868g1i1		--	--	--	--	--
c10868g1i2		--	--	--	--	--
c10869g1i1		--	--	--	--	--
c1086g1i1		gi|7657166	NP_055027.1	2e-77	HOXC11	homeobox protein Hox-C11 .
c1086g2i1		gi|7657166	NP_055027.1	4e-34	HOXC11	homeobox protein Hox-C11 .
c10870g1i1		--	--	--	--	--
c10871g1i1		gi|530394053	XP_005270063.1	1e-32	WDFY4	PREDICTED: WD repeat- and FYVE domain-containing protein 4 isoform
c10871g2i1		gi|530394053	XP_005270063.1	7e-17	WDFY4	PREDICTED: WD repeat- and FYVE domain-containing protein 4 isoform
c10872g1i1		--	--	--	--	--
c10872g2i1		--	--	--	--	--
c10873g1i1		--	--	--	--	--
c10874g1i1		gi|578822209	XP_006718907.1	1e-89	ATM	PREDICTED: serine-protein kinase ATM isoform X6 .
c10874g2i1		gi|578822209	XP_006718907.1	1e-67	ATM	PREDICTED: serine-protein kinase ATM isoform X6 .
c10875g1i1		gi|51593098	NP_062550.2	3e-11	CRTAM	cytotoxic and regulatory T-cell molecule precursor .
c10876g1i1		--	--	--	--	--
c10876g2i1		--	--	--	--	--
c10877g1i1		--	--	--	--	--
c10878g1i1		--	--	--	--	--
c10878g2i1		--	--	--	--	--
c10879g1i1		--	--	--	--	--
c10879g2i1		--	--	--	--	--
c1087g1i1		--	--	--	--	--
c10880g1i1		--	--	--	--	--
c10880g2i1		--	--	--	--	--
c10881g1i1		gi|19743840	NP_599150.1	5e-141	TARBP2	RISC-loading complex subunit TARBP2 isoform a .
c10882g1i1		--	--	--	--	--
c10883g1i1		--	--	--	--	--
c10883g2i1		--	--	--	--	--
c10884g1i1		--	--	--	--	--
c10884g2i1		--	--	--	--	--
c10885g1i1		gi|530398338	XP_005271710.1	3e-11	TECTA	PREDICTED: alpha-tectorin isoform X1 .
c10885g2i1		--	--	--	--	--
c10886g1i1		gi|32699050	NP_872422.1	5e-81	ARPIN	arpin isoform 1 .
c10887g1i1		--	--	--	--	--
c10887g1i2		--	--	--	--	--
c10888g1i1		--	--	--	--	--
c10888g2i1		--	--	--	--	--
c10889g1i1		gi|34147630	NP_003312.3	0	TUFM	elongation factor Tumitochondrial precursor .
c1088g1i1		--	--	--	--	--
c1088g2i1		gi|124517699	NP_689558.4	0	ANKRD13B	ankyrin repeat domain-containing protein 13B .
c10890g1i1		--	--	--	--	--
c10890g2i1		--	--	--	--	--
c10891g1i1		--	--	--	--	--
c10892g1i1		gi|530392354	XP_005252604.1	1e-84	ARHGAP21	PREDICTED: rho GTPase-activating protein 21 isoform X6
c10892g2i1		--	--	--	--	--
c10894g1i1		--	--	--	--	--
c10895g1i1		--	--	--	--	--
c10895g2i1		--	--	--	--	--
c10896g1i1		--	--	--	--	--
c10897g1i1		--	--	--	--	--
c10898g1i1		--	--	--	--	--
c10899g1i1		--	--	--	--	--
c108g1i1		gi|14149904	NP_115584.1	3e-37	ANTXR1	anthrax toxin receptor 1 isoform 1 precursor .
c108g2i1		gi|14149904	NP_115584.1	1e-23	ANTXR1	anthrax toxin receptor 1 isoform 1 precursor .
c10900g1i1		--	--	--	--	--
c10900g2i1		--	--	--	--	--
c10901g1i1		--	--	--	--	--
c10902g1i1		--	--	--	--	--
c10903g1i1		--	--	--	--	--
c10904g1i1		--	--	--	--	--
c10904g2i1		--	--	--	--	--
c10905g1i1		--	--	--	--	--
c10906g1i1		--	--	--	--	--
c10908g1i1		--	--	--	--	--
c10909g1i1		--	--	--	--	--
c1090g1i1		gi|98986331	NP_079030.3	2e-125	PTCD2	pentatricopeptide repeat-containing protein 2mitochondrial
c1090g1i2		gi|98986331	NP_079030.3	3e-122	PTCD2	pentatricopeptide repeat-containing protein 2mitochondrial
c10911g1i1		gi|5730041	NP_006695.1	6e-138	SUGT1	suppressor of G2 allele of SKP1 homolog isoform SGT1A
c10912g1i1		gi|148539840	NP_004397.2	2e-16	DMBT1	deleted in malignant brain tumors 1 protein isoform a precursor
c10912g2i1		gi|578819015	XP_006717727.1	4e-31	DMBT1	PREDICTED: deleted in malignant brain tumors 1 protein isoform X5
c10913g1i1		--	--	--	--	--
c10914g1i1		--	--	--	--	--
c10915g1i1		--	--	--	--	--
c10915g2i1		--	--	--	--	--
c10916g1i1		gi|530386588	XP_005250731.1	8e-99	BUD31	PREDICTED: protein BUD31 homolog isoform X5 .
c10917g1i1		--	--	--	--	--
c10917g2i1		--	--	--	--	--
c10919g1i1		--	--	--	--	--
c1091g1i1		--	--	--	--	--
c10920g1i1		--	--	--	--	--
c10920g2i1		--	--	--	--	--
c10921g1i1		--	--	--	--	--
c10922g1i1		gi|7662502	NP_054779.1	2e-118	MCTS1	malignant T-cell-amplified sequence 1 isoform 1 .
c10923g1i1		--	--	--	--	--
c10924g1i1		--	--	--	--	--
c10925g1i1		--	--	--	--	--
c10925g2i1		--	--	--	--	--
c10926g1i1		gi|578808942	XP_006714215.1	3e-95	WDFY3	PREDICTED: WD repeat and FYVE domain-containing protein 3 isoform
c10926g2i1		gi|578808942	XP_006714215.1	2e-43	WDFY3	PREDICTED: WD repeat and FYVE domain-containing protein 3 isoform
c10927g1i1		--	--	--	--	--
c10928g1i1		--	--	--	--	--
c1092g1i1		gi|557440797	NP_001273497.1	0	ZRANB3	DNA annealing helicase and endonuclease ZRANB3 isoform 2
c10930g1i1		--	--	--	--	--
c10931g1i1		--	--	--	--	--
c10932g1i1		--	--	--	--	--
c10933g1i1		--	--	--	--	--
c10934g1i1		--	--	--	--	--
c10934g2i1		--	--	--	--	--
c10935g1i1		--	--	--	--	--
c10935g1i2		--	--	--	--	--
c10935g2i1		--	--	--	--	--
c10936g1i1		--	--	--	--	--
c10938g1i1		gi|116812575	NP_057342.2	0	YTHDF2	YTH domain-containing family protein 2 isoform 1 .
c10939g1i1		gi|530395070	XP_005252849.1	5e-50	ARL14EP	PREDICTED: ARL14 effector protein isoform X1 .
c10939g1i2		gi|530395070	XP_005252849.1	2e-50	ARL14EP	PREDICTED: ARL14 effector protein isoform X1 .
c1093g1i1		gi|20127553	NP_057321.2	0	ANAPC5	anaphase-promoting complex subunit 5 isoform a .
c10945g1i1		--	--	--	--	--
c10946g1i1		gi|11545912	NP_071445.1	1e-15	NOD2	nucleotide-binding oligomerization domain-containing protein 2
c10946g2i1		gi|578829112	XP_006721305.1	5e-28	NOD2	PREDICTED: nucleotide-binding oligomerization domain-containing
c10947g1i1		gi|289547536	NP_079437.5	0	C17orf70	Fanconi anemia-associated protein of 100 kDa isoform b
c1094g1i1		--	--	--	--	--
c1094g2i1		--	--	--	--	--
c10954g1i1		--	--	--	--	--
c10956g1i1		--	--	--	--	--
c10957g1i1		--	--	--	--	--
c10957g2i1		--	--	--	--	--
c10958g1i1		--	--	--	--	--
c10958g1i2		--	--	--	--	--
c10959g1i1		--	--	--	--	--
c1095g1i1		--	--	--	--	--
c10960g1i1		--	--	--	--	--
c10961g1i1		--	--	--	--	--
c10963g1i1		--	--	--	--	--
c10963g2i1		--	--	--	--	--
c10965g1i1		--	--	--	--	--
c10965g2i1		--	--	--	--	--
c10966g1i1		--	--	--	--	--
c10967g1i1		--	--	--	--	--
c10967g1i2		gi|530404029	XP_005267839.1	0	PPP2R3C	PREDICTED: serine/threonine-protein phosphatase 2A regulatory
c10968g1i1		gi|38524594	NP_056323.2	0	TIPARP	TCDD-inducible poly [ADP-ribose] polymerase .
c1096g1i1		--	--	--	--	--
c10970g1i1		gi|4502201	NP_001649.1	2e-117	ARF1	ADP-ribosylation factor 1 .
c10974g1i1		--	--	--	--	--
c10976g1i1		gi|158937236	NP_006301.3	0	NPEPPS	puromycin-sensitive aminopeptidase .
c10977g1i1		--	--	--	--	--
c10978g1i1		--	--	--	--	--
c10979g1i1		gi|37694062	NP_932766.1	8e-113	AQP1	aquaporin-1 isoform 1 .
c1097g1i1		--	--	--	--	--
c1097g2i1		--	--	--	--	--
c10981g1i1		--	--	--	--	--
c10981g2i1		--	--	--	--	--
c10984g1i1		gi|76781492	NP_065118.2	3e-95	REXO4	RNA exonuclease 4 isoform 1 .
c10984g1i2		gi|76781492	NP_065118.2	5e-94	REXO4	RNA exonuclease 4 isoform 1 .
c10985g1i1		--	--	--	--	--
c10986g1i1		gi|578823656	XP_006719432.1	3e-25	TMEM119	PREDICTED: transmembrane protein 119 isoform X2 .
c10986g2i1		gi|8922328	NP_060517.1	0	RBM22	pre-mRNA-splicing factor RBM22 .
c10989g1i1		gi|56549145	NP_878919.2	0	STEAP3	metalloreductase STEAP3 isoform a .
c1098g1i1		--	--	--	--	--
c10990g1i1		--	--	--	--	--
c10991g1i1		--	--	--	--	--
c10993g1i1		--	--	--	--	--
c10994g1i1		gi|115496169	NP_000248.2	4e-18	MYH7	myosin-7 .
c10994g2i1		gi|578825822	XP_006720214.1	4e-36	MYH6	PREDICTED: myosin-6 isoform X3 .
c10995g1i1		--	--	--	--	--
c10995g2i1		--	--	--	--	--
c10996g1i1		--	--	--	--	--
c10997g1i1		--	--	--	--	--
c10997g2i1		--	--	--	--	--
c10998g1i1		--	--	--	--	--
c10999g1i1		--	--	--	--	--
c1099g1i1		--	--	--	--	--
c109g1i1		--	--	--	--	--
c11002g1i1		--	--	--	--	--
c11003g1i1		--	--	--	--	--
c11004g1i1		--	--	--	--	--
c11005g1i1		gi|122939165	NP_056147.2	8e-139	NUDCD3	nudC domain-containing protein 3 .
c11007g1i1		--	--	--	--	--
c11009g1i1		--	--	--	--	--
c1100g1i1		--	--	--	--	--
c1100g2i1		--	--	--	--	--
c11010g1i1		gi|301171588	NP_001180353.1	6e-92	SUV39H2	histone-lysine N-methyltransferase SUV39H2 isoform 1
c11010g1i2		gi|301171588	NP_001180353.1	9e-61	SUV39H2	histone-lysine N-methyltransferase SUV39H2 isoform 1
c11011g1i1		--	--	--	--	--
c11012g1i1		gi|560231615	NP_001274064.1	0	CDK14	cyclin-dependent kinase 14 isoform a .
c11013g1i1		--	--	--	--	--
c11015g1i1		--	--	--	--	--
c11016g1i1		--	--	--	--	--
c11018g1i1		--	--	--	--	--
c11018g1i2		--	--	--	--	--
c1101g1i1		gi|20149695	NP_079508.2	4e-79	REEP4	receptor expression-enhancing protein 4 precursor .
c11020g1i1		--	--	--	--	--
c11020g1i2		--	--	--	--	--
c11021g1i1		gi|49227854	NP_115662.2	2e-80	MED10	mediator of RNA polymerase II transcription subunit 10
c11022g1i1		gi|338797736	NP_061994.1	8e-45	PPP1R37	protein phosphatase 1 regulatory subunit 37 .
c11023g1i1		--	--	--	--	--
c11023g1i2		--	--	--	--	--
c11024g1i1		--	--	--	--	--
c11025g1i1		--	--	--	--	--
c11026g1i1		gi|315467849	NP_001186796.1	0	MARK4	MAP/microtubule affinity-regulating kinase 4 isoform 1
c11028g1i1		--	--	--	--	--
c1102g1i1		--	--	--	--	--
c1102g1i2		--	--	--	--	--
c11030g1i1		--	--	--	--	--
c11031g1i1		--	--	--	--	--
c11033g1i1		--	--	--	--	--
c11034g1i1		gi|530424405	XP_005256246.1	4e-174	HSDL1	PREDICTED: inactive hydroxysteroid dehydrogenase-like protein 1
c11034g1i2		gi|530424405	XP_005256246.1	2e-173	HSDL1	PREDICTED: inactive hydroxysteroid dehydrogenase-like protein 1
c11035g1i1		--	--	--	--	--
c11035g1i2		--	--	--	--	--
c11036g1i1		--	--	--	--	--
c11037g1i1		--	--	--	--	--
c11038g1i1		--	--	--	--	--
c11039g1i1		--	--	--	--	--
c1103g1i1		--	--	--	--	--
c1103g2i1		--	--	--	--	--
c11040g1i1		--	--	--	--	--
c11040g2i1		--	--	--	--	--
c11041g1i1		--	--	--	--	--
c11042g1i1		--	--	--	--	--
c11043g1i1		gi|578827245	XP_006720684.1	8e-99	STARD9	PREDICTED: stAR-related lipid transfer protein 9 isoform X1
c11045g1i1		gi|578839969	XP_006725244.1	3e-06	TRIM69	PREDICTED: E3 ubiquitin-protein ligase TRIM69 isoform X5
c11046g1i1		--	--	--	--	--
c11046g2i1		--	--	--	--	--
c11049g1i1		gi|33457348	NP_061980.1	2e-50	C19orf10	UPF0556 protein C19orf10 precursor .
c11049g1i2		gi|33457348	NP_061980.1	5e-37	C19orf10	UPF0556 protein C19orf10 precursor .
c1104g1i1		--	--	--	--	--
c1104g2i1		--	--	--	--	--
c11050g1i1		--	--	--	--	--
c11051g1i1		--	--	--	--	--
c11051g1i2		--	--	--	--	--
c11054g1i1		--	--	--	--	--
c11055g1i1		--	--	--	--	--
c11056g1i1		gi|530363345	XP_005271268.1	3e-21	TTLL7	PREDICTED: tubulin polyglutamylase TTLL7 isoform X4 .
c11057g1i1		gi|163644311	NP_055999.2	1e-90	PLCL2	inactive phospholipase C-like protein 2 isoform 2 .
c11059g1i1		--	--	--	--	--
c11059g1i2		--	--	--	--	--
c1105g1i1		--	--	--	--	--
c11063g1i1		--	--	--	--	--
c11064g1i1		--	--	--	--	--
c11067g1i1		--	--	--	--	--
c11067g2i1		--	--	--	--	--
c11068g1i1		--	--	--	--	--
c11068g2i1		--	--	--	--	--
c11069g1i1		--	--	--	--	--
c1106g1i1		gi|338827696	NP_001229768.1	7e-94	GUK1	guanylate kinase isoform b .
c1106g1i2		gi|338827696	NP_001229768.1	3e-93	GUK1	guanylate kinase isoform b .
c11070g1i1		--	--	--	--	--
c11072g1i1		--	--	--	--	--
c11074g1i1		--	--	--	--	--
c11074g1i2		--	--	--	--	--
c11076g1i1		--	--	--	--	--
c11078g1i1		--	--	--	--	--
c1107g1i1		--	--	--	--	--
c1107g2i1		--	--	--	--	--
c11081g1i1		--	--	--	--	--
c11082g1i1		--	--	--	--	--
c11084g1i1		--	--	--	--	--
c11085g1i1		--	--	--	--	--
c11085g2i1		--	--	--	--	--
c11086g1i1		--	--	--	--	--
c11087g1i1		gi|18087855	NP_542408.1	7e-59	DYNLL2	dynein light chain 2cytoplasmic .
c11088g1i1		--	--	--	--	--
c11089g1i1		--	--	--	--	--
c1108g1i1		--	--	--	--	--
c11090g1i1		--	--	--	--	--
c11090g1i2		--	--	--	--	--
c11091g1i1		gi|88702793	NP_612449.2	5e-128	VASN	vasorin precursor .
c11092g1i1		--	--	--	--	--
c11092g1i2		--	--	--	--	--
c11094g1i1		--	--	--	--	--
c11096g1i1		--	--	--	--	--
c11096g2i1		--	--	--	--	--
c11097g1i1		--	--	--	--	--
c1109g1i1		--	--	--	--	--
c110g1i1		--	--	--	--	--
c110g2i1		--	--	--	--	--
c11100g1i1		gi|4885057	NP_005152.1	4e-37	APLNR	apelin receptor .
c11102g1i1		--	--	--	--	--
c11103g1i1		gi|116805327	NP_064551.3	0	MCCC1	methylcrotonoyl-CoA carboxylase subunit alphamitochondrial
c11108g1i1		--	--	--	--	--
c11108g2i1		--	--	--	--	--
c11109g1i1		--	--	--	--	--
c1110g1i1		--	--	--	--	--
c1110g2i1		--	--	--	--	--
c11111g1i1		--	--	--	--	--
c11112g1i1		--	--	--	--	--
c11113g1i1		gi|193788728	NP_001123301.1	2e-21	CACNA1C	voltage-dependent L-type calcium channel subunit alpha-1C isoform 3
c11114g1i1		gi|91822911	NP_778231.2	6e-113	JAZF1	juxtaposed with another zinc finger protein 1 .
c11116g1i1		--	--	--	--	--
c11117g1i1		--	--	--	--	--
c11118g1i1		--	--	--	--	--
c1111g1i1		gi|68303555	NP_055677.3	1e-22	ARNT2	aryl hydrocarbon receptor nuclear translocator 2 .
c1111g1i2		gi|68303555	NP_055677.3	0	ARNT2	aryl hydrocarbon receptor nuclear translocator 2 .
c11120g1i1		--	--	--	--	--
c11120g2i1		--	--	--	--	--
c11122g1i1		--	--	--	--	--
c11123g1i1		--	--	--	--	--
c11124g1i1		--	--	--	--	--
c11125g1i1		--	--	--	--	--
c11127g1i1		--	--	--	--	--
c1112g1i1		--	--	--	--	--
c11132g1i1		gi|11545918	NP_071447.1	7e-07	TINAGL1	tubulointerstitial nephritis antigen-like isoform 1 precursor
c11133g1i1		--	--	--	--	--
c11133g2i1		--	--	--	--	--
c11134g1i1		gi|530365527	XP_005245616.1	1e-164	SLC45A3	PREDICTED: solute carrier family 45 member 3 isoform X4
c11134g1i2		gi|530365527	XP_005245616.1	5e-164	SLC45A3	PREDICTED: solute carrier family 45 member 3 isoform X4
c11135g1i1		--	--	--	--	--
c11136g1i1		--	--	--	--	--
c11138g1i1		--	--	--	--	--
c11139g1i1		--	--	--	--	--
c11139g2i1		--	--	--	--	--
c1113g1i1		--	--	--	--	--
c11141g1i1		--	--	--	--	--
c11142g1i1		--	--	--	--	--
c11142g1i2		--	--	--	--	--
c11143g1i1		--	--	--	--	--
c11143g2i1		--	--	--	--	--
c11144g1i1		--	--	--	--	--
c11144g1i2		--	--	--	--	--
c11147g1i1		--	--	--	--	--
c11149g1i1		gi|117938274	NP_071930.2	3e-62	MTMR14	myotubularin-related protein 14 isoform 3 .
c1114g1i1		gi|194440719	NP_612490.1	0	CHADL	chondroadherin-like protein precursor .
c1114g1i2		gi|194440719	NP_612490.1	4e-16	CHADL	chondroadherin-like protein precursor .
c11150g1i1		--	--	--	--	--
c11152g1i1		--	--	--	--	--
c11153g1i1		--	--	--	--	--
c11154g1i1		--	--	--	--	--
c11155g1i1		gi|578811204	XP_006714967.1	7e-08	NSD1	PREDICTED: histone-lysine N-methyltransferaseH3 lysine-36 and H4
c11156g1i1		--	--	--	--	--
c11157g1i1		--	--	--	--	--
c11158g1i1		--	--	--	--	--
c11159g1i1		gi|530384393	XP_005249630.1	0	NOD1	PREDICTED: nucleotide-binding oligomerization domain-containing
c11159g1i2		gi|578813271	XP_006715696.1	0	NOD1	PREDICTED: nucleotide-binding oligomerization domain-containing
c1115g1i1		gi|530407048	XP_005254929.1	2e-09	ADAMTS17	PREDICTED: A disintegrin and metalloproteinase with thrombospondin
c1115g2i1		gi|110611170	NP_620688.2	0	ADAMTS17	A disintegrin and metalloproteinase with thrombospondin motifs 17
c11160g1i1		gi|94420683	NP_001026882.2	0	TRMT11	tRNA (guanine(10)-N2)-methyltransferase homolog .
c11160g1i2		gi|94420683	NP_001026882.2	0	TRMT11	tRNA (guanine(10)-N2)-methyltransferase homolog .
c11164g1i1		--	--	--	--	--
c11165g1i1		--	--	--	--	--
c11166g1i1		--	--	--	--	--
c11167g1i1		--	--	--	--	--
c11167g1i2		--	--	--	--	--
c11168g1i1		--	--	--	--	--
c1116g1i1		--	--	--	--	--
c11171g1i1		--	--	--	--	--
c11174g1i1		--	--	--	--	--
c11175g1i1		--	--	--	--	--
c11176g1i1		--	--	--	--	--
c11176g2i1		--	--	--	--	--
c11177g1i1		--	--	--	--	--
c11178g1i1		gi|4503537	NP_003723.1	8e-28	EIF4EBP3	eukaryotic translation initiation factor 4E-binding protein 3
c11179g1i1		--	--	--	--	--
c11179g2i1		--	--	--	--	--
c1117g1i1		--	--	--	--	--
c11182g1i1		--	--	--	--	--
c11183g1i1		--	--	--	--	--
c11183g2i1		--	--	--	--	--
c11184g1i1		--	--	--	--	--
c11186g1i1		--	--	--	--	--
c11187g1i1		--	--	--	--	--
c1118g1i1		gi|8922854	NP_060786.1	7e-41	KLHL26	kelch-like protein 26 .
c11190g1i1		gi|530417506	XP_005259436.1	3e-60	ZNF160	PREDICTED: zinc finger protein 160 isoform X2 .
c11192g1i1		--	--	--	--	--
c11194g1i1		gi|211904152	NP_001130000.1	2e-155	SERPINE2	glia-derived nexin isoform b precursor .
c11199g1i1		--	--	--	--	--
c11199g2i1		--	--	--	--	--
c1119g1i1		--	--	--	--	--
c1119g2i1		gi|67782346	NP_005567.2	5e-15	LOXL1	lysyl oxidase homolog 1 preproprotein .
c111g1i1		gi|387157911	NP_001248339.1	3e-133	BCAR3	breast cancer anti-estrogen resistance protein 3 isoform 2
c111g1i2		gi|387157911	NP_001248339.1	0	BCAR3	breast cancer anti-estrogen resistance protein 3 isoform 2
c11204g1i1		--	--	--	--	--
c11204g2i1		--	--	--	--	--
c11209g1i1		gi|578817158	XP_006717059.1	2e-142	ABCA2	PREDICTED: ATP-binding cassette sub-family A member 2 isoform X1
c1120g1i1		gi|7662020	NP_055549.1	2e-81	KIAA0247	uncharacterized protein KIAA0247 precursor .
c11210g1i1		gi|110578649	NP_065976.2	2e-59	CACHD1	VWFA and cache domain-containing protein 1 isoform 1
c11210g2i1		gi|110578649	NP_065976.2	7e-50	CACHD1	VWFA and cache domain-containing protein 1 isoform 1
c11211g1i1		gi|139394556	NP_055685.3	3e-17	ZBTB40	zinc finger and BTB domain-containing protein 40 .
c11213g1i1		--	--	--	--	--
c11214g1i1		--	--	--	--	--
c11214g1i2		--	--	--	--	--
c11215g1i1		--	--	--	--	--
c11216g1i1		--	--	--	--	--
c11217g1i1		--	--	--	--	--
c11218g1i1		--	--	--	--	--
c11219g1i1		gi|110735443	NP_005609.3	8e-55	DLL1	delta-like protein 1 precursor .
c11220g1i1		--	--	--	--	--
c11220g2i1		--	--	--	--	--
c11221g1i1		gi|115430255	NP_570901.2	2e-44	SLC39A4	zinc transporter ZIP4 isoform 2 precursor .
c11222g1i1		--	--	--	--	--
c11223g1i1		--	--	--	--	--
c11223g2i1		--	--	--	--	--
c11224g1i1		--	--	--	--	--
c11225g1i1		--	--	--	--	--
c11226g1i1		--	--	--	--	--
c11227g1i1		--	--	--	--	--
c11228g1i1		--	--	--	--	--
c11229g1i1		--	--	--	--	--
c1122g1i1		--	--	--	--	--
c11230g1i1		--	--	--	--	--
c11231g1i1		--	--	--	--	--
c11233g1i1		gi|58761504	NP_219485.1	1e-37	HAUS8	HAUS augmin-like complex subunit 8 isoform a .
c11234g1i1		--	--	--	--	--
c11235g1i1		--	--	--	--	--
c11236g1i1		--	--	--	--	--
c11236g2i1		--	--	--	--	--
c11237g1i1		gi|87196339	NP_001839.2	0	COL6A1	collagen alpha-1(VI) chain precursor .
c11238g1i1		--	--	--	--	--
c11239g1i1		--	--	--	--	--
c1123g1i1		--	--	--	--	--
c11240g1i1		--	--	--	--	--
c11240g2i1		--	--	--	--	--
c11241g1i1		gi|7662036	NP_055582.1	0	SPOCK2	testican-2 isoform 2 precursor .
c11242g1i1		gi|157426845	NP_065817.2	3e-42	PCDH19	protocadherin-19 isoform b precursor .
c11243g1i1		--	--	--	--	--
c11245g1i1		--	--	--	--	--
c11246g1i1		--	--	--	--	--
c11249g1i1		--	--	--	--	--
c1124g1i1		--	--	--	--	--
c1124g2i1		--	--	--	--	--
c11251g1i1		gi|45827721	NP_056248.2	2e-70	METTL21B	protein-lysine methyltransferase METTL21B isoform a .
c11251g1i2		gi|45827721	NP_056248.2	2e-70	METTL21B	protein-lysine methyltransferase METTL21B isoform a .
c11253g1i1		gi|578811543	XP_006715103.1	2e-12	DAAM2	PREDICTED: disheveled-associated activator of morphogenesis 2
c11255g1i1		--	--	--	--	--
c11256g1i1		--	--	--	--	--
c11257g1i1		--	--	--	--	--
c11258g1i1		--	--	--	--	--
c1125g1i1		--	--	--	--	--
c1125g2i1		--	--	--	--	--
c11260g1i1		--	--	--	--	--
c11261g1i1		--	--	--	--	--
c11263g1i1		--	--	--	--	--
c11264g1i1		--	--	--	--	--
c11266g1i1		--	--	--	--	--
c11267g1i1		gi|312283723	NP_001186048.1	3e-29	TRIM39-RPP21	TRIM39-RPP21 protein .
c11267g1i2		gi|25777698	NP_742013.1	3e-74	TRIM39	E3 ubiquitin-protein ligase TRIM39 isoform 2 .
c11268g1i1		--	--	--	--	--
c1126g1i1		--	--	--	--	--
c11271g1i1		gi|14210488	NP_115875.1	6e-124	DCTN5	dynactin subunit 5 isoform 1 .
c11272g1i1		gi|530367210	XP_005264188.1	9e-97	TRABD2A	PREDICTED: metalloprotease TIKI1 isoform X3 .
c11274g1i1		--	--	--	--	--
c11275g1i1		gi|530362906	XP_005271055.1	1e-17	EVA1B	PREDICTED: protein eva-1 homolog B isoform X1 .
c11276g1i1		gi|385862238	NP_001245359.1	8e-73	C20orf27	UPF0687 protein C20orf27 isoform 2 .
c11278g1i1		gi|157388925	NP_060345.2	3e-119	SLC25A38	solute carrier family 25 member 38 .
c11278g1i2		gi|157388925	NP_060345.2	1e-145	SLC25A38	solute carrier family 25 member 38 .
c1127g1i1		--	--	--	--	--
c11280g1i1		gi|4826742	NP_005101.1	0	GFPT2	glutamine--fructose-6-phosphate aminotransferase [isomerizing] 2
c11281g1i1		gi|34452681	NP_055683.3	0	RNF10	RING finger protein 10 .
c11284g1i1		--	--	--	--	--
c11285g1i1		--	--	--	--	--
c11288g1i1		gi|38257153	NP_940684.1	2e-100	PTPLB	very-long-chain (3R)-3-hydroxyacyl-CoA dehydratase 2
c11288g1i2		gi|38257153	NP_940684.1	1e-134	PTPLB	very-long-chain (3R)-3-hydroxyacyl-CoA dehydratase 2
c1128g1i1		--	--	--	--	--
c11290g1i1		gi|14577917	NP_005746.2	4e-55	EBI3	interleukin-27 subunit beta precursor .
c11291g1i1		gi|4758032	NP_004757.1	0	COPB2	coatomer subunit beta' .
c11291g1i2		gi|4758032	NP_004757.1	0	COPB2	coatomer subunit beta' .
c11292g1i1		--	--	--	--	--
c11293g1i1		--	--	--	--	--
c11295g1i1		--	--	--	--	--
c11296g1i1		--	--	--	--	--
c11297g1i1		--	--	--	--	--
c11298g1i1		--	--	--	--	--
c11299g1i1		--	--	--	--	--
c1129g1i1		--	--	--	--	--
c112g1i1		gi|530381551	XP_005248950.1	3e-34	GPR116	PREDICTED: probable G-protein coupled receptor 116 isoform X2
c112g2i1		gi|530381551	XP_005248950.1	1e-07	GPR116	PREDICTED: probable G-protein coupled receptor 116 isoform X2
c11301g1i1		--	--	--	--	--
c11303g1i1		gi|323276692	NP_001191019.1	2e-15	COX16	cytochrome c oxidase assembly protein COX16 homologmitochondrial
c11303g1i2		gi|7706011	NP_057552.1	8e-27	COX16	cytochrome c oxidase assembly protein COX16 homologmitochondrial
c11304g1i1		gi|140560919	NP_003794.3	6e-54	MYOM1	myomesin-1 isoform a .
c11305g1i1		gi|71043500	NP_775864.3	3e-26	B4GALNT3	beta-1 4-N-acetylgalactosaminyltransferase 3 .
c1130g1i1		--	--	--	--	--
c11310g1i1		gi|342187211	NP_001230106.1	0	ALDOA	fructose-bisphosphate aldolase A isoform 2 .
c11312g1i1		gi|578840107	XP_006725302.1	2e-09	NMRAL1	PREDICTED: nmrA-like family domain-containing protein 1 isoform X4
c11314g1i1		--	--	--	--	--
c11315g1i1		--	--	--	--	--
c11316g1i1		--	--	--	--	--
c11317g1i1		--	--	--	--	--
c11317g2i1		--	--	--	--	--
c11319g1i1		--	--	--	--	--
c1131g1i1		gi|50845384	NP_008919.3	0	ADAMTS1	A disintegrin and metalloproteinase with thrombospondin motifs 1
c11321g1i1		--	--	--	--	--
c11321g1i2		--	--	--	--	--
c11322g1i1		--	--	--	--	--
c11323g1i1		gi|62955833	NP_115717.3	0	DDI2	protein DDI1 homolog 2 .
c11324g1i1		--	--	--	--	--
c11325g1i1		--	--	--	--	--
c11325g2i1		--	--	--	--	--
c11326g1i1		--	--	--	--	--
c11327g1i1		gi|84875541	NP_057314.2	0	CYB5R4	cytochrome b5 reductase 4 .
c11327g1i2		gi|84875541	NP_057314.2	0	CYB5R4	cytochrome b5 reductase 4 .
c11328g1i1		--	--	--	--	--
c11329g1i1		--	--	--	--	--
c1132g1i1		--	--	--	--	--
c1132g2i1		gi|297632348	NP_001172022.1	2e-120	NIT1	nitrilase homolog 1 isoform 3 .
c11330g1i1		--	--	--	--	--
c11333g1i1		--	--	--	--	--
c11337g1i1		gi|83715964	NP_006330.2	4e-106	HMG20B	SWI/SNF-related matrix-associated actin-dependent regulator of
c11338g1i1		gi|4504235	NP_002095.1	7e-82	GZMK	granzyme K precursor .
c11339g1i1		--	--	--	--	--
c1133g1i1		--	--	--	--	--
c1133g2i1		--	--	--	--	--
c11340g1i1		--	--	--	--	--
c11341g1i1		--	--	--	--	--
c11342g1i1		gi|578810888	XP_006714849.1	2e-99	CXXC5	PREDICTED: CXXC-type zinc finger protein 5 isoform X3
c11343g1i1		--	--	--	--	--
c11344g1i1		gi|18087821	NP_542387.1	2e-32	CDKN2AIPNL	CDKN2AIP N-terminal-like protein .
c11345g1i1		--	--	--	--	--
c11346g1i1		gi|73623028	NP_001027017.1	5e-105	CPT1A	carnitine O-palmitoyltransferase 1liver isoform isoform 2
c11347g1i1		--	--	--	--	--
c11348g1i1		gi|294337038	NP_001135932.2	5e-35	ASB10	ankyrin repeat and SOCS box protein 10 isoform 2 .
c11349g1i1		gi|578835887	XP_006723813.1	0	NCOA6	PREDICTED: nuclear receptor coactivator 6 isoform X4
c11349g1i2		gi|578835891	XP_006723815.1	0	NCOA6	PREDICTED: nuclear receptor coactivator 6 isoform X6
c11350g1i1		gi|30348954	NP_065825.1	0	MIB1	E3 ubiquitin-protein ligase MIB1 .
c11351g1i1		gi|4506723	NP_000997.1	1e-175	RPS3A	40S ribosomal protein S3a isoform 1 .
c11352g1i1		--	--	--	--	--
c11353g1i1		--	--	--	--	--
c11357g1i1		--	--	--	--	--
c11359g1i1		gi|384551665	NP_001245140.1	2e-19	FBXO16	F-box only protein 16 isoform 2 .
c1135g1i1		--	--	--	--	--
c11360g1i1		--	--	--	--	--
c11361g1i1		--	--	--	--	--
c11362g1i1		gi|32698866	NP_872319.1	5e-36	SPC24	kinetochore protein Spc24 .
c11362g1i2		gi|32698866	NP_872319.1	1e-27	SPC24	kinetochore protein Spc24 .
c11363g1i1		--	--	--	--	--
c11367g1i1		--	--	--	--	--
c11368g1i1		--	--	--	--	--
c11369g1i1		--	--	--	--	--
c1136g1i1		--	--	--	--	--
c1136g2i1		--	--	--	--	--
c11370g1i1		--	--	--	--	--
c11371g1i1		--	--	--	--	--
c11373g1i1		--	--	--	--	--
c11374g1i1		--	--	--	--	--
c11374g1i2		--	--	--	--	--
c11375g1i1		--	--	--	--	--
c11377g1i1		gi|16117779	NP_060785.2	0	FBXW7	F-box/WD repeat-containing protein 7 isoform 2 .
c11378g1i1		--	--	--	--	--
c1137g1i1		--	--	--	--	--
c1137g2i1		--	--	--	--	--
c11380g1i1		gi|24308075	NP_056285.1	3e-116	RAB11FIP5	rab11 family-interacting protein 5 .
c11381g1i1		gi|83921602	NP_001033073.1	0	SLC38A10	putative sodium-coupled neutral amino acid transporter 10 isoform a
c11381g1i2		gi|83921602	NP_001033073.1	0	SLC38A10	putative sodium-coupled neutral amino acid transporter 10 isoform a
c11382g1i1		--	--	--	--	--
c11384g1i1		--	--	--	--	--
c11385g1i1		--	--	--	--	--
c11386g1i1		--	--	--	--	--
c11388g1i1		--	--	--	--	--
c11389g1i1		--	--	--	--	--
c1138g1i1		--	--	--	--	--
c11390g1i1		--	--	--	--	--
c11391g1i1		--	--	--	--	--
c11393g1i1		--	--	--	--	--
c11394g1i1		--	--	--	--	--
c11395g1i1		--	--	--	--	--
c11396g1i1		--	--	--	--	--
c11398g1i1		--	--	--	--	--
c11399g1i1		--	--	--	--	--
c1139g1i1		gi|112181294	NP_061182.3	0	ELMOD1	ELMO domain-containing protein 1 isoform 1 .
c113g1i1		--	--	--	--	--
c11401g1i1		--	--	--	--	--
c11403g1i1		--	--	--	--	--
c11404g1i1		--	--	--	--	--
c11406g1i1		gi|4758988	NP_004152.1	4e-135	RAB1A	ras-related protein Rab-1A isoform 1 .
c11407g1i1		--	--	--	--	--
c11409g1i1		gi|578828654	XP_006721151.1	1e-30	UMOD	PREDICTED: uromodulin isoform X4 .
c11409g1i2		gi|578828648	XP_006721148.1	5e-32	UMOD	PREDICTED: uromodulin isoform X1 .
c1140g1i1		--	--	--	--	--
c11412g1i1		--	--	--	--	--
c11413g1i1		gi|28559027	NP_783853.1	4e-22	IL5RA	interleukin-5 receptor subunit alpha isoform 1 precursor
c11414g1i1		--	--	--	--	--
c11415g1i1		--	--	--	--	--
c11417g1i1		--	--	--	--	--
c11419g1i1		--	--	--	--	--
c1141g1i1		--	--	--	--	--
c11425g1i1		--	--	--	--	--
c11428g1i1		gi|56699482	NP_056290.3	1e-153	FAM98A	protein FAM98A .
c1142g1i1		gi|21687072	NP_660297.1	8e-60	TMEM170A	transmembrane protein 170A .
c11431g1i1		--	--	--	--	--
c11432g1i1		gi|8393009	NP_037397.2	0	VPS51	vacuolar protein sorting-associated protein 51 homolog
c11433g1i1		gi|530366658	XP_005273407.1	2e-22	EXO1	PREDICTED: exonuclease 1 isoform X1 .
c11435g1i1		--	--	--	--	--
c11436g1i1		--	--	--	--	--
c1143g1i1		--	--	--	--	--
c11440g1i1		--	--	--	--	--
c11441g1i1		gi|530405878	XP_005254452.1	3e-39	UNC13C	PREDICTED: protein unc-13 homolog C isoform X2 .
c11443g1i1		--	--	--	--	--
c11445g1i1		--	--	--	--	--
c11445g2i1		--	--	--	--	--
c11446g1i1		--	--	--	--	--
c11448g1i1		--	--	--	--	--
c11449g1i1		--	--	--	--	--
c1144g1i1		gi|578813583	XP_006715823.1	6e-96	PSPH	PREDICTED: phosphoserine phosphatase isoform X6 .
c11452g1i1		gi|4507839	NP_003355.1	3e-149	UPP1	uridine phosphorylase 1 isoform a .
c11453g1i1		--	--	--	--	--
c11456g1i1		--	--	--	--	--
c11457g1i1		--	--	--	--	--
c11458g1i1		--	--	--	--	--
c11459g1i1		--	--	--	--	--
c11464g1i1		--	--	--	--	--
c11466g1i1		--	--	--	--	--
c11469g1i1		gi|578810015	XP_006714571.1	3e-07	SEMA5A	PREDICTED: semaphorin-5A isoform X3 .
c1146g1i1		--	--	--	--	--
c1146g2i1		--	--	--	--	--
c11470g1i1		gi|22027618	NP_663777.1	6e-21	TRAF3	TNF receptor-associated factor 3 isoform 1 .
c11473g1i1		--	--	--	--	--
c11473g2i1		--	--	--	--	--
c11474g1i1		--	--	--	--	--
c11476g1i1		gi|133925791	NP_852150.2	9e-159	ZGPAT	zinc finger CCCH-type with G patch domain-containing protein
c11476g1i2		gi|133925791	NP_852150.2	7e-104	ZGPAT	zinc finger CCCH-type with G patch domain-containing protein
c11478g1i1		gi|197927201	NP_001127965.1	1e-18	TOMM6	mitochondrial import receptor subunit TOM6 homolog .
c1147g1i1		gi|16306487	NP_387450.1	0	CDH7	cadherin-7 preproprotein .
c1147g1i2		gi|16306487	NP_387450.1	0	CDH7	cadherin-7 preproprotein .
c11481g1i1		--	--	--	--	--
c11483g1i1		gi|20070199	NP_005225.2	0	NR2F6	nuclear receptor subfamily 2 group F member 6 .
c11484g1i1		--	--	--	--	--
c11485g1i1		gi|5901884	NP_008953.1	4e-80	CYB561D2	cytochrome b561 domain-containing protein 2 .
c11485g1i2		gi|5901884	NP_008953.1	2e-80	CYB561D2	cytochrome b561 domain-containing protein 2 .
c11486g1i1		--	--	--	--	--
c11487g1i1		gi|578826842	XP_006720539.1	8e-47	FAM154B	PREDICTED: protein FAM154B isoform X5 .
c11489g1i1		--	--	--	--	--
c1148g1i1		--	--	--	--	--
c11490g1i1		--	--	--	--	--
c11491g1i1		gi|88501736	NP_001034639.1	3e-40	DNAJB2	dnaJ homolog subfamily B member 2 isoform a .
c11493g1i1		--	--	--	--	--
c11497g1i1		gi|578831697	XP_006722260.1	1e-36	AATK	PREDICTED: serine/threonine-protein kinase LMTK1 isoform X14
c1149g1i1		--	--	--	--	--
c11500g1i1		--	--	--	--	--
c11501g1i1		--	--	--	--	--
c11501g2i1		--	--	--	--	--
c11503g1i1		gi|39930475	NP_150366.1	3e-59	IRX2	iroquois-class homeodomain protein IRX-2 .
c11504g1i1		--	--	--	--	--
c11505g1i1		--	--	--	--	--
c11506g1i1		gi|32455239	NP_861420.1	2e-112	HSD11B1	corticosteroid 11-beta-dehydrogenase isozyme 1 .
c11508g1i1		--	--	--	--	--
c11509g1i1		--	--	--	--	--
c1150g1i1		gi|530378097	XP_005263249.1	0	TLL1	PREDICTED: tolloid-like protein 1 isoform X2 .
c1150g2i1		gi|578809325	XP_006714356.1	0	TLL1	PREDICTED: tolloid-like protein 1 isoform X3 .
c11510g1i1		--	--	--	--	--
c11511g1i1		gi|578824339	XP_006719708.1	3e-83	CCDC62	PREDICTED: coiled-coil domain-containing protein 62 isoform X3
c11512g1i1		--	--	--	--	--
c11514g1i1		--	--	--	--	--
c11515g1i1		--	--	--	--	--
c11517g1i1		--	--	--	--	--
c11519g1i1		--	--	--	--	--
c1151g1i1		gi|72534838	NP_689973.2	0	SNX32	sorting nexin-32 .
c11520g1i1		--	--	--	--	--
c11522g1i1		gi|116517299	NP_001067.2	5e-10	UGT2B15	UDP-glucuronosyltransferase 2B15 precursor .
c11523g1i1		--	--	--	--	--
c11524g1i1		--	--	--	--	--
c11527g1i1		--	--	--	--	--
c11528g1i1		--	--	--	--	--
c11529g1i1		gi|530412453	XP_005257533.1	2e-33	BCAS3	PREDICTED: breast carcinoma-amplified sequence 3 isoform X5
c1152g1i1		--	--	--	--	--
c1152g2i1		--	--	--	--	--
c11531g1i1		--	--	--	--	--
c11532g1i1		--	--	--	--	--
c11533g1i1		gi|578799414	XP_006710814.1	3e-50	MCOLN3	PREDICTED: mucolipin-3 isoform X3 .
c11533g2i1		gi|358679303	NP_001240622.1	1e-33	MCOLN3	mucolipin-3 isoform 2 .
c11534g1i1		--	--	--	--	--
c11536g1i1		--	--	--	--	--
c11538g1i1		--	--	--	--	--
c1153g1i1		gi|4757960	NP_004351.1	0	CDH1	cadherin-1 preproprotein .
c1153g2i1		gi|4757960	NP_004351.1	9e-30	CDH1	cadherin-1 preproprotein .
c11540g1i1		--	--	--	--	--
c11540g2i1		--	--	--	--	--
c11541g1i1		--	--	--	--	--
c11542g1i1		--	--	--	--	--
c11542g1i2		--	--	--	--	--
c11543g1i1		--	--	--	--	--
c11545g1i1		gi|578836985	XP_006724221.1	2e-68	ADRBK2	PREDICTED: beta-adrenergic receptor kinase 2 isoform X1
c11546g1i1		--	--	--	--	--
c11547g1i1		--	--	--	--	--
c11548g1i1		--	--	--	--	--
c1154g1i1		--	--	--	--	--
c11551g1i1		--	--	--	--	--
c11552g1i1		gi|333609242	NP_201575.3	7e-14	SMDT1	essential MCU regulatormitochondrial precursor .
c11552g1i2		gi|333609242	NP_201575.3	8e-24	SMDT1	essential MCU regulatormitochondrial precursor .
c11553g1i1		--	--	--	--	--
c11553g2i1		--	--	--	--	--
c11555g1i1		--	--	--	--	--
c11555g2i1		--	--	--	--	--
c11556g1i1		--	--	--	--	--
c11556g2i1		--	--	--	--	--
c11557g1i1		--	--	--	--	--
c11557g2i1		--	--	--	--	--
c11558g1i1		--	--	--	--	--
c11559g1i1		gi|530373927	XP_005247178.1	1e-53	COL6A6	PREDICTED: collagen alpha-6(VI) chain isoform X1 .
c1155g1i1		--	--	--	--	--
c1155g2i1		gi|11056012	NP_067650.1	6e-73	TMEM35	transmembrane protein 35 .
c11561g1i1		--	--	--	--	--
c11562g1i1		--	--	--	--	--
c11563g1i1		--	--	--	--	--
c11565g1i1		gi|530400865	XP_005269222.1	1e-44	ALX1	PREDICTED: ALX homeobox protein 1 isoform X1 .
c11568g1i1		--	--	--	--	--
c1156g1i1		--	--	--	--	--
c1156g1i2		--	--	--	--	--
c11570g1i1		--	--	--	--	--
c11571g1i1		--	--	--	--	--
c11575g1i1		--	--	--	--	--
c11576g1i1		gi|4504835	NP_000882.1	1e-111	KCNJ2	inward rectifier potassium channel 2 .
c11576g2i1		gi|4504835	NP_000882.1	2e-06	KCNJ2	inward rectifier potassium channel 2 .
c11580g1i1		--	--	--	--	--
c11581g1i1		--	--	--	--	--
c11582g1i1		gi|667478204	NP_001288075.1	6e-16	TRIM69	E3 ubiquitin-protein ligase TRIM69 isoform e .
c11583g1i1		--	--	--	--	--
c11584g1i1		--	--	--	--	--
c11585g1i1		--	--	--	--	--
c11586g1i1		--	--	--	--	--
c11588g1i1		--	--	--	--	--
c11589g1i1		--	--	--	--	--
c1158g1i1		gi|530394434	XP_005270250.1	4e-118	KAZALD1	PREDICTED: kazal-type serine protease inhibitor domain-containing
c1158g1i2		gi|530394434	XP_005270250.1	1e-117	KAZALD1	PREDICTED: kazal-type serine protease inhibitor domain-containing
c11590g1i1		--	--	--	--	--
c11591g1i1		--	--	--	--	--
c11591g2i1		--	--	--	--	--
c11592g1i1		--	--	--	--	--
c11593g1i1		--	--	--	--	--
c11594g1i1		--	--	--	--	--
c11595g1i1		gi|257467482	NP_001158095.1	4e-95	2002-08-01	protein argonaute-2 isoform 2 .
c11595g2i1		gi|257467482	NP_001158095.1	4e-59	2002-08-01	protein argonaute-2 isoform 2 .
c11596g1i1		gi|4502049	NP_001619.1	1e-48	AKR1B1	aldose reductase .
c11598g1i1		--	--	--	--	--
c11599g1i1		--	--	--	--	--
c1159g1i1		--	--	--	--	--
c1159g2i1		--	--	--	--	--
c115g1i1		--	--	--	--	--
c11600g1i1		--	--	--	--	--
c11602g1i1		--	--	--	--	--
c11603g1i1		--	--	--	--	--
c11603g2i1		--	--	--	--	--
c11606g1i1		--	--	--	--	--
c11609g1i1		--	--	--	--	--
c1160g1i1		gi|530369914	XP_005246400.1	0	CCNYL1	PREDICTED: cyclin-Y-like protein 1 isoform X1 .
c11610g1i1		--	--	--	--	--
c11610g2i1		--	--	--	--	--
c11611g1i1		gi|224831257	NP_055467.3	0	IPO13	importin-13 .
c11612g1i1		--	--	--	--	--
c11613g1i1		--	--	--	--	--
c11616g1i1		--	--	--	--	--
c11617g1i1		--	--	--	--	--
c11618g1i1		--	--	--	--	--
c11619g1i1		--	--	--	--	--
c11619g2i1		--	--	--	--	--
c11622g1i1		--	--	--	--	--
c11622g2i1		--	--	--	--	--
c11623g1i1		gi|42519916	NP_963853.1	4e-63	FOXO3	forkhead box protein O3 .
c11624g1i1		--	--	--	--	--
c11624g2i1		--	--	--	--	--
c11626g1i1		--	--	--	--	--
c11626g2i1		--	--	--	--	--
c1162g1i1		--	--	--	--	--
c11630g1i1		--	--	--	--	--
c11631g1i1		--	--	--	--	--
c11632g1i1		--	--	--	--	--
c11632g2i1		--	--	--	--	--
c11633g1i1		--	--	--	--	--
c11634g1i1		--	--	--	--	--
c11634g2i1		--	--	--	--	--
c11636g1i1		gi|556503362	NP_001273278.1	1e-28	KIRREL	kin of IRRE-like protein 1 isoform 2 precursor .
c11636g2i1		gi|556503362	NP_001273278.1	1e-28	KIRREL	kin of IRRE-like protein 1 isoform 2 precursor .
c11637g1i1		--	--	--	--	--
c11638g1i1		--	--	--	--	--
c1163g1i1		gi|530390004	XP_005251567.1	3e-70	PLGRKT	PREDICTED: plasminogen receptor (KT) isoform X1 .
c1163g1i2		gi|530390004	XP_005251567.1	5e-69	PLGRKT	PREDICTED: plasminogen receptor (KT) isoform X1 .
c11640g1i1		--	--	--	--	--
[truncated: 120,016 more rows]
