# Supplementary material for: Tetrapod limb and sarcopterygian fin regeneration share a core genetic programme
Source: Nat Commun. 2016 Nov 2;7:13364. doi: 10.1038/ncomms13364 (PMC5097137; doi:10.1038/ncomms13364)
Supplement: Supplementary Data 4 — Differential gene expression results for lungfish transcripts clustered by human orthologs into human homolog gene cluster. [file ncomms13364-s5.xlsx]

## Sheet: NRF vs. BF
Supplementary Data 4. Differential gene expression results for lungfish transcripts clustered by human orthologs into human homolog gene cluster
HHCG	Lungfish transcripts clustered in HHCG	Difference	Fold change (FC)	Test statistic	P-value (PV)	FDR p-value correction	NRF1 - TPM	NRF2 - TPM	NRF3 - TPM	NRF - Means TPM	BF1 - TPM	BF2 - TPM	BF3 - TPM	BF - Means TPM
A2M	c10466g1i1,c13989g1i1,c20086g1i1,c20086g1i2,c39184g1i1,c53157g1i1,c73154g1i1,c82561g1i1,c92641g1i1,	-6.19166	-6.63516	-2.63281	0.0580153	0.157441	2.95098	11.0259	7.89438	7.29042	0.979952	1.24014	1.07617	1.09875
A2ML1	c16187g1i1,c1712g1i1,c30863g1i1,c30863g2i1,c30863g2i2,c31081g1i1,c45755g1i1,c56726g1i1,c68799g1i1,c72605g1i1,c75826g1i1,c79988g1i1,c83893g1i1,	9.10445	1.04523	0.442183	0.681213	0.779137	164.626	226.353	212.951	201.31	226.745	198.051	206.447	210.414
A3GALT2	c14781g1i1,	-0.364017	-73.5234	-9.22571	0.000767146	0.028158	0.43286	0.297884	0.376366	0.369036	0.0150579	0	0	0.00501931
A4GALT	c58168g1i1,c81234g1i1,	0.0613834	2.72359	1.76436	0.15244	0.281986	0.0259871	0.0107302	0.0701237	0.0356137	0.130178	0.123465	0.0373478	0.0969971
A4GNT	c18053g1i1,c18053g1i2,c21391g1i1,c25101g1i1,c25101g2i1,c25101g2i2,c27170g1i1,c27170g1i2,c30354g1i1,c30354g1i2,c30702g17i1,c31540g1i1,c31540g1i2,c31540g1i3,c50624g1i1,c72302g1i1,c7637g1i1,	-8.47567	-1.53281	-4.5683	0.010274	0.0674231	22.6439	24.1224	26.3833	24.3832	14.7229	14.1066	18.893	15.9075
AAAS	c30144g1i1,c30144g1i2,	0.0646119	1.56058	3.69597	0.020909	0.093579	0.119454	0.126268	0.100053	0.115258	0.15199	0.18161	0.206011	0.17987
AACS	c6425g2i1,	0.00414636	1.02447	0.148555	0.889093	0.929131	0.213533	0.150105	0.144764	0.169467	0.203323	0.14421	0.173308	0.173614
AADAC	c10791g1i1,c10791g2i1,c31290g1i1,c31290g1i2,c31290g1i3,c31290g1i4,	-0.494953	-1.43323	-3.66044	0.0215719	0.0948807	1.54252	1.59051	1.77923	1.63742	1.03397	1.02246	1.37097	1.14247
AADACL4	c5696g1i2,	-0.119271	-1.39144	-1.88753	0.132126	0.258481	0.539263	0.37305	0.359597	0.42397	0.275792	0.282586	0.35572	0.304699
AADAT	c31088g1i1,c31088g1i2,c31088g1i3,c31088g1i4,c31088g1i5,c78587g1i1,c97261g1i1,	-4.93149	-3.48564	-5.16036	0.00669634	0.0562493	5.17058	7.53976	8.03609	6.91548	1.6419	1.60102	2.70906	1.98399
AAED1	c77079g1i1,	0.00353812	1.03819	0.215334	0.840041	0.895102	0.0816659	0.105376	0.0909017	0.0926478	0.0894889	0.0743661	0.124703	0.096186
AAGAB	c2169g1i1,c2169g1i2,	-0.141425	-1.38312	-4.48291	0.0109653	0.0691268	0.556248	0.471675	0.503778	0.510567	0.403018	0.334816	0.369592	0.369142
AAK1	c28805g1i1,c28805g1i2,c28805g1i3,c28805g1i4,c28805g1i5,c28805g1i6,	-0.0491703	-1.07599	-1.0579	0.349756	0.496416	0.703816	0.765588	0.619192	0.696199	0.626894	0.684942	0.62925	0.647028
AAMDC	c29881g1i1,	0.0137955	1.04503	0.463731	0.666952	0.766797	0.316603	0.332907	0.269563	0.306358	0.279515	0.358763	0.322182	0.320153
AAMP	c66444g1i1,	-1.34989	-1.53201	-6.72581	0.00254527	0.0388331	4.11322	3.59038	3.95813	3.88724	2.42555	2.39486	2.79165	2.53735
AAR2	c25328g1i2,	-0.0604048	-1.25241	-2.2188	0.0907336	0.205573	0.322892	0.302642	0.27363	0.299721	0.219451	0.212995	0.285504	0.239317
AARS	c25036g1i1,c25036g1i2,	0.164349	1.07072	0.665734	0.542008	0.666582	2.67682	2.37184	1.92287	2.32384	2.71156	2.41617	2.33684	2.48819
AARS2	c19846g1i1,c19846g1i2,	0.0461873	1.53091	3.53457	0.024131	0.100775	0.110356	0.0680462	0.0825859	0.0869961	0.127147	0.131426	0.140978	0.133183
AARSD1	c43119g1i1,	-0.0337844	-1.21203	-0.730177	0.505746	0.635618	0.214859	0.252455	0.112064	0.193126	0.148082	0.197309	0.132634	0.159341
AASDH	c18807g1i1,c18807g1i2,	0.0105696	1.126	0.887358	0.425021	0.563848	0.105588	0.0707257	0.0753456	0.0838865	0.0859508	0.0951283	0.102289	0.0944562
AASDHPPT	c21839g1i1,c21839g1i2,c21839g1i3,	-0.0554624	-1.49832	-2.18196	0.0945374	0.210686	0.116248	0.189627	0.194406	0.16676	0.115925	0.107277	0.11069	0.111298
AASS	c31289g1i1,c4469g1i1,	-0.0363502	-1.19273	-1.11231	0.328345	0.474783	0.256085	0.246046	0.172755	0.224962	0.189647	0.154423	0.221766	0.188612
AATF	c29169g1i1,c29169g1i4,	0.00653318	1.05265	0.241176	0.821277	0.881977	0.166107	0.103123	0.102996	0.124076	0.113601	0.113433	0.164793	0.130609
AATK	c11497g1i1,c39600g1i1,c66742g1i1,	0.0109152	1.07449	0.328888	0.758739	0.837573	0.13788	0.206242	0.095471	0.146531	0.156382	0.17139	0.144567	0.157446
ABAT	c20351g1i1,c20351g1i2,	-0.0726025	-1.50564	-2.76742	0.0504644	0.145629	0.183055	0.220237	0.245275	0.216189	0.106718	0.153947	0.170095	0.143587
ABCA1	c66683g1i1,	7.03206	1.65618	7.12097	0.00205566	0.0366755	12.1748	9.33257	10.6426	10.7167	17.1865	17.2144	18.8452	17.7487
ABCA10	c45430g1i1,c65913g1i1,	-0.0270549	-2.13527	-4.36903	0.0119772	0.0717957	0.0477759	0.0435353	0.0613475	0.0508862	0.0206315	0.0208721	0.0299902	0.0238313
ABCA12	c13115g1i1,c20280g1i1,c23687g1i1,c36383g1i1,c43212g1i1,c4599g1i1,c4599g1i2,c60836g1i1,c89778g1i1,	0.2016	1.84461	3.40021	0.0272721	0.106948	0.151057	0.317352	0.24766	0.23869	0.373472	0.488656	0.458741	0.44029
ABCA2	c11209g1i1,c1836g1i1,c1836g2i1,c42822g1i1,c46939g1i1,c76424g1i1,c82999g1i1,c91030g1i1,c92767g1i1,c9819g1i1,	0.0128336	1.11139	0.65827	0.546324	0.669961	0.0916055	0.130751	0.123289	0.115215	0.127467	0.10173	0.154949	0.128049
ABCA3	c32398g1i1,c3685g1i1,c3685g2i1,c96799g1i1,	0.532172	1.64701	5.22893	0.00638834	0.0552937	0.965125	0.658687	0.843707	0.822506	1.31854	1.29349	1.452	1.35468
ABCA5	c30905g7i2,c46983g1i1,c82712g1i1,	-0.219966	-1.08576	-0.826025	0.45521	0.592305	3.2117	2.83791	2.30528	2.78496	2.50377	2.64487	2.54635	2.56499
ABCA7	c34215g1i1,	0.00741732	1.51925	0.721101	0.510743	0.639677	0.0277156	0.00915514	0.00598304	0.0142846	0.0138837	0.0140456	0.0371765	0.0217019
ABCA9	c63103g1i1,c97726g1i1,	-0.00044986	-1.00938	-0.0197528	0.985187	0.995837	0.0308856	0.0892699	0.0250026	0.048386	0.0676885	0.0391303	0.0369898	0.0479362
ABCB1	c26599g1i1,c26599g1i2,	0.0441811	1.15661	0.556526	0.607516	0.720448	0.254083	0.238852	0.353378	0.282104	0.455285	0.312365	0.211205	0.326285
ABCB10	c17707g1i1,c72914g1i1,c88364g1i1,c88368g1i1,	-0.0132624	-1.05861	-0.669698	0.539725	0.664891	0.263925	0.22885	0.225862	0.239546	0.212479	0.208986	0.257385	0.226283
ABCB4	c1433g1i1,c79949g1i1,c87219g1i1,	-0.0324127	-1.63658	-0.415922	0.698813	0.792896	0.238073	0.0119153	0	0.0833294	0.0542085	0.0639809	0.0345606	0.0509167
ABCB6	c31573g1i1,c31573g1i2,	-0.0149272	-1.0498	-0.175569	0.869162	0.915923	0.462644	0.18861	0.292742	0.314665	0.352489	0.2518	0.294925	0.299738
ABCB7	c21443g1i1,	-0.281592	-1.46706	-4.87492	0.00819053	0.0613213	0.888663	0.820991	0.94382	0.884491	0.547941	0.567452	0.693304	0.602899
ABCB8	c2457g1i1,c2457g1i2,	0.034158	1.29196	2.55773	0.0627887	0.164493	0.130568	0.102826	0.117597	0.116997	0.148354	0.170899	0.134211	0.151155
ABCB9	c22376g2i1,c30024g1i3,c30024g1i5,c30990g2i1,c30990g3i1,c30990g3i2,c30990g3i3,c30990g4i1,c30990g4i2,c48998g1i1,c80849g1i1,c89418g1i1,	-2.07187	-1.65441	-2.23305	0.0893077	0.203492	3.84611	4.87729	6.99024	5.23788	3.27965	3.17198	3.04641	3.16601
ABCC1	c10098g1i1,c10098g2i1,c19146g1i1,c19146g2i1,c45223g1i1,c74365g1i1,c84520g1i1,c90216g1i1,c94023g1i1,	0.0713103	1.06712	0.403815	0.707006	0.799077	1.3888	0.899542	0.898749	1.06236	1.26342	1.10055	1.03705	1.13367
ABCC10	c35627g1i1,	0.228867	1.48283	5.73765	0.00457103	0.0488103	0.502315	0.469605	0.450112	0.474011	0.640936	0.768487	0.699209	0.702878
ABCC11	c67900g1i1,c96890g1i1,	0.00204736	#DIV/0!	1	0.373901	0.514134	0	0	0	0	0	0	0.00614208	0.00204736
ABCC12	c20159g1i1,c20962g2i1,c20962g2i2,c22972g1i1,c22972g2i1,c6421g1i1,c6421g1i2,	0	1	0	1	1	0	0	0	0	0	0	0	0
ABCC3	c12838g2i1,c12838g2i2,c30056g1i1,	0.132289	1.19474	1.82252	0.14246	0.270477	0.703025	0.736489	0.598383	0.679299	0.757667	0.930391	0.746707	0.811588
ABCC4	c19955g1i1,c19955g1i2,c31553g2i6,	-0.162272	-1.22611	-1.73751	0.157296	0.28781	0.786689	1.02446	0.828711	0.879953	0.663114	0.656473	0.833458	0.717681
ABCC5	c1606g1i1,c31827g1i1,c50688g1i1,c59294g1i1,c61409g1i1,c66860g1i1,c68089g1i1,c71854g1i1,c74008g1i1,c81779g1i1,c89835g1i1,	0.0620007	1.34146	1.67352	0.16954	0.302902	0.186613	0.148603	0.209516	0.181577	0.231615	0.194208	0.30491	0.243578
ABCC6	c20962g1i1,	0.0011377	1.0523	0.0781606	0.941454	0.965111	0.00639365	0.0105599	0.0483075	0.0217537	0.024021	0.0324015	0.0122517	0.0228914
ABCC9	c1049g1i1,c1049g2i1,c48750g1i1,c66645g1i1,c83g1i1,c83g2i1,	-0.255561	-1.90309	-3.37977	0.0277914	0.108078	0.631568	0.584142	0.399925	0.538545	0.32692	0.288057	0.233977	0.282985
ABCD1	c32843g1i1,c41237g1i1,c4321g1i1,	0.0412952	1.50123	2.48535	0.0678216	0.17262	0.0905169	0.0784873	0.0781604	0.0823882	0.155866	0.108946	0.106238	0.123683
ABCD3	c4271g1i1,	-0.010116	-1.0081	-0.109101	0.918377	0.949508	1.29465	1.29752	1.18288	1.25835	1.17168	1.15565	1.41736	1.24823
ABCD4	c18864g1i1,c18864g1i2,	-0.00116118	-1.00439	-0.0462782	0.965307	0.981084	0.230496	0.263432	0.302325	0.265418	0.292312	0.252595	0.247863	0.264256
ABCE1	c43228g1i1,	-4.23937	-1.78967	-10.6696	0.000437066	0.024449	9.28448	9.57693	9.96231	9.60791	5.13527	4.92194	6.0484	5.36854
ABCF1	c18298g1i1,	-0.00830606	-1.00807	-0.124299	0.907074	0.941928	1.15414	1.02031	0.939532	1.038	1.0435	1.06157	0.984003	1.02969
ABCF2	c54699g1i1,	-4.61482	-1.56626	-38.6053	2.68921e-06	0.00560424	12.8577	12.5282	12.9074	12.7644	8.16969	8.12981	8.14937	8.14962
ABCF3	c9625g1i1,	0.0192218	1.0355	0.368772	0.730987	0.817598	0.597462	0.52381	0.503296	0.541523	0.559197	0.486041	0.636995	0.560744
ABCG2	c2971g1i1,c8136g1i1,c8136g1i2,	0.0273869	1.46569	2.25222	0.0874303	0.200786	0.0663175	0.0610247	0.0490839	0.0588087	0.106781	0.0828201	0.0689858	0.0861956
ABCG4	c14177g1i1,c98212g1i1,	-0.0219417	-6.4154	-1.82118	0.142682	0.270699	0.0194121	0.0480921	0.0104763	0.0259935	0.0121552	0	0	0.00405173
ABHD10	c55851g1i1,c69814g1i1,	0.110544	1.37913	2.59174	0.0605726	0.160955	0.359524	0.288102	0.227085	0.29157	0.366866	0.408259	0.431218	0.402114
ABHD11	c26080g1i1,c26080g1i2,	0.00361609	1.03168	0.169522	0.873614	0.919329	0.141955	0.10027	0.10022	0.114148	0.0972729	0.106325	0.149695	0.117764
ABHD12	c14819g1i1,	-0.0305688	-1.43424	-0.997775	0.374857	0.514911	0.158719	0.0837099	0.0604643	0.100964	0.0785056	0.0777314	0.0549499	0.0703956
ABHD13	c25313g1i1,c25313g1i2,	-0.0924057	-1.1288	-1.85847	0.136642	0.264083	0.74183	0.878316	0.809367	0.809838	0.685246	0.689001	0.778049	0.717432
ABHD14A	c31995g1i1,	-0.0640033	-1.16298	-3.43671	0.0263731	0.105229	0.42003	0.474205	0.475869	0.456701	0.386762	0.393474	0.397857	0.392698
ABHD14B	c5521g1i1,c5521g1i2,	0.538246	1.88956	6.09182	0.00367207	0.0450978	0.70504	0.583152	0.527027	0.605073	1.02147	1.14097	1.26751	1.14332
ABHD15	c68678g1i1,c78556g1i1,	0.0288559	1.81795	2.83545	0.0470841	0.140006	0.0452101	0.0341348	0.0264904	0.0352784	0.0614711	0.0801898	0.0507419	0.0641343
ABHD16A	c23974g1i1,	-0.252261	-1.24494	-5.41352	0.00564124	0.0527639	1.33213	1.30714	1.20723	1.28217	0.977481	1.04689	1.06535	1.02991
ABHD17A	c25488g2i1,c25488g2i2,	-0.256186	-1.49895	-6.85271	0.00237373	0.0382485	0.769984	0.711492	0.827431	0.769636	0.503378	0.490985	0.545985	0.51345
ABHD17B	c2618g1i1,	0.0589986	1.10124	0.942493	0.399305	0.539681	0.546949	0.514996	0.686358	0.582768	0.58766	0.633371	0.704268	0.641766
ABHD17C	c68265g1i1,	0.0725562	1.09623	1.54265	0.197784	0.335157	0.678055	0.78067	0.803231	0.753985	0.77692	0.869748	0.832956	0.826541
ABHD2	c21297g1i1,c21297g1i2,c21297g1i3,	0.123694	1.80655	7.80242	0.00145583	0.0331835	0.137004	0.168717	0.154363	0.153361	0.302514	0.260364	0.268287	0.277055
ABHD3	c30528g1i1,c30528g1i2,c30528g1i3,c30528g1i4,c30528g1i5,	0.0939433	1.74493	9.04755	0.000826915	0.0287847	0.11075	0.132106	0.135477	0.126111	0.231159	0.207351	0.221653	0.220054
ABHD4	c18974g1i1,c18974g1i2,	-0.0138434	-1.15298	-0.350702	0.743502	0.826464	0.0999396	0.173674	0.0393964	0.104337	0.0946846	0.100193	0.0766026	0.0904934
ABHD5	c5563g2i1,	-0.00651849	-1.06464	-0.757086	0.491146	0.622189	0.108064	0.102254	0.11178	0.107366	0.0859922	0.114092	0.102459	0.100848
ABHD6	c11897g1i1,c42401g1i1,c83138g1i1,	-0.0272081	-2.53049	-2.01303	0.114403	0.23652	0.0520071	0.0202108	0.0627386	0.0449855	0.0153248	0.0116276	0.0263798	0.0177774
ABI1	c21519g2i1,c29161g1i1,c29161g1i2,c29161g1i3,c29161g1i4,c29161g1i5,c29161g1i6,c29161g1i7,c29161g1i8,c29161g1i9,	0.0272671	1.02552	0.480896	0.655712	0.758572	1.13654	0.98568	1.08346	1.06856	1.11146	1.14805	1.02797	1.09583
ABI2	c21519g1i1,c26926g1i1,c26926g2i1,c26926g2i2,	-0.51613	-1.52478	-5.84241	0.00427945	0.0477793	1.3992	1.53063	1.56908	1.49964	1.00635	0.849261	1.09491	0.983508
ABI3BP	c30996g1i3,c30996g1i4,c42869g1i1,c4504g1i1,c4504g1i2,c6796g1i1,	-4.63581	-2.31888	-5.32426	0.00598835	0.0538146	6.78478	9.68614	7.98137	8.15076	3.10994	3.87659	3.55832	3.51495
ABL1	c25236g1i1,c25236g1i2,c25236g1i3,	0.0797792	1.79505	11.8982	0.000285792	0.022356	0.0926427	0.104902	0.103488	0.100344	0.17023	0.189129	0.181012	0.180124
ABL2	c23131g1i1,c23131g1i2,c23131g2i1,	0.0626745	1.46773	2.28869	0.0839785	0.195619	0.136566	0.09569	0.169738	0.133998	0.212487	0.214965	0.162565	0.196672
ABLIM1	c27019g1i1,c27019g1i2,c27019g1i3,c27019g1i4,	-0.185858	-1.13372	-2.45335	0.0701916	0.176409	1.58615	1.70121	1.44	1.57579	1.3907	1.38068	1.39841	1.38993
ABLIM3	c18299g1i1,c18299g2i1,c18299g2i2,c71595g1i1,	-0.474469	-3.32653	-10.559	0.000455127	0.0248496	0.700195	0.733666	0.60136	0.678407	0.207433	0.238469	0.165913	0.203938
ABO	c29834g2i1,c29834g2i2,c29834g2i3,c29834g2i4,c29834g2i5,c29834g2i6,c29834g3i1,c29834g3i2,c29834g3i3,c29834g3i4,c30775g4i2,c30775g7i1,c30787g1i1,c30787g1i2,c89713g1i1,	-1.28735	-1.32548	-3.56025	0.0235808	0.0994304	4.53099	5.50961	5.68728	5.24263	4.03296	3.9168	3.91608	3.95528
ABR	c51613g1i1,c57471g1i1,	0.169647	1.23359	3.49832	0.024934	0.10221	0.803473	0.698438	0.676911	0.726274	0.953257	0.86531	0.869196	0.895921
ABRA	c55567g1i1,	-0.00604293	-1.41429	-0.888495	0.424477	0.563418	0.0181988	0.024046	0.0196431	0.0206293	0.00911639	0.0276682	0.00697459	0.0145864
ABRACL	c28599g1i1,c28599g1i2,c30303g3i1,c30303g3i2,	0.71099	1.81592	5.06645	0.00714815	0.0580646	1.04613	0.840775	0.727279	0.871394	1.38437	1.62176	1.74101	1.58238
ABT1	c30469g1i1,	0.00283528	1.01294	0.201334	0.850261	0.903438	0.222122	0.20291	0.232324	0.219118	0.224013	0.201722	0.240125	0.221954
ABTB1	c69459g1i1,c91576g1i1,	0.0225432	1.33239	1.12813	0.322349	0.46828	0.0890808	0.0767623	0.0376241	0.0678224	0.0824566	0.0736044	0.115036	0.0903656
ABTB2	c13709g1i1,c31920g1i1,c67982g1i1,c77248g1i1,	-0.0561325	-1.02413	-0.280012	0.793352	0.862269	2.12718	2.44529	2.57357	2.38202	2.27623	2.09401	2.6074	2.32588
ACAA1	c31537g2i1,	0.459967	1.48704	6.09296	0.00366955	0.0450978	1.08253	0.894445	0.856264	0.944411	1.41654	1.44641	1.35018	1.40438
ACAA2	c31029g9i1,	0.0441504	1.06162	0.265886	0.803469	0.869441	1.03712	0.577456	0.534935	0.716503	0.72091	0.717386	0.843663	0.760653
ACACA	c25485g1i1,c25485g1i2,c82325g1i1,	1.60779	1.35019	2.0773	0.106348	0.226209	4.62481	5.08654	4.06221	4.59119	6.51088	4.8343	7.25176	6.19898
ACACB	c38379g1i1,c81672g1i1,c85745g1i1,	0.0175901	2.19972	2.57905	0.0613889	0.162355	0.0117893	0.0194714	0.0127249	0.0146619	0.0442923	0.0298726	0.0225909	0.0322519
ACAD10	c27824g1i1,c27824g1i2,c27824g1i3,	0.061924	1.24914	2.10358	0.103235	0.222147	0.261784	0.2341	0.249777	0.248553	0.267163	0.300514	0.363755	0.310477
ACAD11	c20201g1i1,	-0.0522701	-1.17375	-2.89556	0.0443147	0.135612	0.341642	0.378962	0.338709	0.353104	0.30108	0.278941	0.322481	0.300834
ACAD8	c22045g1i1,c22045g1i2,	0.00791262	1.04314	0.587858	0.588213	0.704641	0.177014	0.202809	0.170407	0.18341	0.174748	0.19295	0.206269	0.191322
ACAD9	c89285g1i1,	-0.107689	-1.52322	-3.42036	0.0267714	0.106095	0.309148	0.335223	0.296156	0.313509	0.241237	0.228574	0.147649	0.20582
ACADL	c29690g1i1,	0.0838196	1.10555	1.40292	0.233294	0.37492	0.892634	0.736895	0.752849	0.794126	0.910593	0.810947	0.912298	0.877946
ACADM	c43373g1i1,	0.104217	1.37652	2.10523	0.103043	0.221932	0.343004	0.293024	0.194333	0.276787	0.426264	0.367966	0.348782	0.381004
ACADS	c28051g2i1,	-0.010466	-1.00721	-0.0523378	0.960769	0.978101	1.35171	1.68148	1.35554	1.46291	1.25459	1.31733	1.7854	1.45244
ACADSB	c46601g1i1,c67299g1i1,	0.0971383	1.11839	1.29601	0.264695	0.409486	0.908979	0.824564	0.728014	0.820519	0.937833	0.816199	0.998941	0.917657
ACADVL	c45490g1i1,	-0.189589	-1.20082	-1.02842	0.361874	0.507955	1.38379	1.06466	0.952574	1.13367	0.804728	0.820554	1.20698	0.944086
ACAN	c26275g1i1,c27702g1i1,c27702g1i2,c27702g1i3,c27702g1i4,c31326g3i1,c31326g3i2,	-1.34975	-2.77995	-4.33023	0.0123475	0.0724238	1.62624	2.52097	2.17695	2.10805	0.651628	0.530138	1.09315	0.758305
ACAP2	c28437g1i1,c28437g1i2,c31348g2i1,c66146g1i1,	-0.0768476	-1.17144	-1.34911	0.248613	0.392112	0.585728	0.418246	0.571312	0.525095	0.482008	0.447632	0.415102	0.448248
ACAP3	c21660g1i1,c21660g2i1,	0.0430047	1.6023	3.86496	0.0180708	0.0861254	0.0741187	0.0524641	0.0876201	0.071401	0.121552	0.115144	0.106521	0.114406
ACAT1	c55135g1i1,	-0.0742213	-1.12422	-2.40502	0.0739524	0.181531	0.659127	0.678421	0.677559	0.671703	0.606696	0.541156	0.644592	0.597481
ACAT2	c3488g1i1,c3488g2i1,	0.307105	1.35479	8.36209	0.00111836	0.0312117	0.8892	0.879804	0.827773	0.865592	1.1629	1.12394	1.23126	1.1727
ACBD3	c4601g1i1,c4601g1i2,	0.0761687	1.08899	2.37568	0.0763476	0.18497	0.905393	0.839084	0.823316	0.855931	0.90572	0.919502	0.971076	0.9321
ACBD4	c26576g1i1,	0.0450134	1.31799	1.91269	0.128347	0.253722	0.165657	0.0976096	0.161407	0.141558	0.197365	0.170171	0.192177	0.186571
ACBD5	c34746g1i1,	-0.0246371	-1.2877	-1.95118	0.122791	0.247358	0.110566	0.0930292	0.127221	0.110272	0.0718452	0.0991134	0.0859466	0.0856351
ACBD6	c31340g3i1,	-0.0897732	-1.29792	-1.11849	0.325989	0.472389	0.430339	0.356878	0.386097	0.391105	0.231944	0.216245	0.455806	0.301332
ACBD7	c58636g1i1,	0.0924144	1.51855	2.34471	0.0789705	0.188277	0.196555	0.173748	0.164345	0.178216	0.24962	0.217458	0.344815	0.270631
ACCS	c18628g1i1,c18628g2i2,c28011g1i1,	-0.116164	-1.38323	-2.14201	0.0988645	0.216622	0.321846	0.434033	0.501961	0.41928	0.283805	0.329201	0.296341	0.303116
ACD	c28642g1i1,c28642g1i2,c60520g1i1,	0.579435	1.54439	3.50087	0.0248765	0.102104	1.2724	0.969931	0.950799	1.06438	1.55575	1.47851	1.89717	1.64381
ACE	c23346g1i1,c23346g2i1,c23346g3i1,c44317g1i1,c52121g1i1,c91759g1i1,	-0.0628933	-1.13849	-0.781689	0.478078	0.61199	0.55338	0.522271	0.4754	0.517017	0.608157	0.38632	0.367893	0.454123
ACER1	c32077g1i1,c59546g1i1,c92796g1i1,	0.0365152	3.53471	1.49182	0.21002	0.348274	0.00802924	0.0265225	0.00866646	0.0144061	0.0502764	0.0101726	0.0923148	0.0509213
ACER2	c4227g1i1,	-0.0062425	-1.02516	-0.199495	0.851606	0.904112	0.269574	0.237229	0.256142	0.254315	0.3011	0.1978	0.245318	0.248073
ACER3	c32253g1i1,	0.373574	2.40229	8.66844	0.000974554	0.0303168	0.322811	0.273659	0.202737	0.266402	0.687792	0.630666	0.601471	0.639976
ACHE	c39902g1i1,c44008g1i1,c54305g1i1,c93592g1i1,	-0.0253109	-1.07341	-0.43169	0.688217	0.784781	0.354705	0.476614	0.27903	0.370116	0.353861	0.357988	0.322566	0.344805
ACIN1	c31298g1i1,c31298g1i2,c31298g8i1,c31298g8i2,	0.266898	1.37699	2.38996	0.0751707	0.183242	0.810738	0.745887	0.567305	0.707977	1.03076	0.808447	1.08542	0.974874
ACKR3	c23612g4i1,c77829g1i1,	-0.958527	-1.6977	-1.6791	0.168434	0.301388	1.84556	1.82475	3.32682	2.33237	1.03771	1.1532	1.93064	1.37385
ACKR4	c57159g1i1,	0.00831665	1.96828	0.799126	0.46898	0.604025	0.00979784	0.00539411	0.0105754	0.00858912	0.00409006	0.0372398	0.00938741	0.0169058
ACLY	c26341g1i1,c26341g1i2,	1.01124	1.59612	6.19597	0.00345003	0.0438441	1.87542	1.61719	1.59647	1.69636	2.92285	2.74491	2.45504	2.7076
ACN9	c29864g1i1,c29864g1i2,c29864g1i3,	-0.00301921	-1.02503	-0.156581	0.88316	0.924774	0.154021	0.122481	0.0944105	0.123638	0.135735	0.120454	0.105667	0.120618
ACO1	c44036g1i1,	0.181948	1.19538	2.68758	0.0547956	0.152313	1.05264	0.885537	0.855616	0.931265	1.15847	1.12125	1.05992	1.11321
ACO2	c31791g1i1,	-2.30576	-1.6371	-7.67821	0.00154714	0.0337973	6.46912	5.5742	5.73135	5.92489	3.62318	3.41165	3.82256	3.61913
ACOT1	c1082g1i1,c1082g1i2,	-0.00743494	-1.14308	-0.562575	0.603759	0.717396	0.0470042	0.0776332	0.0535532	0.0593969	0.0506893	0.0363926	0.0688039	0.0519619
ACOT11	c35552g1i1,	-0.0568849	-1.09891	-0.733073	0.50416	0.634503	0.495057	0.640785	0.760176	0.632006	0.552924	0.578158	0.59428	0.575121
ACOT13	c16209g1i1,c43664g1i1,	-0.0846388	-1.06289	-0.521499	0.629562	0.737713	1.67381	1.13062	1.48677	1.4304	1.40616	1.32737	1.30375	1.34576
ACOT2	c31044g11i1,c31044g14i4,c61339g1i1,c88734g1i1,	0.424657	1.13284	0.846534	0.444929	0.582596	3.27624	3.38194	2.93234	3.19684	3.11332	3.16425	4.58691	3.6215
ACOT4	c16209g1i2,c45702g1i1,	0.0317947	1.25626	0.389661	0.716645	0.806729	0.276733	0.0457058	0.0497825	0.124074	0.138625	0.116868	0.212113	0.155868
ACOT7	c29684g1i1,c29684g1i2,c29684g1i3,	-0.144769	-1.30741	-1.60251	0.184302	0.319477	0.709379	0.461549	0.676182	0.615703	0.438421	0.412409	0.561973	0.470934
ACOT8	c31235g12i1,c31235g12i2,	0.0532892	1.1332	1.20859	0.293378	0.439773	0.390778	0.414085	0.395335	0.400066	0.427992	0.393944	0.538128	0.453355
ACOT9	c6170g1i1,	0.010269	1.04032	0.323295	0.762668	0.839646	0.247909	0.263366	0.252792	0.254689	0.24806	0.220965	0.32585	0.264958
ACOX1	c31216g1i1,c31216g1i2,	0.144366	1.16187	2.99787	0.0400261	0.129152	0.868021	0.889659	0.917886	0.891855	0.979451	1.00204	1.12717	1.03622
ACOX2	c4587g1i1,c4587g1i2,	-0.255949	-1.85475	-5.63252	0.00488852	0.0500176	0.627558	0.547822	0.490794	0.555391	0.271072	0.284098	0.343157	0.299442
ACOX3	c30220g1i1,c30220g1i2,c30220g1i3,c30220g1i4,c30220g1i5,c30220g1i6,c30220g1i7,	0.0496458	1.18631	2.42559	0.0723249	0.179412	0.268059	0.286225	0.245104	0.266463	0.327147	0.283373	0.337805	0.316108
ACP2	c225g1i1,c6046g1i1,	0.0768843	1.37598	1.83227	0.140855	0.268625	0.273227	0.167863	0.172387	0.204492	0.26448	0.250842	0.328807	0.281376
ACP5	c21398g1i1,c21398g1i2,c77516g1i1,	0.469034	1.24646	1.21899	0.289816	0.436564	1.79774	1.83839	2.07316	1.9031	3.08825	2.20751	1.82063	2.37213
ACP6	c28919g1i1,	0.105991	1.79828	3.9906	0.0162569	0.0818978	0.148394	0.158195	0.0917343	0.132774	0.272001	0.221335	0.222961	0.238766
ACPP	c30743g4i1,c30743g4i2,	-0.0362369	-1.52297	-2.44854	0.0705559	0.177011	0.0871305	0.103802	0.125651	0.105528	0.0635022	0.0560994	0.0882706	0.0692907
ACR	c32821g1i1,	-0.00043753	-1.0178	-0.077156	0.942205	0.965417	0.0333352	0.0165171	0.0251865	0.0250129	0.0292228	0.0253402	0.0191633	0.0245754
ACRC	c12858g1i1,c12858g2i1,	0.0271856	5.4296	2.60454	0.0597617	0.159787	0.0151429	0	0.00326893	0.00613726	0.0151711	0.0383702	0.0464273	0.0333229
ACSBG2	c25220g1i2,c25220g1i3,c35853g1i1,c51089g1i1,c59670g1i1,c89569g1i1,	-0.0810605	-1.09186	-0.47289	0.660941	0.762212	1.28321	0.862831	0.744533	0.963525	0.895607	0.787173	0.964615	0.882465
ACSF2	c30141g1i1,c30141g1i2,c30141g2i1,c30141g2i2,c30161g4i1,c45559g1i1,c73g1i1,	2.30857	1.51429	2.9537	0.0418154	0.132023	5.09697	4.04282	4.32677	4.48885	8.17775	6.43302	5.78148	6.79742
ACSF3	c55805g1i1,	-0.0768247	-1.55488	-2.82932	0.0473777	0.140586	0.231202	0.171622	0.243009	0.215278	0.160496	0.147008	0.107855	0.138453
ACSL1	c25710g1i1,c25710g1i2,c25710g1i3,c25710g1i4,c25710g1i5,c25710g1i6,	-0.128109	-1.25739	-4.56589	0.0102928	0.0674263	0.590946	0.673816	0.612722	0.625828	0.501202	0.473462	0.518493	0.497719
ACSL3	c24411g1i1,c24411g1i2,	0.0630876	1.25705	1.93073	0.12571	0.250597	0.261892	0.229912	0.244477	0.245427	0.357524	0.317852	0.250168	0.308515
ACSL4	c24225g1i1,	-0.690383	-1.43201	-5.59594	0.00500526	0.0504024	2.35955	2.21522	2.2906	2.28846	1.60315	1.39446	1.79661	1.59807
ACSL5	c32682g1i1,	-0.00670399	-1.05697	-0.928338	0.405779	0.544867	0.134687	0.122474	0.115974	0.124378	0.109922	0.116956	0.126145	0.117674
ACSM3	c28390g1i1,c28390g1i2,c28390g2i1,	-0.0264177	-1.4764	-0.700013	0.522493	0.650008	0.0779613	0.119565	0.0480849	0.0818705	0.0348691	0.0141103	0.117379	0.0554527
ACSS1	c27480g1i1,c51893g1i1,	-0.617288	-1.21073	-1.4934	0.209629	0.347842	4.27664	3.40029	2.96286	3.5466	2.88963	2.69653	3.20177	2.92931
ACSS2	c17046g1i1,c17046g2i1,c45055g1i1,c76209g1i1,	-0.0493275	-1.25055	-1.02589	0.36293	0.508824	0.268533	0.192833	0.277243	0.246203	0.248565	0.118336	0.223726	0.196876
ACSS3	c78910g1i1,	0.0243781	1.59282	2.43581	0.0715313	0.17848	0.0535768	0.0466576	0.0231315	0.041122	0.0707558	0.0678786	0.0578657	0.0655001
ACTA2	c84885g1i1,c85239g1i1,	-24.0067	-2.87731	-9.89361	0.000585756	0.0262072	33.8113	40.5685	36.0039	36.7946	11.8369	15.5219	11.0047	12.7878
ACTB	c27690g2i1,c27690g3i1,	-21.1469	-1.19689	-2.35671	0.0779418	0.187078	115.047	128.259	142.34	128.549	101.686	104.714	115.806	107.402
ACTC1	c13927g1i1,c24798g1i1,c24798g2i1,c24798g3i1,c26665g2i1,c26665g3i1,c59631g1i1,c97224g1i1,	-609.877	-8.86299	-11.5517	0.00032076	0.022356	740.616	717.287	604.418	687.44	53.0773	140.863	38.7485	77.5631
ACTG1	c1224g1i1,c19832g1i1,c26665g1i1,c30517g1i1,	-16.2695	-1.04793	-0.590055	0.586875	0.703656	306.087	362.168	398.847	355.701	328.377	347.54	342.376	339.431
ACTG2	c1224g2i1,c13927g2i1,c16927g1i1,c24798g4i1,c24798g5i1,	-223.068	-7.43123	-9.55272	0.000670754	0.0274516	298.123	244.521	230.616	257.753	28.0327	56.2335	19.7891	34.6851
ACTL6A	c10737g1i1,c28781g1i1,	0.624127	1.67814	4.94269	0.0078018	0.0602618	1.03121	0.829992	0.899843	0.920347	1.48058	1.39112	1.76172	1.54447
ACTL6B	c28781g1i2,c28781g1i3,c28781g1i4,	0.015554	1.17973	1.95077	0.122849	0.247365	0.0851816	0.0912974	0.0831388	0.0865393	0.103271	0.0884025	0.114606	0.102093
ACTN1	c30556g4i1,	0.067512	1.03528	0.55408	0.60904	0.72112	1.76737	1.90828	2.06553	1.91373	1.8328	1.97952	2.1314	1.98124
ACTN2	c16524g2i1,c30556g1i1,	-5.69218	-11.2276	-6.33906	0.00317123	0.0423602	7.14183	7.0444	4.55996	6.24873	0.360596	1.15335	0.155706	0.556552
ACTN3	c16524g1i1,c30556g3i1,	-3.00112	-10.4743	-4.47784	0.0110081	0.0691581	3.9286	3.98782	2.03723	3.31788	0.178038	0.705814	0.0664437	0.316765
ACTN4	c30556g2i1,	2.0241	1.52032	4.31432	0.0125033	0.0727702	4.39365	3.96144	3.31518	3.89009	6.06362	6.43023	5.24872	5.91419
ACTR10	c43755g1i1,	-0.790566	-1.40702	-7.82917	0.00143705	0.0330495	2.81304	2.53887	2.84671	2.73288	1.99019	1.89947	1.93726	1.94231
ACTR1B	c28956g1i1,	0.328214	1.30024	6.02461	0.00382471	0.0458321	1.14369	1.14828	0.987566	1.09318	1.44359	1.39751	1.42308	1.42139
ACTR2	c22879g1i1,c4498g1i1,	-0.276119	-1.01735	-0.240926	0.821458	0.881977	14.1381	16.6174	17.8132	16.1895	15.1612	16.3379	16.2411	15.9134
ACTR3	c83065g1i1,	0.423295	1.04293	1.76454	0.152407	0.281967	9.93225	9.74861	9.89961	9.86016	9.88875	10.2659	10.6957	10.2835
ACTR3B	c31752g1i1,	-0.0346074	-7.1018	-2.67117	0.0557382	0.153715	0.0487258	0.0563336	0.0157778	0.0402791	0	0.0123465	0.00466847	0.00567167
ACTR5	c19763g1i1,	0.014439	1.07523	0.560232	0.605212	0.718647	0.214904	0.183195	0.177711	0.191936	0.184485	0.182245	0.252395	0.206375
ACTR6	c90167g1i1,	0.0155692	1.05615	0.395037	0.712976	0.803698	0.33615	0.268024	0.227705	0.277293	0.270003	0.268746	0.339838	0.292862
ACTR8	c16554g1i1,c16554g1i2,	0.0144014	1.07543	0.538202	0.618989	0.729043	0.233431	0.181175	0.158183	0.19093	0.206612	0.179002	0.230379	0.205331
ACVR1	c34985g1i1,c76495g1i1,c91856g1i1,c94375g1i1,	1.60104	1.57558	10.898	0.000402511	0.0240942	2.91944	2.83168	2.59374	2.78162	4.48391	4.50132	4.16273	4.38266
ACVR1B	c28318g1i1,c29237g1i1,c29237g1i2,c29237g1i3,c64891g1i1,c70836g1i1,	-0.00784857	-1.18352	-1.39601	0.235207	0.377002	0.0584121	0.0422077	0.0512263	0.0506154	0.0365757	0.0462529	0.0454718	0.0427668
ACVR2A	c48545g1i1,c59014g1i1,c89111g1i1,	0.0121564	1.1799	1.27771	0.270468	0.415534	0.0659955	0.0826893	0.0540389	0.0675746	0.0712486	0.0807292	0.0872152	0.079731
ACVR2B	c33743g1i1,c4350g1i1,c55560g1i1,	0.0855162	2.32237	2.89703	0.0442497	0.135575	0.0895111	0.0227444	0.0817511	0.0646689	0.155212	0.183193	0.11215	0.150185
ACY1	c31160g3i4,c31160g3i5,c31160g3i7,c31160g3i9,	0.0458427	1.14504	0.772725	0.482808	0.615473	0.318351	0.32759	0.302238	0.31606	0.313101	0.293524	0.479082	0.361902
ACYP1	c19695g2i1,c19695g2i2,	0.0477244	1.34107	1.7703	0.151386	0.280751	0.14337	0.143767	0.132641	0.139926	0.153897	0.168666	0.240387	0.18765
ACYP2	c54752g1i1,c57040g1i1,	-0.247038	-4.48336	-5.79196	0.00441694	0.0483185	0.364063	0.3567	0.233109	0.317957	0.0695484	0.0781773	0.0650328	0.0709195
ADA	c1580g2i1,	-0.15317	-1.78083	-2.59288	0.0605002	0.160923	0.437936	0.24046	0.369605	0.349334	0.179411	0.190357	0.218723	0.196163
ADAD1	c64729g1i1,	0.0211058	#DIV/0!	1.88577	0.132395	0.258773	0	0	0	0	0	0.0252012	0.0381163	0.0211058
ADAM10	c6359g1i1,c66932g1i1,	0.277201	1.07819	1.78758	0.148369	0.277501	3.76415	3.52108	3.35089	3.54537	3.65763	3.81231	3.99777	3.82257
ADAM11	c59545g1i1,	-0.0149572	-1.69765	-2.13531	0.0996119	0.217567	0.0435024	0.0239498	0.0417377	0.0363966	0.0181599	0.0183717	0.0277867	0.0214394
ADAM12	c30287g1i1,c30287g1i2,c30287g1i3,c30287g1i4,c30287g1i5,c44045g1i1,c5118g1i1,c5118g2i1,c57463g1i1,	0.516286	1.27893	3.71354	0.0205902	0.0927103	1.94635	1.63017	1.97637	1.85096	2.20067	2.43086	2.47023	2.36725
ADAM17	c27011g1i1,	0.132436	1.49919	4.496	0.0108558	0.0686648	0.310233	0.226219	0.259456	0.265303	0.365358	0.419076	0.408783	0.397739
ADAM19	c46118g1i1,	0.0329292	5.73588	4.7509	0.00896499	0.0635132	0.0109193	0.00601151	0.00392862	0.00695314	0.0410238	0.0507249	0.0278983	0.0398824
ADAM22	c35656g1i1,c71708g1i1,c79939g1i1,c99241g1i1,	-0.136589	-2.66084	-2.71153	0.0534527	0.150484	0.15105	0.191906	0.313534	0.21883	0.0582047	0.0883253	0.100193	0.0822408
ADAM23	c14870g1i1,c14870g1i2,c50282g1i1,c76969g1i1,	-0.158863	-3.40341	-1.64771	0.174758	0.30841	0.417447	0.127007	0.13043	0.224961	0.0550299	0.0695896	0.073677	0.0660988
ADAM28	c29832g1i1,c29832g1i2,c29832g1i3,c29832g1i4,	0.745884	1.37623	1.7351	0.157738	0.288414	2.59637	1.55004	1.8012	1.98254	2.9217	3.10928	2.15429	2.72842
ADAM33	c71830g1i1,c78644g1i1,	0.115684	3.84205	6.20952	0.00342238	0.0436957	0.0372771	0.0513064	0.0335296	0.0407044	0.186734	0.157426	0.125005	0.156388
ADAM8	c26309g1i1,c26309g1i2,	0.635173	3.01808	5.28329	0.00615638	0.0544159	0.245811	0.235404	0.463009	0.314741	1.08562	0.996222	0.767896	0.949914
ADAM9	c20381g1i1,c33616g1i1,c34011g1i1,c4171g1i1,c4171g1i2,c91823g1i1,	-2.39622	-1.27784	-3.32544	0.0292297	0.110596	12.3659	10.2812	10.415	11.0207	8.84711	8.11453	8.91176	8.62446
ADAMTS1	c21214g1i1,c45726g1i1,c6577g1i1,	-2.29218	-1.2447	-0.445949	0.678709	0.777106	4.46453	21.5313	8.98233	11.6594	10.2578	9.60816	8.23565	9.3672
ADAMTS10	c25500g2i1,c7806g2i1,	0.0210094	3.57093	2.95297	0.0418455	0.13203	0.0080426	0.0099625	0.00651066	0.00817192	0.0428061	0.0254737	0.0192642	0.0291814
ADAMTS14	c23882g1i1,c35970g1i1,c4187g1i1,c60018g1i1,	0.106275	4.88203	3.8646	0.0180763	0.0861254	0.0401583	0.0301483	0.0118215	0.027376	0.146303	0.0832552	0.171394	0.133651
ADAMTS15	c17590g1i1,c54814g1i1,c90808g1i1,	-0.222623	-4.91719	-2.92896	0.0428581	0.133406	0.29558	0.402036	0.140752	0.279456	0.054436	0.0660851	0.0499762	0.0568324
ADAMTS16	c10559g1i1,c10559g2i1,c1115g1i1,c1115g2i1,c34972g1i1,	0.0243215	3.99726	6.8757	0.00234419	0.0382485	0.00300037	0.0148664	0.00647698	0.0081146	0.0319385	0.032311	0.0330589	0.0324361
ADAMTS17	c1131g1i1,c75642g1i1,	0.0794097	4.60535	7.78866	0.00146561	0.0332444	0.00763602	0.0378355	0.0206051	0.0220255	0.109973	0.0919066	0.102426	0.101435
ADAMTS2	c18332g1i1,c32979g1i1,c45409g1i1,c67342g1i1,c85598g1i1,	-0.00295463	-1.09196	-0.336497	0.753409	0.833837	0.0189715	0.04087	0.0454057	0.0350824	0.0258246	0.0365761	0.0339827	0.0321278
ADAMTS20	c66584g1i1,	0.01736	2.77628	2.85915	0.0459688	0.138195	0.0160585	0.0132613	0	0.00977325	0.0201106	0.0305177	0.0307716	0.0271333
ADAMTS3	c34211g1i1,c34857g1i1,c35509g1i1,c37079g1i1,c57732g1i1,c83682g1i1,	0.0347456	1.15722	0.864631	0.436012	0.574148	0.241949	0.235325	0.185707	0.220994	0.228934	0.211168	0.327115	0.255739
ADAMTS4	c9892g2i1,	0.299768	6.18937	2.77886	0.0498766	0.144781	0.0107856	0.112363	0.0501482	0.0577657	0.551715	0.323748	0.197137	0.357533
ADAMTS5	c13777g1i1,c54756g1i1,	0.0179248	1.4913	1.82778	0.141591	0.2695	0.0370583	0.0529351	0.0194591	0.0364842	0.0514266	0.0571021	0.0546983	0.054409
ADAMTS6	c34245g1i1,c40790g1i1,c6577g2i1,	0.017468	1.78324	1.89957	0.130304	0.256346	0.0279938	0.0154117	0.0235009	0.0223022	0.0311623	0.0315258	0.0566225	0.0397702
ADAMTS7	c41078g1i1,c43520g1i1,c58580g1i1,	0.0305603	1.26353	0.513687	0.634544	0.741652	0.0531165	0.230287	0.0644984	0.115967	0.116409	0.151415	0.171759	0.146528
ADAMTS8	c41484g1i1,	0.0137323	#DIV/0!	11.5225	0.000323945	0.022356	0	0	0	0	0.0148365	0.0150095	0.0113508	0.0137323
ADAMTS9	c13617g1i1,c13617g2i1,c18332g2i1,c22788g1i1,c22788g2i1,c32898g1i1,c45358g1i1,c46151g1i1,c47705g1i1,c47797g1i1,c52988g1i1,c56632g1i1,c78038g1i1,c92168g1i1,c98440g1i1,	0.348607	8.3493	6.11723	0.0036163	0.0448475	0.0096672	0.111766	0.0208688	0.047434	0.484263	0.379681	0.324179	0.396041
ADAMTSL1	c76128g1i1,	0	1	0	1	1	0	0	0	0	0	0	0	0
ADAMTSL2	c32276g1i1,c75053g1i1,c79132g1i1,c84330g1i1,	-0.000767555	-1.01386	-0.0605245	0.954641	0.973565	0.0497843	0.0747498	0.0439652	0.0561664	0.0566787	0.0401378	0.0693801	0.0553989
ADAMTSL4	c40915g1i1,c55662g1i1,	-0.033674	-1.39232	-1.86792	0.135156	0.262203	0.130274	0.140969	0.0872767	0.119506	0.0731345	0.0853701	0.0989924	0.0858324
ADAMTSL5	c29924g1i1,c29924g1i2,c77089g1i1,	0.0121035	1.07129	0.270186	0.800384	0.86717	0.197523	0.0985948	0.213199	0.169772	0.179202	0.136803	0.229622	0.181876
ADAP1	c26471g1i1,c96978g1i1,	-2.14706	-1.30034	-6.53687	0.00282996	0.0400573	9.07037	9.89391	8.92333	9.29587	6.93913	7.38414	7.12318	7.14881
ADAP2	c28260g2i1,c28260g2i2,c28260g2i3,c28260g2i4,c28260g2i5,	0.0902074	1.49744	2.90489	0.0439023	0.13514	0.164862	0.220149	0.159015	0.181342	0.22989	0.271086	0.313671	0.271549
ADAR	c14995g1i1,c55454g1i1,	-0.315899	-1.16526	-1.73004	0.158675	0.289383	2.38441	2.35608	1.94175	2.22742	1.7914	1.80484	2.13831	1.91152
ADARB1	c1425g1i1,c1425g1i2,	0.114914	1.48182	2.57832	0.0614364	0.162377	0.305876	0.205819	0.203797	0.238497	0.406705	0.306194	0.347334	0.353411
ADAT1	c28261g1i1,c28261g1i2,c28261g1i3,c28261g1i4,c58151g1i1,	0.05181	1.66861	3.1347	0.035026	0.120581	0.0960448	0.0517974	0.0846262	0.0774895	0.115371	0.124166	0.148361	0.129299
ADAT2	c4272g1i1,c4272g1i2,	0.0735456	1.26458	1.20457	0.294768	0.441119	0.36817	0.248349	0.217384	0.277968	0.319555	0.303654	0.43133	0.351513
ADAT3	c4627g1i1,c4627g1i2,	0.0261891	1.32699	2.31304	0.0817591	0.192325	0.0837505	0.0790424	0.0774833	0.0800921	0.0998892	0.0909488	0.128006	0.106281
ADCK1	c64228g1i1,c86093g1i1,	0.00580577	1.73869	0.730424	0.505611	0.635569	0.0235785	0	0	0.00785951	0.0147641	0.0149363	0.0112954	0.0136653
ADCK3	c13905g1i1,c22552g1i1,c28381g1i1,c28381g1i2,c6054g1i1,	1.03082	1.29288	2.30756	0.0822529	0.193013	3.30554	3.43764	3.81543	3.51954	4.4879	5.30664	3.85652	4.55036
ADCK5	c23262g1i1,c23262g1i2,	0.0139564	1.14131	1.5127	0.204903	0.34288	0.110125	0.0962095	0.0899518	0.0987622	0.101172	0.11151	0.125474	0.112719
ADCY1	c74386g1i1,	-0.024128	-1.45306	-0.94078	0.400084	0.540221	0.0559445	0.0554394	0.120769	0.0773842	0.0280245	0.0567026	0.0750414	0.0532562
ADCY10	c49887g1i1,c67873g1i1,c97118g1i1,	0	1	0	1	1	0	0	0	0	0	0	0	0
ADCY2	c28622g1i1,	0.050439	1.10246	0.627047	0.564641	0.685727	0.486815	0.580316	0.409664	0.492265	0.500361	0.460126	0.667624	0.542704
ADCY3	c44154g1i1,c45203g1i1,c60229g1i1,c68889g1i1,c93648g1i1,	-0.0534855	-1.8483	-2.086	0.105306	0.224941	0.0726077	0.137052	0.139947	0.116535	0.0389696	0.0657069	0.0844733	0.06305
ADCY4	c18290g1i1,c18290g1i2,	-0.000946677	-1.00649	-0.0731381	0.945207	0.967642	0.136512	0.135725	0.168188	0.146808	0.151276	0.131421	0.154887	0.145861
ADCY5	c71486g1i1,	0.0479953	1.80183	1.28805	0.26719	0.412076	0.0986449	0.054308	0.0266184	0.0598571	0.0514735	0.114562	0.157521	0.107852
ADCY6	c74981g1i1,	-0.00556408	-1.07171	-0.139209	0.896013	0.934	0.137448	0.0378355	0.0741783	0.083154	0.0430328	0.0580463	0.131691	0.07759
ADCY9	c27055g1i1,c27055g1i2,	0.0249367	1.31226	3.47555	0.0254548	0.103156	0.0788452	0.0858914	0.0748419	0.0798595	0.0987405	0.117604	0.0980444	0.104796
ADCYAP1R1	c15793g1i1,c46128g1i1,	-0.0587829	-1.74319	-1.26478	0.27462	0.419794	0.0729207	0.172053	0.16866	0.137878	0.0521835	0.145178	0.0399235	0.0790951
ADD1	c30471g1i1,c30471g1i2,c30471g1i3,c30471g1i4,c30471g1i5,	-0.0602326	-1.0987	-0.941517	0.399749	0.54001	0.602772	0.724252	0.684527	0.670517	0.575992	0.540485	0.714376	0.610284
ADD2	c39052g1i1,c56574g1i1,	0.00463327	1.5859	0.843902	0.446238	0.583699	0.00899107	0.00890991	0.00582277	0.00790792	0.00450393	0.0227823	0.0103373	0.0125412
ADD3	c26888g1i1,c26888g1i2,c26888g1i3,	-0.148088	-1.17345	-1.71278	0.161913	0.293431	1.05894	1.10856	0.838114	1.00187	0.806813	0.883873	0.870667	0.853784
ADH1B	c30590g1i3,	-0.00256734	-1.31119	-0.221755	0.835366	0.891283	0	0.0324524	0	0.0108175	0.0123034	0.0124469	0	0.00825011
ADH4	c30590g1i1,	-0.00758053	-3.85946	-1.17723	0.304367	0.450744	0	0.0103679	0.0203268	0.0102316	0	0.0079531	0	0.00265103
ADH5	c19016g1i1,c19016g1i2,c28845g1i1,c30346g1i1,c30346g1i2,c30590g1i2,c6462g1i1,c77177g1i1,	-2.37752	-1.35508	-3.15164	0.0344596	0.119509	8.85826	9.58656	8.77467	9.07316	5.87398	6.10575	8.10721	6.69565
ADHFE1	c27261g2i1,c27261g2i2,c27261g2i3,	-0.0201575	-1.10041	-0.363566	0.734583	0.819839	0.234073	0.23196	0.196705	0.220913	0.137146	0.156751	0.308368	0.200755
ADI1	c9277g1i1,	0.0540169	2.01898	3.92412	0.0171879	0.0841246	0.0500373	0.0495856	0.0594092	0.0530107	0.112794	0.126789	0.0815001	0.107028
ADIPOQ	c54353g1i1,	-4.59644	-9.95978	-6.8446	0.00238425	0.0382682	5.67058	5.79254	3.86523	5.10945	0.346368	1.00536	0.187298	0.513009
ADIPOR1	c23732g1i1,c23732g1i2,	0.191155	1.16669	2.75864	0.0509208	0.146419	1.14459	1.20222	1.09348	1.14677	1.34536	1.22742	1.44099	1.33792
ADIPOR2	c9866g1i1,	-0.253814	-1.10302	-0.906508	0.415937	0.555205	2.49815	3.04855	2.60612	2.71761	2.35672	2.14112	2.89353	2.46379
ADK	c4584g1i1,c4584g1i2,	-0.959807	-1.74358	-7.9339	0.00136632	0.0325327	2.15617	2.13279	2.46283	2.25059	1.25813	1.21127	1.40296	1.29079
ADM	c13444g1i1,	0.551351	7.87067	3.44952	0.026066	0.104607	0.0860732	0.0836237	0.0710444	0.0802471	0.92152	0.60298	0.370296	0.631599
ADM2	c67748g1i1,	0.0159036	1.87513	1.09416	0.335352	0.481544	0	0.0087536	0.045765	0.0181729	0.0398242	0.0268591	0.0355459	0.0340764
ADNP	c25912g1i1,c25912g2i1,c92955g1i1,	0.184614	1.32007	2.66779	0.0559343	0.154024	0.621944	0.527935	0.580509	0.576796	0.718967	0.678729	0.886532	0.76141
ADNP2	c31528g1i1,c31528g1i2,	0.924835	1.58867	5.73041	0.00459206	0.0488654	1.67063	1.76679	1.27579	1.57107	2.61317	2.42613	2.44842	2.49591
ADO	c20300g1i1,	0.193072	1.57026	5.54752	0.00516512	0.0511323	0.35799	0.282359	0.375361	0.33857	0.545308	0.492428	0.557191	0.531642
ADORA2A	c29846g1i1,	0.0199928	1.58496	1.36653	0.243547	0.386502	0.0360483	0.0258861	0.0406008	0.0341784	0.0667353	0.0694993	0.0262791	0.0541712
ADORA2B	c46060g1i1,	-0.01124	-1.40228	-1.2024	0.295519	0.441933	0.0310019	0.0356198	0.0509209	0.0391808	0.0168803	0.0256158	0.0413263	0.0279408
ADPGK	c17344g1i1,c30298g4i1,	0.166134	1.91034	8.42743	0.00108559	0.0311962	0.161256	0.173623	0.21261	0.182496	0.356602	0.36464	0.324648	0.34863
ADPRH	c25629g1i1,c25629g1i2,c28777g1i1,	0.219967	1.20085	1.86375	0.135809	0.262841	1.30793	1.05619	0.921472	1.0952	1.3478	1.34896	1.24874	1.31516
ADPRHL1	c2924g1i1,	-1.40064	-8.10264	-7.71532	0.00151913	0.0333793	1.69231	1.77203	1.32917	1.59784	0.0877288	0.436753	0.0671178	0.1972
ADPRHL2	c34190g1i1,	0.0410499	1.15223	1.12101	0.325037	0.471276	0.326475	0.251307	0.231203	0.269662	0.284904	0.29197	0.35526	0.310712
ADPRM	c25684g1i1,c25684g1i2,c25684g1i3,c25684g1i4,	0.0266751	1.15916	1.21973	0.289565	0.436338	0.178794	0.190927	0.133092	0.167604	0.198816	0.169891	0.21413	0.194279
ADRA1A	c63929g1i1,	0.00315043	#DIV/0!	1	0.373901	0.514134	0	0	0	0	0	0	0.00945128	0.00315043
ADRA1B	c27266g1i1,c27266g1i2,	-0.0348799	-1.16947	-1.7154	0.161418	0.292794	0.225932	0.220563	0.275592	0.240696	0.204055	0.188877	0.224515	0.205816
ADRA2A	c77221g1i1,	0.079303	5.34811	3.53035	0.0242229	0.100805	0.0129068	0.0301993	0.0116093	0.0182385	0.127962	0.109014	0.0556477	0.0975414
ADRA2B	c64287g1i1,	-0.086614	-3.3993	-5.91009	0.00410317	0.0472095	0.0988283	0.133549	0.135764	0.122714	0.0225029	0.0341481	0.0516482	0.0360997
ADRB2	c43488g1i1,	-0.059222	-1.36832	-0.662251	0.544019	0.667842	0.0572024	0.362876	0.239952	0.22001	0.174207	0.140003	0.168155	0.160788
ADRB3	c48820g1i1,	-0.0683485	-18.272	-8.08981	0.00126883	0.0321857	0.064448	0.0887031	0.0637659	0.0723057	0.00672587	0	0.00514569	0.00395719
ADRBK1	c20937g1i1,c20937g2i1,c6108g1i2,c7095g1i1,	0.0936928	1.61009	3.37039	0.0280335	0.108549	0.139431	0.120626	0.200662	0.153573	0.241134	0.227122	0.273542	0.247266
ADRBK2	c11545g1i1,c49211g1i1,c6108g1i1,c6350g1i1,	0.0471836	2.13611	2.2511	0.0875386	0.200962	0.0303047	0.012513	0.0817744	0.0415307	0.0853912	0.0863871	0.0943646	0.0887143
ADRM1	c56082g1i1,	-0.739379	-1.29254	-5.44124	0.0055385	0.0524376	3.16906	3.44943	3.18196	3.26682	2.41512	2.4391	2.7281	2.52744
ADSL	c46615g1i1,	-0.288773	-1.37852	-2.86774	0.0455724	0.137893	1.12114	1.09196	0.941907	1.05167	0.718689	0.644619	0.925375	0.762894
ADSS	c27865g1i1,c5565g1i1,	0.364991	1.12121	1.38955	0.23701	0.378539	3.41862	2.89834	2.7165	3.01115	3.22972	3.20829	3.69043	3.37614
ADSSL1	c43760g1i1,	-0.0265524	-4.18884	-3.47986	0.0253553	0.102948	0.0414546	0.0273869	0.0357956	0.034879	0	0.0210082	0.00397181	0.00832666
AEBP1	c19131g1i1,	1.04268	2.24423	4.12618	0.014539	0.0777074	0.541081	1.16356	0.809379	0.838008	2.08756	2.02621	1.52828	1.88068
AEBP2	c20039g1i1,	0.0319449	1.22434	2.01324	0.114376	0.23652	0.149139	0.156055	0.121981	0.142392	0.174012	0.153743	0.195256	0.174337
AEN	c33349g1i1,	-0.777321	-1.2643	-2.17407	0.0953745	0.211709	4.08386	3.77895	3.29217	3.71833	2.62456	2.71328	3.48518	2.94101
AES	c30497g7i1,c30497g7i2,c30497g7i3,	-0.0306003	-1.03194	-0.582251	0.591638	0.70692	1.04987	0.95363	0.962919	0.988806	0.907993	0.923505	1.04312	0.958206
AFAP1	c65157g1i1,	0.00323732	1.91622	0.42389	0.693448	0.788205	0.0106	0	0	0.00353333	0	0	0.020312	0.00677065
AFAP1L1	c20012g1i1,c20012g1i2,	0.197943	1.61916	5.37844	0.00577463	0.0531248	0.303429	0.361812	0.293841	0.319694	0.498078	0.57664	0.478192	0.517637
AFAP1L2	c28552g1i1,c28552g1i3,c28552g1i4,c28552g1i5,c28552g1i6,	0.0990085	2.44142	3.73354	0.0202344	0.0917712	0.0809831	0.0578933	0.0671883	0.0686882	0.193754	0.192951	0.116386	0.167697
AFF4	c18645g1i1,c77122g1i1,c78711g1i1,	-0.00785807	-1.13528	-1.12675	0.322866	0.468815	0.0708536	0.0542304	0.0727462	0.0659434	0.053023	0.0558309	0.065402	0.0580853
AFG3L2	c21361g1i1,c30465g1i1,c30465g1i2,c30465g1i3,c30465g1i4,	0.359177	1.34445	3.0277	0.038868	0.127259	1.27499	0.905297	0.947964	1.04275	1.44222	1.39155	1.37201	1.40193
AFMID	c5001g1i1,	0.0666872	1.24494	1.35387	0.247217	0.390584	0.26524	0.298922	0.252608	0.272257	0.361478	0.407205	0.248149	0.338944
AFTPH	c25464g1i1,c25464g1i2,	0.0383489	1.12995	1.27819	0.270313	0.415534	0.334418	0.305175	0.245694	0.295096	0.339617	0.305304	0.355412	0.333444
AGA	c18703g1i1,c18703g1i2,c18703g1i3,c18703g1i4,c66403g1i1,	-0.0654647	-1.08009	-1.64666	0.174973	0.308605	0.815746	0.925015	0.907864	0.882875	0.80685	0.787981	0.8574	0.81741
AGAP1	c43070g1i1,c66228g1i1,c79410g1i1,c88610g1i1,	0.0430102	1.28167	7.78404	0.00146891	0.0332444	0.156574	0.154327	0.147194	0.152698	0.199246	0.20157	0.18631	0.195709
AGAP2	c43209g1i1,c44510g1i1,c80203g1i1,	-0.0168586	-1.33724	-1.26826	0.273494	0.418657	0.0747464	0.0720141	0.0537856	0.0668487	0.0312025	0.0710244	0.0477436	0.0499902
AGAP3	c15756g1i1,c15756g1i2,c2090g2i1,c47407g1i1,c71488g1i1,	0.0949042	1.4435	2.82226	0.0477183	0.141269	0.179806	0.279502	0.182659	0.213989	0.317897	0.314904	0.293879	0.308893
AGBL2	c62989g1i1,	0.00325677	#DIV/0!	1	0.373901	0.514134	0	0	0	0	0	0	0.00977031	0.00325677
AGBL5	c35097g1i1,	-0.0140309	-1.17846	-1.32441	0.25597	0.400069	0.0852988	0.0860942	0.106561	0.0926512	0.070226	0.0710451	0.09459	0.0786203
AGER	c44205g1i1,	0.00241929	1.24231	0.230887	0.828731	0.886814	0.0299526	0	0	0.0099842	0.0187553	0.00948704	0.0089681	0.0124035
AGFG1	c27384g1i1,c27384g1i2,c27384g1i3,c27384g1i4,	-1.60852	-2.0066	-36.2669	3.45073e-06	0.00560424	3.15478	3.23235	3.23238	3.2065	1.56052	1.56339	1.67002	1.59798
AGFG2	c30581g1i1,c30581g1i2,c30581g1i3,c30581g1i4,	0.0461438	1.08424	0.561007	0.604731	0.718209	0.511405	0.643703	0.488186	0.547765	0.537151	0.518161	0.726412	0.593908
AGGF1	c54779g1i1,	0.0165137	1.14562	0.854904	0.440786	0.579007	0.12126	0.126327	0.0926251	0.113404	0.108637	0.119358	0.161759	0.129918
AGK	c17607g1i1,	-0.98432	-1.6932	-5.20921	0.00647514	0.0555569	2.66624	2.12519	2.42145	2.40429	1.2857	1.34502	1.6292	1.41997
AGL	c29263g1i1,c29263g1i2,	0.039278	1.13733	0.73256	0.50444	0.634689	0.390468	0.247864	0.219727	0.28602	0.324112	0.310287	0.341493	0.325298
AGMAT	c56299g1i1,	-0.0421955	-1.06961	-0.519336	0.630939	0.738669	0.600246	0.693574	0.651297	0.648372	0.515005	0.545058	0.758468	0.606177
AGMO	c37696g1i1,c73115g1i1,c82636g1i1,	-0.211523	-1.7907	-1.93194	0.125535	0.250367	0.345899	0.50452	0.586693	0.479037	0.180023	0.187814	0.434706	0.267515
AGPAT1	c34823g1i1,c44383g1i1,c55751g1i1,	-0.714964	-1.25109	-2.23786	0.0888323	0.203076	3.51328	4.1107	3.06316	3.56238	2.7273	2.76873	3.04622	2.84742
AGPAT3	c21772g1i1,c21772g1i2,	-0.00963263	-1.08879	-1.16005	0.310551	0.45665	0.124908	0.110813	0.118643	0.118122	0.11084	0.094951	0.119676	0.108489
AGPAT4	c22160g1i1,c22160g1i2,	-0.0587202	-1.16029	-1.29962	0.263571	0.408363	0.372455	0.432531	0.470213	0.425066	0.424792	0.370762	0.303484	0.366346
AGPAT5	c26134g1i1,	0.00195415	1.00311	0.0587483	0.95597	0.974533	0.669469	0.592381	0.625984	0.629278	0.590849	0.626879	0.675968	0.631232
AGPAT6	c29531g1i1,c29531g1i2,	-0.297994	-1.72655	-6.3517	0.00314795	0.0421813	0.748172	0.662061	0.714199	0.708144	0.348137	0.398287	0.484026	0.41015
AGPAT9	c29788g1i2,	0.0494016	1.24916	3.17123	0.0338178	0.118633	0.201059	0.215004	0.178762	0.198275	0.245819	0.228825	0.268386	0.247677
AGPS	c28836g1i1,	0.0934687	1.10658	1.29269	0.265733	0.410521	0.898082	0.839769	0.893188	0.877013	0.896587	0.904752	1.11011	0.970482
AGR2	c30618g1i1,	-39.5466	-1.25691	-5.5158	0.00527325	0.0516768	180.813	200.668	198.961	193.481	157.036	147.292	157.475	153.934
AGR3	c24442g1i1,c31942g1i1,	-3.50781	-1.15604	-1.28899	0.266896	0.411721	21.112	30.001	26.8514	25.9882	24.0289	22.0325	21.3797	22.4804
AGRN	c30096g2i1,	-0.0855868	-1.349	-4.56632	0.0102894	0.0674263	0.317929	0.353774	0.320768	0.330824	0.229107	0.27479	0.231814	0.245237
AGTPBP1	c30345g1i1,	-0.0683978	-1.23993	-2.70098	0.0540397	0.151096	0.329398	0.375465	0.35554	0.353468	0.260624	0.266603	0.327982	0.28507
AGTR1	c22732g1i1,c22732g2i1,c30505g1i1,c58216g1i1,	0.313216	2.23244	4.88842	0.00811124	0.0610846	0.176903	0.287879	0.297645	0.254142	0.5734	0.652599	0.476074	0.567358
AGTR2	c28476g1i1,	0.00563865	1.08431	0.254495	0.811661	0.875445	0.0260702	0.0797371	0.0948394	0.0668822	0.0834352	0.0758452	0.0582822	0.0725209
AGTRAP	c17703g1i1,	-0.569811	-1.39573	-3.88144	0.0178195	0.0856547	2.05893	1.73801	2.23219	2.00971	1.39794	1.43933	1.48243	1.4399
AGXT	c17841g1i1,	-1.95449	-2.55553	-6.57701	0.00276632	0.0397637	3.07926	2.86899	3.68465	3.21097	1.35118	1.48996	0.928292	1.25648
AGXT2	c25945g1i1,c25945g1i2,	-0.0253438	-1.73843	-1.35651	0.246449	0.389658	0.0911351	0.0553803	0.0324799	0.0596651	0.0355316	0.0468387	0.0205938	0.0343213
AHCTF1	c23446g1i1,c28226g1i1,	0.0857913	1.4912	3.32982	0.0291107	0.110523	0.213592	0.151189	0.159185	0.174655	0.250342	0.237898	0.2931	0.260447
AHCY	c10189g1i1,c10189g1i2,	1.00852	1.84611	4.91776	0.00794215	0.060631	1.53565	1.039	1.0012	1.19195	2.27206	1.982	2.34734	2.20047
AHCYL1	c4089g1i1,c4089g1i2,	0.0613972	1.23844	3.46045	0.0258073	0.104123	0.270016	0.261874	0.240612	0.257501	0.33815	0.288393	0.33015	0.318898
AHCYL2	c22359g2i1,c22359g3i1,	0.112844	2.31451	4.3559	0.012101	0.0719819	0.0705635	0.0938829	0.0930888	0.0858451	0.169374	0.1788	0.247895	0.198689
AHDC1	c30695g1i1,c30695g2i1,c30695g2i2,	0.0915575	1.11774	2.47489	0.0685857	0.173935	0.791036	0.821808	0.720076	0.77764	0.899989	0.827865	0.879739	0.869197
AHI1	c52012g1i1,c72733g1i1,c77919g1i1,c91535g1i1,	0.0378417	2.30348	3.06627	0.0374289	0.125088	0.0283662	0.0281101	0.0306174	0.0290313	0.0852575	0.0718766	0.0434847	0.0668729
AHNAK	c37809g1i1,	2.83374	1.13694	2.92245	0.0431376	0.133694	20.5996	21.9487	19.5311	20.6931	23.4103	24.7438	22.4264	23.5269
AHNAK2	c31459g1i1,c31459g1i2,c31459g2i1,c31459g2i2,c31459g2i3,c31599g1i1,c31599g2i1,c31599g2i2,c31599g3i1,c31599g4i1,c4429g1i1,c78059g1i1,	-0.0593393	-1.7996	-3.43693	0.0263677	0.105229	0.103925	0.160688	0.136039	0.133551	0.0636896	0.0784395	0.0805045	0.0742112
AHR	c15533g2i1,c2041g2i1,c42973g1i1,c43415g1i1,c43816g1i1,c45261g1i1,c82461g1i1,c88g1i1,	0.028971	1.3707	3.9384	0.0169826	0.0836077	0.0801036	0.0701081	0.0842438	0.0781519	0.106318	0.117967	0.0970831	0.107123
AHRR	c63541g1i1,	0.00324976	2.50467	0.557922	0.606648	0.719844	0.00647936	0	0	0.00215979	0.0162286	0	0	0.00540955
AHSA1	c2834g1i1,c2834g1i2,	-0.0198652	-1.02929	-0.168751	0.874182	0.9197	0.807469	0.683024	0.603731	0.698075	0.609191	0.547029	0.878409	0.67821
AICDA	c79679g1i1,	0.00668348	1.06206	0.177712	0.867586	0.915091	0.0783563	0.0808843	0.163864	0.107701	0.0858622	0.0930682	0.164224	0.114385
AIDA	c27277g1i1,c27277g1i2,c27277g1i3,	-0.13059	-1.24563	-1.26501	0.274545	0.41973	0.485024	0.834455	0.667228	0.662236	0.507666	0.512081	0.575189	0.531645
AIF1	c67606g1i1,	-0.0383256	-1.10172	-2.1207	0.101262	0.21971	0.414743	0.401674	0.428908	0.415108	0.375271	0.349386	0.405692	0.376783
AIF1L	c4314g1i1,	0.0126707	1.13134	0.469387	0.663236	0.763828	0.138463	0.0762292	0.0747256	0.0964725	0.141874	0.085054	0.100502	0.109143
AIFM1	c15052g1i1,c15052g1i2,	-0.206657	-1.24632	-2.76086	0.0508048	0.146183	1.02092	0.95909	1.15686	1.04562	0.770166	0.818386	0.928344	0.838966
AIFM2	c14198g1i1,	0.0457619	1.28321	1.60972	0.182744	0.317546	0.190772	0.139264	0.154719	0.161585	0.168953	0.201637	0.25145	0.207347
AIFM3	c23867g2i1,	0.370274	3.01619	10.0068	0.000560533	0.0262072	0.22704	0.161879	0.162033	0.183651	0.613718	0.520279	0.527777	0.553925
AIG1	c21396g1i1,c21396g1i2,c55791g1i1,	0.672194	1.44025	3.36884	0.0280738	0.10855	1.81562	1.15897	1.60596	1.52685	2.16297	2.13979	2.29437	2.19904
AIM1	c31577g6i1,c31577g6i2,c31577g6i3,	0.180919	1.21073	2.73176	0.052348	0.148687	0.941572	0.877841	0.756193	0.858535	0.987975	1.01724	1.11315	1.03945
AIM1L	c6670g1i1,	0.0444634	1.23152	5.49872	0.0053326	0.0517112	0.192286	0.181949	0.201926	0.192054	0.24482	0.239048	0.225684	0.236517
AIMP1	c20054g1i1,c20054g1i2,c20054g1i3,	-1.07617	-1.58358	-5.06896	0.00713559	0.05806	2.729	3.22078	2.81096	2.92025	1.64545	1.75309	2.13368	1.84407
AIMP2	c32157g1i1,	-2.50755	-1.51899	-7.22049	0.00195117	0.0362427	7.37299	7.15313	7.49123	7.33912	4.36231	4.65726	5.47513	4.83157
AIP	c21833g1i1,	-0.056235	-1.11269	-0.947932	0.396841	0.537258	0.622728	0.551613	0.491386	0.555242	0.453213	0.453621	0.590187	0.499007
AJUBA	c66701g1i1,	0.0286479	1.48283	1.84301	0.139113	0.266837	0.0686591	0.0507595	0.0585806	0.0593331	0.105638	0.0994137	0.0588915	0.087981
AK1	c30805g1i4,c31487g6i1,	-0.367469	-1.78207	-2.37545	0.0763665	0.18497	0.911911	0.560572	1.03953	0.837338	0.500002	0.552726	0.356879	0.469869
AK2	c12618g1i1,c12618g1i2,	-0.889012	-1.13167	-3.79179	0.0192392	0.0896523	7.74214	7.34257	7.8376	7.64077	6.63945	6.51384	7.10199	6.75176
AK3	c43147g1i1,	0.0742221	1.18252	1.54307	0.197684	0.335098	0.493437	0.394573	0.331936	0.406649	0.462373	0.497483	0.482756	0.480871
AK6	c25402g1i1,c25402g1i2,c25402g1i3,	0.171916	1.58282	4.545	0.0104573	0.0678221	0.3572	0.276151	0.251563	0.294972	0.489635	0.484647	0.426381	0.466888
AK7	c44327g1i1,	0.00162738	1.21859	0.165898	0.876285	0.921232	0.0107413	0	0.0115938	0.00744504	0	0.0272173	0	0.00907242
AK8	c458g1i1,	0.0155789	1.14249	0.599278	0.581278	0.699229	0.0763477	0.152187	0.0994566	0.10933	0.118692	0.150095	0.105941	0.124909
AK9	c36549g1i1,c39920g1i1,c50790g1i1,c76541g1i1,c96351g1i1,	0.000340619	1.01314	0.0196171	0.985288	0.995858	0.0331069	0	0.0446679	0.0259249	0.0207304	0.0104861	0.04758	0.0262655
AKAP1	c89308g1i1,	0.0675716	1.25507	1.52385	0.202222	0.339955	0.317013	0.252045	0.225688	0.264915	0.303562	0.291614	0.402285	0.332487
AKAP10	c27517g1i1,	0.058664	1.51117	5.37248	0.00579768	0.0531248	0.121612	0.127528	0.0951487	0.114763	0.165192	0.174456	0.180634	0.173427
AKAP11	c30006g1i1,	0.0608526	1.67211	5.72571	0.00460577	0.0488654	0.103046	0.0974945	0.0710801	0.0905402	0.144004	0.1526	0.157575	0.151393
AKAP12	c41268g1i1,c42844g1i1,c66496g1i1,c92692g1i1,	0.0324238	1.26319	1.21739	0.290361	0.436866	0.0837155	0.16007	0.125808	0.123198	0.14113	0.140329	0.185405	0.155622
AKAP13	c22208g1i1,	5.52147e-05	1.00071	0.00266125	0.998004	1	0.0681246	0.1018	0.0630267	0.0776505	0.0568765	0.11097	0.0652709	0.0777057
AKAP14	c19303g1i1,c2627g1i1,c2627g1i2,	0.017358	#DIV/0!	1.98822	0.11769	0.240641	0	0	0	0	0	0.0243979	0.027676	0.017358
AKAP17A	c29971g1i1,c29971g1i2,	0.119832	1.30824	2.97874	0.0407895	0.130335	0.328042	0.427544	0.41068	0.388756	0.505838	0.465087	0.554837	0.508587
AKAP2	c29317g1i1,c29317g1i2,	0.201055	3.18732	7.37279	0.00180365	0.0357755	0.0699533	0.116945	0.0888564	0.0919183	0.288455	0.254531	0.335932	0.292973
AKAP4	c26905g2i1,	0.0214305	1.57769	5.62523	0.0049115	0.0501725	0.0361866	0.0368772	0.0382274	0.0370971	0.0578523	0.0653553	0.0523749	0.0585275
AKAP7	c21131g1i1,c21131g2i1,c43528g1i1,	-0.056299	-1.263	-2.8875	0.0446752	0.136197	0.263587	0.255403	0.292093	0.270361	0.212731	0.187012	0.242444	0.214062
AKAP8	c31782g1i1,	-0.443473	-1.06574	-1.09929	0.333357	0.47981	7.90735	6.83475	6.82626	7.18945	6.66311	6.47673	7.09811	6.74598
AKAP8L	c19712g1i1,c19712g1i2,	-16.7086	-1.25023	-2.01646	0.113957	0.236135	79.5663	88.0261	82.855	83.4825	58.6613	59.0644	82.5959	66.7739
AKAP9	c12117g1i1,c16073g2i1,c21156g1i1,c22843g1i1,c22843g1i2,c32935g1i1,c45697g1i1,c91963g1i1,c9526g1i1,c9526g2i1,c95545g1i1,	1.13305	1.17822	2.02306	0.113103	0.234784	6.84067	6.9633	5.26848	6.35749	7.33979	7.74137	7.39046	7.49054
AKIP1	c29040g1i1,c29040g1i2,	0.122515	1.22876	1.60242	0.184324	0.319477	0.610234	0.523867	0.4726	0.535567	0.712405	0.528524	0.733316	0.658082
AKIRIN1	c28560g1i2,	0.0399546	1.2586	1.28765	0.267317	0.412222	0.163434	0.13616	0.163916	0.154503	0.161204	0.168581	0.253589	0.194458
AKIRIN2	c27523g1i1,	-0.102727	-1.13454	-1.69105	0.166089	0.298953	0.886261	0.830967	0.881506	0.866245	0.689423	0.723012	0.878117	0.763517
AKR1A1	c19643g1i1,c19643g1i2,c31769g1i1,	1.51052	1.54817	2.46184	0.0695536	0.175461	2.92605	2.68507	2.65561	2.75557	3.71589	3.60292	5.47947	4.26609
AKR1B1	c17759g1i1,c33005g1i1,	-0.071216	-3.20416	-1.27204	0.272281	0.417365	0.212747	0.0702754	0.0275557	0.103526	0.0319716	0.0323445	0.0326136	0.0323099
AKR1B10	c11596g1i1,c35025g1i1,	2.79656	1.60325	7.75329	0.00149113	0.0333357	3.95508	4.93051	5.02198	4.63586	7.57847	7.51627	7.2025	7.43242
AKR1C1	c8733g1i1,	0.336635	1.67399	3.85724	0.01819	0.0863336	0.479459	0.652299	0.366643	0.499467	0.812125	0.889549	0.806632	0.836102
AKR1C4	c31750g1i1,	-0.0116891	-1.92423	-0.905132	0.416584	0.555995	0.0490998	0.0180209	0.00588849	0.0243364	0.0136643	0.0138237	0.010454	0.0126473
AKR7A2	c79937g1i1,	-0.733222	-1.68939	-7.19238	0.00198	0.0362427	1.95961	1.81438	1.61643	1.79681	1.02574	1.1032	1.06182	1.06359
AKT1	c31360g1i1,	0.159442	1.90541	6.7109	0.00256642	0.0388443	0.197415	0.178259	0.152623	0.176099	0.31139	0.320214	0.375019	0.335541
AKT1S1	c24946g1i1,c24946g1i2,	-0.206677	-1.48135	-2.06465	0.107883	0.228347	0.726246	0.472825	0.709072	0.636048	0.328327	0.431421	0.528364	0.42937
AKT2	c67924g1i1,	-1.26938	-2.12681	-10.543	0.000457807	0.0248496	2.26534	2.3245	2.59786	2.3959	1.06472	1.06173	1.25312	1.12652
AKT3	c39717g1i1,c7839g1i1,c90826g1i1,	0.0428	2.50102	1.81071	0.144428	0.272618	0.0382103	0.0473317	0	0.028514	0.107667	0.0605127	0.0457621	0.071314
AKTIP	c7171g1i1,	0.13061	1.34794	4.23384	0.013329	0.0747814	0.345592	0.435346	0.345201	0.37538	0.491481	0.51354	0.512948	0.50599
ALAD	c54371g1i1,	0.0825886	1.05745	1.45016	0.22062	0.360569	1.47797	1.35115	1.48329	1.43747	1.55485	1.44586	1.55946	1.52006
ALAS1	c23462g2i1,c23462g2i2,c42893g1i1,	-17.8193	-1.57822	-3.77179	0.0195741	0.0902282	41.56	49.7531	54.5969	48.6367	27.6032	28.4515	36.3975	30.8174
ALAS2	c23462g1i1,	-5.89672	-4.86676	-1.77752	0.150117	0.279464	6.32388	2.31837	13.6229	7.4217	1.46583	1.15383	1.95527	1.52498
ALCAM	c4799g1i1,	0.0824909	1.33502	4.03546	0.0156627	0.0802074	0.275059	0.231189	0.232439	0.246229	0.355499	0.324921	0.305741	0.32872
ALDH16A1	c31235g20i1,	0.184123	1.37537	10.4185	0.000479427	0.0252658	0.481619	0.470081	0.519841	0.490513	0.680841	0.656377	0.686691	0.674636
ALDH18A1	c30576g1i1,c30576g1i2,	-0.87287	-1.40894	-7.53531	0.00166113	0.0347911	2.96954	2.92211	3.13032	3.00733	2.13844	1.96414	2.30079	2.13446
ALDH1A2	c32564g1i1,	0.0200113	2.20645	1.75087	0.154859	0.285114	0.0188322	0.0222169	0.00871148	0.0165869	0.057276	0.021587	0.0309314	0.0365981
ALDH1A3	c49805g1i1,c60329g1i1,c60493g1i1,	-0.0528141	-3.10269	-2.42262	0.0725573	0.179695	0.075525	0.0534595	0.10481	0.0779315	0	0.0546775	0.0206747	0.0251174
ALDH1L1	c20468g1i1,c20468g1i2,	-0.00531038	-1.09864	-0.454256	0.673202	0.772458	0.044097	0.0657834	0.0675565	0.0591456	0.0641313	0.0360441	0.0613304	0.0538353
ALDH1L2	c25772g1i1,c4574g1i1,	0.300027	1.45049	2.10467	0.103109	0.221987	0.783138	0.663769	0.551076	0.665995	0.879634	0.804519	1.21391	0.966022
ALDH2	c66032g1i1,	-0.646503	-1.56293	-5.81182	0.00436216	0.0483185	1.9993	1.67824	1.70733	1.79496	1.08399	1.13091	1.23046	1.14845
ALDH3A2	c28204g2i1,c28204g2i2,	0.289051	1.82642	6.99502	0.00219798	0.0375664	0.334585	0.375456	0.339251	0.349764	0.599448	0.599678	0.717318	0.638815
ALDH3B1	c31457g1i1,c31457g1i2,	1.3455	1.50782	4.91954	0.00793203	0.060597	2.7184	2.19003	3.04026	2.64956	4.14146	4.07698	3.76677	3.99507
ALDH4A1	c43125g1i1,	-0.440127	-1.37735	-2.50865	0.0661527	0.170266	1.80603	1.40107	1.61241	1.6065	1.16859	1.39179	0.938742	1.16637
ALDH5A1	c24618g1i1,c24618g1i2,	-0.0285684	-1.15117	-1.83804	0.139915	0.26767	0.197364	0.22398	0.231324	0.217556	0.169832	0.187153	0.209978	0.188988
ALDH6A1	c9843g1i1,	-0.113413	-1.11547	-1.37949	0.239844	0.381902	1.17282	1.17543	0.938634	1.09563	0.975509	0.943656	1.02748	0.982215
ALDH7A1	c27719g1i1,	0.980123	1.75053	3.72996	0.0202976	0.0918123	0.834415	1.72912	1.35419	1.30591	2.2463	2.36985	2.24194	2.28603
ALDH9A1	c10107g1i1,c10107g2i1,c22600g1i1,c22600g2i1,c32825g1i1,c33890g1i1,c55021g1i1,c78450g1i1,	-0.14851	-1.06914	-1.03396	0.359569	0.505941	2.49816	2.0655	2.32563	2.29643	2.05298	2.28309	2.10768	2.14792
ALDOA	c11310g1i1,c88524g1i1,	-22.2036	-1.23647	-7.01683	0.00217249	0.0373937	116.35	110.803	121.148	116.1	94.0217	95.6308	92.038	93.8969
ALDOC	c54154g1i1,c81106g1i1,	-0.00113777	-1.019	-0.0659688	0.950568	0.971035	0.0616531	0.081462	0.0399276	0.0610142	0.0411788	0.0833182	0.0551324	0.0598765
ALG1	c21455g1i1,c21455g1i2,c21455g1i3,	-0.00586171	-1.01463	-0.0925521	0.93071	0.957929	0.367774	0.520649	0.330801	0.406408	0.44961	0.366102	0.385927	0.400546
ALG10	c28193g1i1,c28193g1i2,	0.0118435	1.02888	0.138484	0.89655	0.934331	0.324051	0.369359	0.536696	0.410035	0.481152	0.474472	0.310012	0.421879
ALG11	c18909g1i1,c18909g1i2,	-0.00340313	-1.03278	-0.336441	0.753448	0.833837	0.095413	0.113722	0.11254	0.107225	0.087461	0.110913	0.113092	0.103822
ALG12	c31798g1i1,	-0.334181	-1.44201	-4.38296	0.0118475	0.0715544	0.969391	1.22616	1.07515	1.09023	0.735758	0.74434	0.788059	0.756052
ALG13	c19330g1i1,c19330g1i2,c19330g1i3,	0.206164	1.72592	4.33548	0.0122966	0.0722565	0.354351	0.266343	0.231316	0.284003	0.483625	0.545719	0.441156	0.490167
ALG14	c16563g1i1,c16563g2i1,	-0.0118731	-1.03095	-0.279526	0.793699	0.862512	0.387837	0.403316	0.39536	0.395504	0.346287	0.336677	0.467929	0.383631
ALG2	c25115g1i1,	0.0543979	1.42105	2.79184	0.0492195	0.143589	0.1272	0.0988642	0.161523	0.129196	0.170541	0.195282	0.184958	0.183594
ALG3	c56007g1i1,	-0.0535749	-1.11444	-0.760773	0.48917	0.620736	0.543128	0.519031	0.503033	0.521731	0.390582	0.407157	0.606727	0.468156
ALG5	c31365g4i1,c31365g4i2,c31365g4i4,c31365g4i5,	0.241809	1.43393	4.73872	0.00904574	0.0635253	0.489514	0.623694	0.558555	0.557254	0.865255	0.770801	0.761134	0.799064
ALG6	c24969g1i1,c24969g1i2,c24969g1i3,	0.0337739	1.12884	2.16701	0.0961311	0.212794	0.276543	0.246772	0.263124	0.262146	0.279029	0.287265	0.321466	0.29592
ALG8	c54655g1i1,	-0.503242	-1.93814	-1.74217	0.156441	0.286738	0.59111	1.11056	1.41733	1.03967	0.364094	0.391035	0.854144	0.536424
ALG9	c18837g1i1,c18837g1i2,	0.00663658	1.04951	0.490717	0.649329	0.753707	0.128034	0.143418	0.13067	0.134041	0.130972	0.125272	0.165788	0.140677
ALKBH1	c74396g1i1,	0.00730419	1.12885	0.404114	0.706803	0.798918	0.0813948	0.0413641	0.0473063	0.0566884	0.0627283	0.0872574	0.0419921	0.0639926
ALKBH2	c25799g3i1,c25799g3i2,c25799g3i3,	-0.0368407	-1.55699	-3.60893	0.0225782	0.0972882	0.0899554	0.108953	0.11004	0.102983	0.0525719	0.0797777	0.0660768	0.0661421
ALKBH3	c24828g1i1,c24828g1i2,c24828g1i3,	-0.0356239	-1.08227	-0.763109	0.487922	0.61976	0.545071	0.460228	0.400534	0.468611	0.459614	0.392645	0.446703	0.432987
ALKBH4	c34307g1i1,	0.0264814	1.26888	0.988087	0.379046	0.519536	0.104671	0.0980493	0.0927428	0.0984876	0.097823	0.0989639	0.17812	0.124969
ALKBH5	c31044g16i1,	0.0178216	1.2327	3.37926	0.0278046	0.108096	0.0841193	0.071261	0.0743784	0.0765862	0.0971822	0.0873043	0.0987371	0.0944078
ALKBH6	c30475g1i1,	-0.00357858	-1.0216	-0.0744655	0.944215	0.966906	0.163254	0.206191	0.138204	0.169216	0.126277	0.117611	0.253025	0.165638
ALKBH7	c27143g1i1,c27143g1i2,c27143g1i3,	-0.0412214	-1.15153	-0.857328	0.439593	0.57815	0.403158	0.272721	0.263869	0.313249	0.241702	0.274407	0.299975	0.272028
ALKBH8	c1485g1i1,c1485g2i1,	0.138855	1.49444	2.19966	0.0926876	0.20823	0.372563	0.246133	0.223794	0.28083	0.352973	0.406344	0.499739	0.419685
ALLC	c17895g1i1,c17895g1i2,	0.02056	1.20841	2.18674	0.0940339	0.210149	0.112163	0.0821397	0.101649	0.0986506	0.112638	0.123336	0.121658	0.119211
ALMS1	c41018g1i1,c77534g1i1,	0.0118189	2.03417	1.00352	0.372391	0.514134	0.00918936	0.0151773	0.00991864	0.0114284	0.0345244	0	0.0352177	0.0232474
ALOX12	c18319g1i1,	-0.655113	-1.41426	-1.64546	0.175221	0.308915	2.32625	1.55017	2.83314	2.23652	1.70718	1.73329	1.30375	1.58141
ALOX5	c33259g1i1,	0.179985	2.336	3.22942	0.0319931	0.115543	0.131574	0.0964006	0.176185	0.13472	0.396449	0.325872	0.221794	0.314705
ALOX5AP	c5513g1i1,	0.149963	1.12039	1.00414	0.372126	0.514134	1.16647	1.25919	1.31116	1.24561	1.59448	1.47463	1.11761	1.39557
ALPK1	c20060g1i2,c20060g2i1,	0.135956	1.63649	4.45186	0.0112306	0.0698031	0.233627	0.201492	0.205693	0.213604	0.403419	0.34044	0.30482	0.34956
ALPL	c54407g1i1,c74464g1i1,	15.7106	2.87344	7.49939	0.00169139	0.0349463	7.23424	7.48933	10.4344	8.38599	25.2355	20.5222	26.5322	24.0966
ALS2	c20097g1i1,c20097g2i1,c5133g1i1,c59608g1i1,	-0.27871	-1.48893	-4.15422	0.0142116	0.0768395	0.797741	0.908666	0.839843	0.84875	0.492137	0.532728	0.685256	0.57004
ALS2CL	c22575g1i1,c22575g1i2,	-0.0131651	-1.06401	-0.259826	0.807824	0.872752	0.234959	0.182447	0.239096	0.218834	0.149319	0.168092	0.299595	0.205669
ALX1	c11565g1i1,c34890g1i1,	-0.00264131	#DIV/0!	-1	0.373901	0.514134	0.00792394	0	0	0.00264131	0	0	0	0
ALX4	c42612g1i1,	-0.00847866	-1.96967	-0.688493	0.528994	0.655651	0	0.0389428	0.0127249	0.0172226	0	0.0149363	0.0112954	0.00874391
ALYREF	c23843g1i1,	0.2074	1.53116	5.16997	0.00665212	0.0559909	0.464769	0.34543	0.361191	0.390464	0.605328	0.618277	0.569985	0.597863
AMACR	c38887g1i1,c70775g1i1,	0.00692148	1.05053	0.0800364	0.940053	0.964142	0.161403	0.217471	0.0320918	0.136989	0.0904269	0.0645752	0.276728	0.14391
AMBN	c21559g1i1,c21559g1i2,	0.220904	81.6049	1.89282	0.131322	0.257341	0.00696819	0	0.00125353	0.00274057	0.442143	0.185394	0.0433959	0.223644
AMBRA1	c4557g1i1,c4557g1i2,	-0.0352708	-1.06492	-0.759599	0.489799	0.621392	0.596741	0.591354	0.547485	0.578527	0.494832	0.504383	0.630552	0.543256
AMD1	c8255g1i1,	0.581648	1.17597	2.64692	0.0571653	0.156105	3.44006	3.49543	2.98075	3.30541	3.85827	3.64764	4.15527	3.88706
AMDHD1	c4643g1i1,	0.0425316	1.19785	1.02731	0.362337	0.508217	0.16065	0.260679	0.223595	0.214974	0.312371	0.248169	0.211979	0.257506
AMDHD2	c19926g1i1,c19926g1i2,	0.0908852	1.44453	4.94383	0.00779544	0.0602618	0.234224	0.195432	0.183704	0.204454	0.281147	0.31523	0.289639	0.295339
AMELY	c65987g1i1,	-0.00708337	-2.22055	-1.01243	0.368598	0.514134	0.0121143	0.0200082	0.00653785	0.0128868	0	0	0.0174102	0.00580341
AMER1	c48190g1i1,c92191g1i1,	0.0034865	1.08916	0.362319	0.735445	0.820363	0.0331895	0.0548165	0.0293102	0.0391054	0.0529001	0.0344038	0.0404718	0.0425919
AMER2	c17022g1i1,	-0.000845706	-1.05787	-0.0699363	0.947601	0.969318	0.0318699	0.00877284	0.00573319	0.0154586	0.0133039	0	0.0305349	0.0146129
AMFR	c30489g2i1,c30489g2i2,	-0.148867	-1.2608	-4.46976	0.0110767	0.0693256	0.666042	0.774109	0.718901	0.719684	0.592971	0.56603	0.55345	0.570817
AMIGO1	c92166g1i1,	-0.018816	-2.73235	-2.70881	0.0536034	0.150611	0.0279938	0.0308235	0.0302155	0.0296776	0	0.0236443	0.0089404	0.0108616
AMIGO3	c43201g1i1,	-0.0363556	-3.56	-2.35858	0.0777835	0.186974	0.0283496	0.0468228	0.0764986	0.050557	0.00887578	0.0269379	0.00679051	0.0142014
AMMECR1	c5418g1i1,	0.0569147	1.97347	7.06067	0.00212233	0.0370395	0.0619692	0.0584856	0.0549431	0.058466	0.0997794	0.123375	0.122988	0.115381
AMMECR1L	c8595g1i1,	-0.0124993	-1.86275	-2.00873	0.114966	0.237228	0.0235021	0.0194083	0.0380509	0.0269871	0.00981083	0.0148879	0.0187647	0.0144878
AMN1	c79928g1i1,	-0.190163	-1.17118	-2.25197	0.0874538	0.200804	1.28495	1.33528	1.28295	1.30106	1.12018	0.963259	1.24925	1.1109
AMOT	c29324g1i3,	0.0280746	1.3112	3.38446	0.0276711	0.107804	0.0964241	0.0887284	0.0854914	0.0902146	0.117305	0.105584	0.131978	0.118289
AMOTL1	c22225g1i1,c22225g2i1,c22225g3i1,c72654g1i1,c78105g1i1,	0.0617651	2.47141	5.74473	0.00455057	0.0488084	0.0603258	0.0249088	0.0406958	0.0419768	0.1086	0.10509	0.0975354	0.103742
AMOTL2	c29323g1i1,	0.190272	1.73745	21.9628	2.54343e-05	0.0150304	0.246095	0.267783	0.260157	0.258012	0.459571	0.439713	0.445567	0.448284
AMPD1	c2437g1i1,c43568g1i1,	-0.356151	-12.2245	-2.56456	0.0623363	0.163806	0.656774	0.203055	0.303813	0.387881	0.0162069	0.0696828	0.00929945	0.0317297
AMPD2	c18275g2i1,c18275g2i2,	-0.0443308	-1.0348	-0.346313	0.746557	0.828789	1.33538	1.11169	1.50717	1.31808	1.37074	1.17255	1.27796	1.27375
AMPD3	c4616g1i1,c4616g1i2,	-0.655759	-1.807	-8.3945	0.00110195	0.0312117	1.3247	1.5117	1.56863	1.46834	0.853759	0.819393	0.764607	0.812586
AMPH	c25050g1i1,c25050g1i2,c96914g1i1,	-0.505789	-3.56815	-5.47702	0.00540922	0.0521255	0.768686	0.537957	0.801565	0.702736	0.122371	0.20633	0.262139	0.196947
AMT	c30292g1i1,	0.0379388	1.38361	3.22773	0.0320446	0.115655	0.117326	0.0989079	0.0804677	0.0989006	0.136218	0.128516	0.145784	0.136839
AMZ1	c32037g1i1,	0.00349616	1.10534	0.54742	0.613201	0.724436	0.0367774	0.0208259	0.0419645	0.0331893	0.0355301	0.0372758	0.0372504	0.0366854
AMZ2	c78303g1i1,	0.0225623	2.08488	2.41546	0.0731212	0.180308	0.0181544	0.00749604	0.0367409	0.0207971	0.0369449	0.0431259	0.0500075	0.0433594
ANAPC1	c24356g1i1,c24356g1i2,c24356g1i3,	0.00860636	1.13716	1.18886	0.30025	0.446766	0.070597	0.0567855	0.0608608	0.0627478	0.0677435	0.0633065	0.0830124	0.0713541
ANAPC10	c28545g2i1,c28545g2i2,	0.0970765	1.65218	2.65006	0.0569782	0.155795	0.166019	0.148338	0.132193	0.14885	0.23177	0.193095	0.312914	0.245926
ANAPC11	c20646g2i1,	-0.102847	-1.76895	-1.78221	0.149299	0.278699	0.251631	0.132236	0.325921	0.236596	0.124618	0.118826	0.157805	0.13375
ANAPC13	c18853g1i1,c18853g1i2,c18853g1i3,	0.0265546	1.06909	2.04236	0.110646	0.23181	0.398817	0.389789	0.364366	0.384324	0.396569	0.423903	0.412164	0.410879
ANAPC15	c30274g1i6,	0.157301	1.50452	2.42813	0.0721265	0.179131	0.414153	0.256509	0.264684	0.311782	0.412879	0.448763	0.545606	0.469083
ANAPC16	c36800g1i1,c77116g1i1,	-0.0173589	-1.05901	-0.352465	0.742277	0.825477	0.343831	0.362876	0.227906	0.311538	0.248349	0.336199	0.297989	0.294179
ANAPC2	c6581g1i1,	0.0484764	1.39849	1.72418	0.159767	0.290713	0.122794	0.125109	0.117047	0.12165	0.140797	0.14345	0.226132	0.170126
ANAPC4	c34317g1i1,	0.00828282	1.20358	1.0032	0.372527	0.514134	0.0416378	0.0403649	0.0400572	0.0406866	0.0340072	0.050459	0.0624421	0.0489694
ANAPC5	c1093g1i1,	0.136742	1.46385	4.36539	0.0120113	0.0719332	0.331142	0.307275	0.245968	0.294795	0.411356	0.415026	0.46823	0.431537
ANAPC7	c35287g1i1,c80781g1i1,c82589g1i1,	0.0729567	2.28024	2.90415	0.0439349	0.135173	0.0615389	0.0369596	0.0724612	0.0569866	0.0910795	0.170108	0.128642	0.129943
ANG	c31354g1i1,c57272g1i1,	-0.591102	-1.3333	-0.814831	0.460901	0.596842	1.86614	3.46111	1.76659	2.36461	1.42712	1.18214	2.71126	1.77351
ANGEL1	c22141g2i1,c22141g2i2,	-0.0284543	-1.28862	-1.92227	0.126939	0.252143	0.152467	0.104601	0.124058	0.127042	0.0920428	0.0950975	0.108624	0.0985881
ANGEL2	c30367g1i1,c30367g2i1,c30367g2i2,	0.0682038	1.4092	3.54547	0.0238957	0.100177	0.168391	0.164343	0.167298	0.166677	0.213279	0.218191	0.273174	0.234881
ANGPT1	c1613g1i1,c1613g2i1,c44767g1i1,c51559g1i1,	0.082319	1.72993	2.83311	0.047196	0.140209	0.126687	0.0643813	0.14726	0.112776	0.219676	0.197545	0.168065	0.195095
ANGPT2	c27915g2i1,c65545g1i1,c91268g1i1,	0.0561395	1.55089	4.02153	0.0158443	0.0806173	0.0819064	0.111188	0.112628	0.101907	0.150349	0.146416	0.177376	0.158047
ANGPT4	c31314g6i1,c31314g6i2,	0.0219726	1.55463	1.70671	0.163068	0.294959	0.0430291	0.0177669	0.058055	0.039617	0.0718491	0.0545153	0.0584044	0.0615896
ANGPTL1	c78267g1i1,c8601g1i1,c88023g1i1,	0.0468479	1.25202	0.366581	0.732499	0.81886	0.231748	0.21872	0.107203	0.18589	0.110562	0.111852	0.475801	0.232738
ANGPTL2	c527g1i1,	0.378722	2.62943	6.58856	0.00274834	0.0396942	0.159464	0.276609	0.261206	0.232426	0.691431	0.603048	0.538967	0.611149
ANGPTL4	c66096g1i1,	0.201832	3.22763	4.70076	0.00930319	0.0643488	0.065235	0.146223	0.0603533	0.0906039	0.317058	0.332563	0.227687	0.292436
ANGPTL5	c32654g1i1,	0.0531028	3.56887	5.36461	0.00582831	0.0532258	0.00525677	0.0368993	0.0198589	0.0206717	0.0674782	0.0732602	0.0805851	0.0737745
ANGPTL7	c35222g1i1,	-0.133118	-10.7265	-3.19404	0.0330884	0.117413	0.12384	0.225624	0.0909497	0.146805	0.00479658	0.00323502	0.033027	0.0136862
ANK1	c42735g1i1,c42963g1i1,c50167g1i1,c53125g1i1,c59171g1i1,	0.145448	1.42506	1.54093	0.198185	0.335547	0.291311	0.374216	0.361012	0.34218	0.445889	0.355404	0.661589	0.487628
ANK2	c1171g1i1,c28114g1i1,c28114g1i2,c33563g1i1,c44851g1i1,	-0.0811543	-1.12433	-0.555688	0.608038	0.720734	0.700063	0.958691	0.542984	0.733913	0.511049	0.793342	0.653885	0.652759
ANK3	c1171g2i1,c23381g1i1,c23381g2i1,c24846g1i1,c24846g2i1,	-0.00827623	-1.06391	-0.321866	0.763673	0.840374	0.105282	0.126228	0.181819	0.137776	0.111338	0.125481	0.151681	0.1295
ANKDD1A	c24487g1i2,c24487g1i3,	0.0283803	1.20396	2.32167	0.0809878	0.191271	0.118841	0.151672	0.146931	0.139148	0.165065	0.157409	0.180111	0.167528
ANKDD1B	c12851g1i1,	-0.00731532	-1.06291	-0.264784	0.804261	0.870027	0.0751442	0.125787	0.169888	0.123606	0.114453	0.123507	0.110913	0.116291
ANKFN1	c16517g1i1,c42056g1i1,c67275g1i1,c6801g1i1,	-0.0249756	-1.28566	-0.75761	0.490865	0.622056	0.0705635	0.165104	0.101551	0.112406	0.103097	0.0521499	0.107045	0.0874309
ANKFY1	c30155g1i1,c30155g1i2,	0.00447448	1.00873	0.156802	0.882997	0.924738	0.473725	0.499508	0.564283	0.512505	0.535723	0.509193	0.506022	0.51698
ANKH	c89122g1i1,	0.0295519	2.69012	3.83731	0.0185021	0.0872391	0.0285674	0.012582	0.011306	0.0174851	0.0572415	0.0446382	0.0392314	0.047037
ANKHD1	c29622g1i3,c29622g1i5,	-0.371385	-2.1209	-2.22813	0.0897972	0.204291	0.851349	0.40731	0.849474	0.702711	0.354496	0.187466	0.452018	0.331326
ANKHD1-EIF4EBP3	c29622g1i1,c29622g1i2,c29622g1i4,	0.0738139	1.12727	0.97442	0.385024	0.525312	0.709154	0.578369	0.452401	0.579975	0.629034	0.649646	0.682686	0.653788
ANKIB1	c29225g1i1,c29225g1i2,c29225g1i3,	0.0523043	1.30723	4.20685	0.0136206	0.0756308	0.176578	0.174647	0.159514	0.170246	0.216029	0.20725	0.244373	0.222551
ANKK1	c47320g1i1,c4877g1i1,c78035g1i1,	0.0222131	1.18749	1.36436	0.244174	0.387083	0.0944063	0.145529	0.115485	0.118473	0.149756	0.127581	0.144723	0.140686
ANKLE1	c1731g1i1,c1731g2i1,	0.0391003	#DIV/0!	3.97279	0.0165002	0.0824044	0	0	0	0	0.0547809	0.0415648	0.0209553	0.0391003
ANKLE2	c25744g1i1,c25744g1i2,c25744g1i3,	0.0564941	1.17106	0.962372	0.390361	0.530672	0.430808	0.329693	0.2303	0.330267	0.405593	0.381936	0.372754	0.386761
ANKMY2	c3305g1i1,	0.0266677	1.22558	1.60002	0.184845	0.31969	0.142407	0.107404	0.104842	0.118218	0.138137	0.129319	0.1672	0.144885
ANKRA2	c36443g1i1,	0.00837792	1.06398	0.739149	0.500843	0.631399	0.125908	0.132174	0.134749	0.130944	0.120264	0.139241	0.15846	0.139322
ANKRD1	c19954g1i1,c19954g1i2,	-0.4041	-6.78547	-1.65149	0.173983	0.307664	0.325794	0.948993	0.147054	0.473947	0.0667642	0.120076	0.0227016	0.0698473
ANKRD10	c14061g1i1,c14061g2i1,c20065g2i1,c20065g3i1,c35510g1i1,c43855g1i1,c80246g1i1,	0.044363	1.58737	2.91782	0.0433377	0.13404	0.0845188	0.0854406	0.0566233	0.0755276	0.12592	0.0969261	0.136826	0.119891
ANKRD11	c1217g1i1,c21241g1i1,c21241g2i1,	0.0577713	1.6187	2.92884	0.0428633	0.133406	0.06996	0.0980403	0.112124	0.0933748	0.161952	0.120866	0.17062	0.151146
ANKRD12	c66251g1i1,	0.176492	1.28776	1.42118	0.228311	0.36979	0.828293	0.534093	0.477632	0.613339	0.689165	0.783455	0.896873	0.789831
ANKRD13A	c1088g2i1,	0.00715896	1.04937	0.323553	0.762486	0.839599	0.130164	0.14942	0.15544	0.145008	0.130638	0.132162	0.193701	0.152167
ANKRD13B	c18206g2i1,c18206g2i2,	-0.212998	-1.85874	-3.855	0.0182247	0.0864023	0.459787	0.412142	0.511176	0.461035	0.248674	0.329603	0.165833	0.248037
ANKRD13C	c20294g1i1,	-0.22532	-1.31528	-2.85596	0.0461173	0.138251	0.881542	0.956826	0.981614	0.939994	0.670776	0.616158	0.857088	0.714674
ANKRD16	c41678g1i1,c47242g1i1,	0.0175437	1.14738	0.903137	0.417524	0.556612	0.15271	0.0986944	0.105706	0.119037	0.137197	0.11987	0.152674	0.13658
ANKRD26	c14931g1i1,c14931g2i1,	0.0369817	1.90179	3.94523	0.0168855	0.0833538	0.0405352	0.0416571	0.0408354	0.0410092	0.0857342	0.0593444	0.0888941	0.0779909
ANKRD27	c29179g2i1,c29179g2i2,c29179g2i3,	0.0650411	1.48789	7.98438	0.00133377	0.0323591	0.146445	0.120936	0.132556	0.133312	0.196166	0.193757	0.205137	0.198353
ANKRD28	c43166g1i1,	0.0152293	1.15067	2.77853	0.0498932	0.144797	0.0971602	0.109307	0.096765	0.101077	0.121677	0.109419	0.117824	0.116307
ANKRD29	c36912g1i1,c93822g1i1,	0.102362	1.66583	1.21817	0.290096	0.43673	0.109402	0.147839	0.203965	0.153735	0.37366	0.289813	0.10482	0.256098
ANKRD32	c45176g1i1,c60852g1i1,c63521g1i1,c9079g1i1,c9079g2i1,c92826g1i1,	0.271987	3.28776	3.79509	0.0191845	0.0894301	0.15477	0.137643	0.0642513	0.118888	0.372739	0.286586	0.513302	0.390876
ANKRD37	c37373g1i1,	0.0793335	2.05437	1.52252	0.202539	0.340266	0.0638099	0.0614774	0.100441	0.0752429	0.146504	0.245899	0.0713265	0.154576
ANKRD39	c29118g1i1,c29118g1i2,c29118g1i3,	-0.00571473	-1.04629	-0.320539	0.764606	0.841017	0.117282	0.143647	0.12659	0.129173	0.125422	0.150259	0.0946931	0.123458
ANKRD40	c33751g1i1,	-0.0453911	-1.77658	-4.01573	0.0159207	0.0808662	0.111596	0.110038	0.0898898	0.103841	0.0584052	0.073858	0.0430877	0.0584503
ANKRD42	c67357g1i1,c8328g1i1,c8507g1i1,c93253g1i1,	-0.0139929	-1.25457	-0.97115	0.386466	0.526607	0.0762054	0.0719214	0.0587523	0.0689597	0.0818011	0.0413776	0.0417218	0.0549669
ANKRD44	c30257g2i2,c30257g2i3,c30257g2i4,c30257g2i5,	0.0642576	1.59637	4.84705	0.00835728	0.0619183	0.120562	0.0919027	0.110777	0.107747	0.188923	0.153528	0.173564	0.172005
ANKRD45	c28275g1i1,c28275g1i2,	0.112585	1.55758	1.18158	0.30282	0.449389	0.239966	0.254786	0.111004	0.201919	0.440044	0.347454	0.156013	0.314504
ANKRD46	c7760g1i1,	-0.167304	-1.24043	-4.26815	0.0129692	0.0740515	0.810756	0.917545	0.861187	0.863163	0.711866	0.648315	0.727395	0.695859
ANKRD49	c28444g1i1,c28444g1i2,c28444g1i3,	0.0254373	1.01625	0.191908	0.857163	0.908059	1.73247	1.58807	1.37443	1.56499	1.65977	1.42671	1.6848	1.59043
ANKRD50	c31406g1i1,c9949g1i1,c9949g2i1,	0.0607796	1.05184	0.65277	0.54952	0.672786	1.10084	1.21434	1.20238	1.17252	1.14969	1.14519	1.40501	1.2333
ANKRD52	c20981g1i1,	0.0155123	1.41196	3.16346	0.0340708	0.11884	0.042327	0.0309429	0.0396945	0.0376548	0.0599593	0.0483511	0.051191	0.0531671
ANKRD54	c27671g2i2,	0.0701721	1.17014	1.50696	0.206297	0.344277	0.487504	0.390704	0.359079	0.412429	0.44113	0.476173	0.5305	0.482601
ANKRD6	c61475g1i1,	-0.044095	-1.43533	-3.65317	0.0217107	0.0949843	0.14943	0.123964	0.162762	0.145385	0.0939951	0.102007	0.107868	0.10129
ANKRD60	c27990g1i1,c27990g1i2,c27990g1i3,	0.0057365	2.15231	0.940829	0.400062	0.540221	0	0	0.0149348	0.00497825	0.00577603	0.0175302	0.00883802	0.0107148
ANKRD7	c82913g1i1,	0.00463881	1.84708	1.27949	0.2699	0.415156	0.0106702	0	0.00575851	0.00547624	0.0133627	0.00675925	0.0102232	0.010115
ANKRD9	c66320g1i1,	0.18755	1.72647	1.60049	0.184743	0.319688	0.100591	0.459578	0.214328	0.258166	0.508803	0.481635	0.346709	0.445716
ANKS1A	c29313g4i2,c29313g4i3,c29313g4i4,	0.0747472	1.39852	3.37172	0.027999	0.10849	0.201877	0.207307	0.153508	0.187564	0.267162	0.235813	0.283958	0.262311
ANKS1B	c29313g4i1,c37302g1i1,c41653g1i1,	-0.150105	-1.19686	-0.563343	0.603283	0.717087	0.879849	0.643813	1.21414	0.912602	0.753174	1.12883	0.40549	0.762497
ANKS3	c10295g1i1,c10295g2i1,c7589g1i1,c7589g1i2,	0.043114	1.36048	1.68551	0.167171	0.300134	0.135522	0.0932626	0.130024	0.119603	0.188576	0.119235	0.18034	0.162717
ANKS6	c55843g1i1,c64438g1i1,c67943g1i1,c775g1i1,c78010g1i1,	0.0940979	2.70772	2.68512	0.0549355	0.152387	0.0895111	0.032853	0.04294	0.0551014	0.124553	0.113405	0.209639	0.149199
ANLN	c26626g3i2,c26626g3i3,c30131g1i1,c30131g2i1,c30131g2i2,	0.269247	3.56007	3.86227	0.0181122	0.0861963	0.22207	0.0471876	0.0462568	0.105172	0.325271	0.348808	0.449177	0.374418
ANO1	c10055g2i1,c27058g1i1,c27058g1i2,c27058g1i3,	2.26609	1.36335	2.03655	0.111379	0.232552	4.62055	8.34066	5.74899	6.23673	8.82145	8.34653	8.34049	8.50283
ANO10	c167g1i1,c167g2i1,c27801g1i1,c27801g1i2,c59316g1i1,c66438g1i1,	0.111056	1.12672	1.84923	0.138112	0.265648	0.8093	0.982252	0.837588	0.87638	0.959074	1.04174	0.961495	0.987436
ANO2	c65875g1i1,	-0.00672071	-1.94366	-1.2011	0.295968	0.442406	0.00451738	0.022383	0.0146277	0.0138427	0.0113145	0.00572326	0.00432815	0.00712199
ANO4	c32351g1i1,c65228g1i1,c88534g1i1,c90163g1i1,	0.0373234	1.91365	3.33547	0.0289577	0.110237	0.0605462	0.0374998	0.0245067	0.0408509	0.085302	0.0767084	0.0725124	0.0781743
ANO5	c45446g1i1,c53781g1i1,c83929g1i1,c95412g1i1,	0.0145893	1.46901	1.187	0.300903	0.447477	0.035411	0.0292428	0.028666	0.0311066	0.0443464	0.0672954	0.0254457	0.0456959
ANO6	c32992g1i1,	0.0270642	1.73009	5.19772	0.00652634	0.0556443	0.0458698	0.0364039	0.0289345	0.0370694	0.0641585	0.067171	0.061071	0.0641335
ANO7	c15036g1i1,	0.034181	1.3279	1.71577	0.161346	0.292754	0.0722453	0.131415	0.109065	0.104242	0.158332	0.129256	0.127681	0.138423
ANO9	c26433g3i1,	-0.00860181	-1.07547	-0.514135	0.634258	0.741507	0.148533	0.126818	0.092388	0.122579	0.114287	0.107646	0.119999	0.113978
ANP32A	c13830g1i1,	1.97018	1.45546	3.25771	0.031148	0.113709	5.31747	4.18829	3.4713	4.32569	6.19764	5.87193	6.81804	6.29587
ANP32B	c78109g1i1,	0.268592	1.24162	1.94123	0.124202	0.248872	1.28064	1.04347	1.01083	1.11165	1.38995	1.1865	1.56426	1.38024
ANP32E	c28902g2i2,	0.530771	1.45149	3.11069	0.035848	0.122196	1.39174	1.1008	1.03426	1.1756	1.55264	1.60027	1.96619	1.70637
ANPEP	c13877g1i1,c13877g1i2,c45678g1i1,c55585g1i1,c78155g1i1,c81500g1i1,c82093g1i1,	0.842653	1.82562	2.55432	0.0630163	0.164911	0.59317	1.62742	0.841314	1.02064	1.72512	1.78872	2.07602	1.86329
ANTXR1	c108g1i1,c108g2i1,c67616g1i1,c68276g1i1,	5.10223	1.33752	1.80566	0.145278	0.273528	11.2316	19.1549	14.9643	15.1169	22.0468	21.7004	16.9103	20.2192
ANTXR2	c30410g1i1,	0.00688572	1.03016	0.353594	0.741493	0.824954	0.234821	0.201598	0.248438	0.228286	0.218372	0.262158	0.224985	0.235172
ANXA1	c16694g1i1,	19.3059	1.26148	6.12523	0.00359898	0.0447708	68.3823	78.0233	75.0946	73.8334	91.0799	95.6495	92.6885	93.1393
ANXA11	c57647g1i1,	0.510786	1.06909	0.777181	0.480452	0.613618	8.23595	7.302	6.64103	7.39299	8.16985	8.54573	6.99576	7.90378
ANXA13	c31323g2i2,c54672g1i1,c65994g1i1,c695g1i1,	0.0734188	1.13949	0.462741	0.667604	0.767477	0.316765	0.802757	0.45949	0.526338	0.489048	0.592429	0.717792	0.599756
ANXA2	c21738g1i1,c21738g1i2,c21738g1i3,c54390g1i1,	20.1815	1.48832	3.23793	0.0317362	0.11507	30.1981	47.1067	46.6804	41.3284	62.2131	65.9766	56.3399	61.5099
ANXA3	c13120g1i1,	0.0469807	1.0289	0.757531	0.490907	0.622056	1.59553	1.62814	1.6531	1.62559	1.56319	1.68564	1.76888	1.67257
ANXA4	c26084g2i1,	1.1796	1.45422	4.34133	0.0122401	0.0722398	3.00806	2.58628	2.19653	2.59696	3.89878	3.92888	3.50202	3.77656
ANXA5	c26084g1i1,c30767g1i1,c30928g1i1,	24.3464	1.49186	11.4364	0.000333556	0.022356	52.3876	46.2249	49.8838	49.4988	75.883	71.8907	73.7616	73.8451
ANXA6	c27492g1i1,c27492g1i2,c27492g2i1,	-0.0346219	-1.15387	-0.792067	0.472646	0.607404	0.282643	0.277385	0.218857	0.259628	0.183394	0.189425	0.302201	0.225007
ANXA7	c18820g1i1,c18820g1i2,	1.45052	1.3674	6.69464	0.00258971	0.0389369	4.13905	4.16274	3.54252	3.9481	5.48275	5.46616	5.24695	5.39862
AOAH	c29897g1i1,	-0.0262187	-1.0353	-0.136943	0.897692	0.935218	0.459444	0.743813	1.10352	0.768927	0.691854	0.706125	0.830145	0.742708
AOC1	c2746g1i1,c2746g2i1,c32225g1i1,	0.00156334	1.80728	1.08872	0.337479	0.483706	0.00457511	0	0.00123455	0.00193655	0.00286478	0.00434729	0.00328759	0.00349989
AOX1	c29445g1i1,c29445g1i2,c29445g1i3,c29445g2i1,	0.0755692	1.69211	3.65988	0.0215826	0.0948807	0.106081	0.123575	0.0979056	0.109187	0.174565	0.157772	0.221933	0.184756
AP1AR	c26881g1i1,c26881g1i2,	0.0107767	1.01571	0.159361	0.881107	0.924405	0.746664	0.720596	0.590368	0.685876	0.678605	0.625281	0.786073	0.696653
AP1B1	c21975g1i1,c21975g2i1,c21975g3i1,c23988g1i1,c23988g2i1,	0.182682	1.30255	2.60396	0.0597985	0.159787	0.741658	0.543853	0.525928	0.603813	0.791346	0.804475	0.763664	0.786495
AP1G1	c30893g1i14,c30893g1i15,c30893g1i17,c30893g1i6,c30893g1i7,c42868g1i1,	0.206773	1.16609	3.12069	0.0355029	0.121696	1.22969	1.18255	1.3225	1.24491	1.39999	1.39946	1.55561	1.45168
AP1M1	c15789g1i1,c20783g1i1,	-0.409341	-1.48338	-5.8555	0.00424464	0.0476128	1.30121	1.26655	1.20075	1.25617	0.823384	0.750639	0.966464	0.846829
AP1M2	c55975g1i1,	0.275483	1.21251	2.07591	0.106515	0.226319	1.40394	1.27606	1.20907	1.29636	1.68205	1.70091	1.33256	1.57184
AP1S1	c88635g1i1,	-0.4889	-1.15374	-0.99775	0.374868	0.514911	4.07855	2.85818	4.06983	3.66885	2.84849	2.9649	3.72647	3.17995
AP1S2	c14967g1i1,c14967g1i2,	-0.111362	-1.92981	-3.22346	0.0321747	0.115732	0.219928	0.295751	0.177712	0.23113	0.118898	0.121808	0.118599	0.119768
AP1S3	c89557g1i1,	0.530964	1.86524	3.54737	0.0238548	0.100092	0.737692	0.605653	0.497648	0.613664	1.36159	1.16827	0.904035	1.14463
AP2A1	c30016g1i1,c30016g1i2,	0.114324	1.24294	3.82159	0.0187527	0.0880581	0.526147	0.431529	0.454064	0.47058	0.57636	0.57549	0.602862	0.584904
AP2B1	c55183g1i1,	-0.153163	-1.10997	-1.94151	0.124161	0.248866	1.45541	1.69053	1.49183	1.54592	1.33397	1.41423	1.43008	1.39276
AP2M1	c54573g1i1,	-2.55156	-1.4216	-6.05876	0.0037462	0.0453505	7.84077	8.77382	9.19649	8.60369	5.88385	5.96417	6.30839	6.05213
AP2S1	c27242g3i1,	0.262259	1.59563	4.37032	0.0119651	0.0717571	0.504039	0.465336	0.351534	0.440303	0.718625	0.628762	0.760297	0.702562
AP3B1	c23935g1i1,c23935g1i2,	-0.0854278	-1.11229	-2.86073	0.0458959	0.13814	0.830965	0.862442	0.845133	0.84618	0.81691	0.740511	0.724835	0.760752
AP3B2	c42028g1i1,c60494g1i1,c76799g1i1,c83942g1i1,	1.51937	20.0486	10.8398	0.000410975	0.0241495	0.0655721	0.0928288	0.0808869	0.0797626	1.58371	1.36482	1.84886	1.59913
AP3D1	c24116g1i1,	-0.55778	-1.57669	-15.0506	0.000113569	0.0198125	1.50692	1.54569	1.52235	1.52499	1.01995	0.900176	0.981498	0.967207
AP3M1	c27887g1i1,c27887g2i1,	0.0194338	1.62505	2.69783	0.0542159	0.151341	0.0426052	0.0317344	0.0189356	0.0310917	0.0523097	0.0460403	0.0532267	0.0505256
AP3M2	c66443g1i1,	0.220292	1.85499	5.39681	0.00570432	0.0530176	0.288525	0.234251	0.250188	0.257655	0.443542	0.43742	0.552877	0.477947
AP3S1	c4551g1i1,	-0.569933	-1.81203	-9.26198	0.000755643	0.0280991	1.33972	1.23769	1.23798	1.2718	0.778538	0.604451	0.722603	0.701864
AP3S2	c69531g1i1,	0.0184277	1.0356	0.24111	0.821325	0.881977	0.66526	0.461017	0.426817	0.517698	0.541824	0.562879	0.503674	0.536126
AP4B1	c28830g1i1,c28830g1i2,c28830g1i3,	0.0984086	1.11934	1.13496	0.319788	0.465774	0.942961	0.821628	0.709252	0.824613	0.822912	0.935985	1.01017	0.923022
AP4E1	c43031g1i1,	0.0146839	1.11638	0.888734	0.424362	0.563383	0.151088	0.129721	0.0977175	0.126175	0.135902	0.134449	0.152226	0.140859
AP4M1	c28095g1i1,c28095g1i2,c28095g1i3,c28095g1i4,c28095g1i5,c28095g1i6,c28095g1i7,c28095g1i8,	-0.214529	-1.2552	-2.65002	0.0569804	0.155795	1.11407	0.909488	1.14195	1.05517	0.877982	0.771945	0.872	0.840642
AP4S1	c6412g1i1,	0.100925	1.36322	5.11639	0.00690343	0.0569433	0.286453	0.274326	0.272812	0.277864	0.388881	0.341571	0.405915	0.378789
AP5B1	c4413g1i1,	-0.0296611	-1.19967	-2.32545	0.0806533	0.190798	0.173489	0.201638	0.159516	0.178214	0.148868	0.153657	0.143135	0.148553
AP5M1	c27613g1i1,c27613g1i2,c27613g1i3,c27613g1i4,	0.0841619	1.3726	5.27988	0.00617064	0.0544159	0.253793	0.221493	0.202338	0.225875	0.312416	0.317887	0.299807	0.310037
AP5S1	c14826g1i1,	-0.0645237	-1.22716	-1.97287	0.119776	0.243505	0.311102	0.397261	0.337346	0.34857	0.270558	0.257291	0.324289	0.284046
AP5Z1	c38g1i1,	-0.016964	-1.04635	-0.388867	0.717187	0.807167	0.417551	0.398457	0.332816	0.382941	0.31643	0.347249	0.434253	0.365977
APAF1	c10025g1i1,	0.0534665	2.15954	4.43465	0.011381	0.0702694	0.0501111	0.0455907	0.0426287	0.0461102	0.0882837	0.0871612	0.123285	0.0995767
APBA1	c13702g1i1,c17427g1i1,c17427g1i2,c23495g1i1,c35334g1i1,c57546g1i1,c80118g1i1,	0.51675	1.48081	2.69301	0.0544875	0.151934	1.31502	1.00769	0.901503	1.07474	1.35012	1.56849	1.85586	1.59149
APBA2	c13702g2i1,c23594g1i1,c23594g2i1,c46608g1i1,	0.00486783	1.4592	0.588615	0.587752	0.704332	0.0261559	0	0.00564633	0.0106007	0.0131023	0.0132552	0.0200482	0.0154686
APBB1	c9812g1i1,	-0.322751	-1.54646	-13.8931	0.000155635	0.0210341	0.884716	0.949946	0.905454	0.913372	0.599981	0.606979	0.564903	0.590621
APBB1IP	c21607g1i1,	-0.0414928	-1.24689	-1.73224	0.158268	0.289094	0.195697	0.192436	0.240531	0.209555	0.153705	0.146182	0.204298	0.168062
APBB2	c27914g1i1,c27914g2i1,	0.0607288	1.69001	6.98815	0.00220609	0.0375664	0.0867343	0.0995482	0.0777503	0.088011	0.136849	0.153966	0.155404	0.14874
APC	c3200g1i1,c47124g1i1,c49487g1i1,c8121g2i1,c83806g1i1,	1.50828	1.64997	4.34448	0.0122099	0.0722398	2.61553	2.31875	2.02738	2.32055	3.63679	3.42743	4.42229	3.82884
APC2	c13991g1i1,c29518g1i1,c29518g1i3,c8121g1i1,	-0.0275697	-1.25443	-0.974069	0.385179	0.525411	0.178929	0.0874082	0.141447	0.135928	0.126242	0.0925926	0.106241	0.108358
APCDD1	c29216g1i1,c89464g1i1,	0.0421382	1.11474	0.426175	0.691913	0.787229	0.204992	0.505249	0.391461	0.367234	0.338341	0.39423	0.495544	0.409372
APCS	c10368g1i1,c10368g1i2,c48050g1i1,	-0.113736	-1.6169	-2.58729	0.0608575	0.161505	0.266652	0.321568	0.306088	0.298103	0.106012	0.203772	0.243317	0.184367
APEH	c4676g1i1,c63280g1i1,	5.36747	1.44773	5.83196	0.00430748	0.0478698	13.6744	10.61	11.6798	11.9881	17.1054	17.2061	17.7551	17.3556
APEX1	c10035g1i1,	0.4253	1.35758	3.12697	0.0352884	0.121159	1.40897	1.0945	1.06463	1.18937	1.58968	1.49064	1.76368	1.61467
APEX2	c27729g1i1,c27729g1i2,c27729g1i3,c27729g1i4,	0.015403	1.07162	0.430097	0.689283	0.785141	0.221121	0.250515	0.173578	0.215071	0.20025	0.204901	0.286272	0.230474
APH1A	c15148g1i1,c15148g1i2,c20056g1i1,	0.225729	1.17133	4.34962	0.0121607	0.0721534	1.28164	1.29311	1.3777	1.31748	1.50677	1.49562	1.62724	1.54321
API5	c44387g1i1,	0.0957212	1.19738	2.22794	0.0898158	0.204291	0.526125	0.48637	0.442359	0.484951	0.571973	0.523988	0.646057	0.580673
APIP	c65780g1i1,	0.0180741	1.0131	0.108068	0.919145	0.950149	1.69221	1.20424	1.24301	1.37982	1.37109	1.31226	1.51034	1.3979
APITD1	c14364g1i1,	0.115976	1.33305	2.84491	0.0466354	0.139227	0.401414	0.288552	0.354698	0.348221	0.471448	0.418975	0.50217	0.464198
APLF	c4521g1i1,	0.0139871	1.06213	0.625708	0.565435	0.686367	0.249984	0.203612	0.221773	0.225123	0.261601	0.203913	0.251816	0.23911
APLNR	c11100g1i1,c21983g1i1,c29521g2i1,c68723g1i1,c71837g1i1,	1.33986	1.76983	2.72193	0.0528816	0.149474	1.45719	2.18366	1.58051	1.74045	3.24029	3.74638	2.25427	3.08031
APLP2	c20122g1i1,c20122g1i2,c23822g1i1,c23822g1i2,	-0.073352	-1.00715	-0.118477	0.911401	0.944761	9.51553	10.9597	10.512	10.3291	10.1509	11.0796	9.53664	10.2557
APMAP	c33168g1i1,	0.151406	1.30074	2.11027	0.102459	0.221259	0.608185	0.411113	0.491016	0.503438	0.641875	0.587222	0.735435	0.654844
APOA1BP	c23879g1i1,c23879g1i2,c23879g1i3,	0.0754962	1.06863	1.3691	0.242809	0.385803	1.18695	1.05274	1.06064	1.10011	1.10781	1.21132	1.20769	1.17561
APOA4	c17983g1i1,c17983g1i2,c58360g1i1,c77025g1i1,	24.7318	2.18278	2.2984	0.0830849	0.194431	25.5721	17.1338	20.0239	20.9099	50.5115	60.8472	25.5664	45.6417
APOBEC1	c26798g1i1,	-0.0421854	-1.14438	-0.803496	0.466721	0.602266	0.245183	0.332637	0.425316	0.334378	0.277808	0.299538	0.299233	0.292193
APOBEC2	c793g1i1,	-1.58897	-5.42656	-6.09309	0.00366926	0.0450978	1.61022	2.28267	1.95089	1.94793	0.200916	0.706746	0.169225	0.358962
APOBEC3C	c20147g2i1,	-0.345963	-1.60005	-0.687179	0.529739	0.656282	0.292498	1.87871	0.596343	0.922516	0.551308	0.363091	0.815259	0.576553
APOBEC3H	c18888g1i1,c18888g1i2,	0.0263294	1.18033	2.01684	0.113907	0.236107	0.154602	0.123917	0.15951	0.14601	0.17653	0.18147	0.159018	0.172339
APOD	c89816g1i1,	0.0288773	5.56087	4.66469	0.00955604	0.0650837	0.00597232	0.00657601	0.0064463	0.00633155	0.042383	0.0403551	0.0228886	0.0352089
APOH	c11834g1i1,	0.0206322	#DIV/0!	1.94583	0.123547	0.248062	0	0	0	0	0.0351935	0.026703	0	0.0206322
APOL3	c4367g2i1,	-0.0902939	-8.81688	-1.88933	0.131853	0.258144	0.195957	0.0449509	0.0646276	0.101845	0	0.0137925	0.0208609	0.0115512
APOO	c30491g3i1,c30491g3i2,c30491g3i3,	-1.11351	-1.32775	-2.69834	0.0541876	0.151295	5.20263	4.392	3.93829	4.51097	3.5341	3.62345	3.03484	3.39747
APOOL	c5281g1i1,c5281g1i2,	0.0249281	1.05936	0.475299	0.659365	0.761076	0.385638	0.516879	0.357403	0.419973	0.442492	0.414398	0.477814	0.444901
APOPT1	c25327g1i1,c25327g1i2,	-0.0970256	-1.11794	-2.0118	0.114563	0.236703	0.971256	0.84994	0.9379	0.919699	0.843294	0.864624	0.760103	0.822674
APP	c898g1i1,	0.115284	1.30526	2.72723	0.052593	0.149107	0.41698	0.413216	0.302776	0.377658	0.531693	0.468523	0.478609	0.492942
APPBP2	c24456g2i1,c24456g2i2,	0.0419936	1.31817	1.82019	0.142846	0.270929	0.154348	0.118358	0.123248	0.131984	0.16075	0.14766	0.213524	0.173978
APPL1	c30242g2i1,c30242g2i2,c30242g2i3,	0.0100781	1.02566	0.425669	0.692253	0.787476	0.405199	0.382169	0.390744	0.392704	0.363224	0.40326	0.441862	0.402782
APPL2	c17852g1i1,	0.162595	1.16551	2.93009	0.0428098	0.133406	1.02106	1.01278	0.913254	0.982365	1.23081	1.11259	1.09148	1.14496
APRT	c31433g2i1,c31433g2i2,c32911g1i1,	0.000640891	1.00068	0.0078709	0.994097	1	0.877397	0.889356	1.07524	0.94733	0.898472	0.896912	1.04853	0.947971
APTX	c31237g3i1,c31237g3i2,c31237g3i3,	0.566944	1.3717	12.2049	0.000258719	0.022356	1.50576	1.58412	1.48595	1.52527	2.16143	2.07122	2.044	2.09222
AQP1	c56216g1i1,	0.788087	2.73121	2.49779	0.0669247	0.171289	0.380905	0.345552	0.639209	0.455222	1.31529	1.72603	0.688608	1.24331
AQP11	c10979g1i1,	-0.0185223	-1.11639	-0.63318	0.56101	0.682871	0.210838	0.169796	0.152341	0.177658	0.144022	0.128041	0.205345	0.159136
AQP3	c56142g1i1,	1.59202	1.5436	4.51463	0.0107021	0.0684985	3.36855	2.98048	2.43691	2.92865	4.84798	4.62848	4.08553	4.52067
AQPEP	c18887g1i1,c5131g1i1,	0.243488	2.21714	2.56905	0.0620411	0.163326	0.109855	0.34892	0.141375	0.20005	0.328063	0.49248	0.510071	0.443538
AQR	c11656g1i1,c11656g1i2,	0.0814028	1.31291	4.66459	0.00955678	0.0650837	0.293685	0.237694	0.249065	0.260148	0.3348	0.343031	0.34682	0.341551
AR	c31858g1i1,	-0.0257014	-1.26719	-1.51304	0.204821	0.342796	0.118222	0.103623	0.143834	0.121893	0.0837668	0.0840868	0.120721	0.0961916
ARAF	c25129g2i1,c25129g2i2,c25129g2i3,c2694g1i1,c2694g2i1,c30688g2i1,c30688g2i2,	-0.429014	-1.4257	-5.7926	0.00441516	0.0483185	1.3842	1.50475	1.42145	1.4368	0.975379	0.915097	1.13288	1.00779
ARAP1	c19882g1i1,c19882g3i1,c79565g1i1,	-0.121055	-1.41125	-2.00217	0.115829	0.238511	0.497021	0.359233	0.389981	0.415412	0.244247	0.257344	0.381478	0.294357
ARAP2	c31297g26i1,	-0.0102591	-1.05781	-0.420161	0.695956	0.790564	0.218615	0.182191	0.162361	0.187722	0.208474	0.177872	0.146044	0.177463
ARCN1	c20273g1i1,	0.168762	1.19076	2.40945	0.0735986	0.180994	0.870597	0.890665	0.892828	0.884697	1.14465	1.09913	0.916592	1.05346
AREG	c59860g1i1,	0.337548	2.37044	2.97798	0.0408202	0.130365	0.184602	0.410028	0.144286	0.246305	0.637747	0.682821	0.430991	0.583853
AREL1	c20984g1i1,	0.0191515	1.13893	3.07724	0.0370307	0.124309	0.128621	0.143687	0.141257	0.137855	0.158728	0.149178	0.163113	0.157006
ARF1	c10970g1i1,c31475g1i1,c31475g3i1,c31475g3i2,c32513g1i1,	5.00958	1.14351	2.3397	0.0794048	0.189101	32.5303	38.6523	33.5379	34.9068	41.4447	40.2595	38.0449	39.9164
ARF3	c14155g1i1,c15265g1i1,c21176g1i1,c91850g1i1,	0.331612	1.02307	0.379306	0.723737	0.811938	13.0477	14.4868	15.5947	14.3764	15.6424	14.1555	14.3262	14.708
ARF4	c22863g1i1,	0.145367	1.01638	0.198852	0.852077	0.904317	7.45041	9.68033	9.49045	8.87373	9.21253	9.13862	8.70614	9.0191
ARF5	c21774g1i1,	0.0497403	1.02659	0.303883	0.776369	0.849723	1.76006	1.72465	2.12658	1.87043	1.89988	2.10509	1.75555	1.92017
ARF6	c21415g2i1,c31475g2i1,c33325g1i1,c44229g1i1,	-1.02813	-1.16445	-1.29196	0.26596	0.410735	5.96246	7.97318	7.90506	7.28023	5.71614	5.90296	7.13721	6.2521
ARFGAP1	c27444g1i1,c27444g1i2,	-0.338049	-1.24939	-3.68602	0.0210922	0.0939235	1.58818	1.77829	1.71423	1.69356	1.36199	1.2264	1.47816	1.35552
ARFGAP2	c13715g1i1,	-0.0470553	-1.18645	-1.66255	0.171738	0.305377	0.346145	0.294575	0.257574	0.299431	0.23659	0.244861	0.275676	0.252376
ARFGAP3	c14318g1i1,	-1.03353	-1.38397	-4.54304	0.0104729	0.0678249	3.4097	3.74667	4.01932	3.72523	2.62673	2.48161	2.96676	2.6917
ARFGEF1	c28750g1i1,	0.0278498	1.17881	1.91328	0.12826	0.253669	0.158643	0.162987	0.145615	0.155748	0.177946	0.163404	0.209445	0.183598
ARFGEF2	c26363g3i1,c26363g4i1,c43557g1i1,	0.081287	1.31791	3.21258	0.0325089	0.116345	0.283175	0.240795	0.243106	0.255692	0.335903	0.300748	0.374287	0.336979
ARFIP1	c24290g1i1,c24290g1i2,c24290g1i3,c24290g1i4,	0.199301	1.22629	3.98911	0.016277	0.0819288	0.946058	0.838365	0.857827	0.88075	1.06457	1.02443	1.15116	1.08005
ARFIP2	c18840g1i1,c18840g1i2,c18840g1i3,	0.00795643	1.00948	0.0956214	0.92842	0.956448	0.976264	0.775324	0.765599	0.839062	0.888289	0.753231	0.899535	0.847019
ARFRP1	c18365g1i1,c18365g1i2,	0.0266563	1.31638	1.96126	0.121379	0.245466	0.0863584	0.0652029	0.101202	0.0842543	0.106605	0.0984698	0.127657	0.110911
ARG2	c26633g1i1,c26633g1i3,	-0.0559839	-1.1795	-0.71232	0.515612	0.6442	0.385116	0.478131	0.240359	0.367869	0.300204	0.253917	0.381534	0.311885
ARGLU1	c18786g2i1,	0.1479	1.37318	6.96093	0.00223857	0.0377261	0.408796	0.361894	0.418294	0.396328	0.554953	0.519992	0.55774	0.544228
ARHGAP1	c36023g1i1,c38474g1i1,	0.522947	1.50163	14.9036	0.000118048	0.0198125	1.10878	1.02418	0.994544	1.0425	1.55141	1.56684	1.57809	1.56545
ARHGAP10	c34452g1i1,c80766g1i1,c85589g1i1,c97140g1i1,	-0.0514058	-1.28203	-0.934877	0.402777	0.542029	0.197078	0.291236	0.212719	0.233677	0.220828	0.236545	0.0894423	0.182272
ARHGAP11A	c27937g1i1,c27937g1i2,	0.0686937	4.65525	1.54738	0.196681	0.334017	0.0442098	0.0121696	0	0.0187931	0.0276827	0.0653463	0.169431	0.0874868
ARHGAP12	c12942g1i1,c12942g1i2,c70025g1i1,	0.0636349	1.11724	1.42727	0.226673	0.367788	0.58001	0.531488	0.516827	0.542775	0.541486	0.597538	0.680206	0.60641
ARHGAP17	c10763g1i1,c10763g1i2,c88690g1i1,	-9.15892	-1.69321	-9.86891	0.00059145	0.0262072	21.7848	22.9658	22.3633	22.3713	12.653	12.0777	14.9064	13.2124
ARHGAP18	c66622g1i1,	0.0524502	1.37424	3.17519	0.0336898	0.118367	0.162508	0.149961	0.10799	0.140153	0.193375	0.190501	0.193933	0.192603
ARHGAP19	c17948g1i1,	0.00119228	1.02499	0.0737783	0.944729	0.967307	0.0681183	0.0508587	0.0241724	0.0477165	0.0292147	0.0602931	0.0572185	0.0489088
ARHGAP20	c18618g1i1,c27382g1i1,c55819g1i1,	0.344879	1.76399	2.27567	0.0851924	0.19727	0.410105	0.413641	0.530506	0.451417	0.933084	0.951899	0.503905	0.796296
ARHGAP21	c10892g1i1,c16926g1i1,c1705g1i1,c362g1i1,c362g1i2,c37224g1i1,c40073g1i1,	0.172141	1.09148	1.0091	0.37001	0.514134	2.16298	1.73153	1.75098	1.88183	1.92102	1.99935	2.24155	2.05397
ARHGAP22	c75624g1i1,	-0.00854859	-3.44766	-0.681846	0.532772	0.658956	0	0.0361234	0	0.0120411	0	0	0.0104777	0.00349255
ARHGAP23	c25958g1i1,c25958g1i2,	0.0166372	1.36918	1.63756	0.176855	0.311026	0.0412896	0.0522661	0.0416388	0.0450649	0.0702027	0.072167	0.0427364	0.061702
ARHGAP24	c6699g1i1,c6699g1i2,c74846g1i1,c77582g1i1,c86701g1i1,	0.516766	1.56111	6.55651	0.00279859	0.0398458	0.876983	1.02738	0.858528	0.920965	1.40477	1.55035	1.35807	1.43773
ARHGAP25	c27219g1i1,c27219g2i1,	-0.0748221	-1.53575	-3.32079	0.0293568	0.110736	0.177523	0.216042	0.249879	0.214481	0.152112	0.123635	0.143231	0.139659
ARHGAP26	c40518g1i1,c42977g1i1,	-0.000129878	-1.00463	-0.0198047	0.985148	0.995837	0.0391468	0.0187161	0.0266865	0.0281831	0.0258026	0.0247983	0.0335589	0.0280533
ARHGAP27	c28513g1i1,c28513g1i2,c28513g1i3,c28513g1i4,c43701g1i1,	-0.0538631	-1.06229	-0.514583	0.633972	0.741389	1.07898	0.888632	0.787917	0.91851	0.852267	0.766407	0.975267	0.864647
ARHGAP28	c77147g1i1,	-0.00130045	-1.16645	-0.208614	0.844942	0.899053	0.020551	0.0067885	0	0.00911318	0.00514735	0.0104148	0.00787606	0.00781273
ARHGAP29	c18282g1i1,c18282g2i1,	-0.162218	-1.41474	-1.27806	0.270355	0.415534	0.466543	0.394236	0.799269	0.553349	0.434804	0.353962	0.384628	0.391131
ARHGAP30	c20864g1i1,	-0.0627631	-1.20203	-1.33128	0.253903	0.397811	0.310017	0.355118	0.455156	0.373431	0.288749	0.293524	0.34973	0.310668
ARHGAP31	c58605g1i1,c6062g1i1,c68356g1i1,c87526g1i1,	0.036415	2.63687	3.18644	0.0333295	0.117732	0.026779	0.0110572	0.0289042	0.0222468	0.0419202	0.0763365	0.0577287	0.0586618
ARHGAP32	c27602g1i1,c27602g1i2,c27602g1i3,c7210g1i1,c7210g1i2,	0.382258	1.18662	1.94111	0.124218	0.248872	1.99066	2.25176	1.90258	2.04833	2.20747	2.3276	2.75669	2.43059
ARHGAP33	c55931g1i1,	0.0460091	2.56361	6.73588	0.00253111	0.0388305	0.0285644	0.0369216	0.0227884	0.0294248	0.0808764	0.0645116	0.0809138	0.0754339
ARHGAP35	c47175g1i1,c48038g1i1,c49072g1i1,c60111g1i1,c7291g1i1,c95956g1i1,c96853g1i1,	0.163974	2.23289	2.07255	0.10692	0.226876	0.200604	0.126218	0.0721748	0.132999	0.179445	0.290461	0.421011	0.296972
ARHGAP39	c33828g1i1,c78621g1i1,	0.0326101	2.68927	2.38269	0.0757676	0.183962	0.024526	0.0240856	0.00930111	0.0193042	0.0547884	0.0285535	0.072401	0.0519143
ARHGAP42	c42907g1i1,c46313g1i1,c61083g1i1,c71549g1i1,	0.0604723	3.42913	2.94632	0.0421232	0.132477	0.0308265	0.0305483	0.0133092	0.0248947	0.0463262	0.109355	0.10042	0.085367
ARHGAP44	c29314g1i2,c29314g1i3,c29314g1i4,c29314g1i5,c29314g4i1,	-0.23615	-1.75215	-6.31137	0.00322295	0.0427392	0.57433	0.500076	0.575944	0.550117	0.319668	0.263189	0.359042	0.313967
ARHGAP5	c6405g1i1,	0.196302	1.55887	5.76349	0.0044969	0.0487788	0.411545	0.315275	0.326929	0.351249	0.522381	0.544502	0.575771	0.547552
ARHGAP6	c14524g1i1,c5662g1i1,c5662g2i1,c98105g1i1,	0.317552	1.29259	2.23569	0.0890468	0.203252	0.971835	1.21439	1.06967	1.0853	1.30514	1.25556	1.64785	1.40285
ARHGAP9	c30497g16i1,c30497g16i2,c30497g16i3,c30497g16i4,	0.0790565	1.14431	4.32026	0.0124448	0.0726614	0.572202	0.545364	0.5259	0.547822	0.642505	0.602305	0.635826	0.626879
ARHGDIA	c24776g1i1,c24776g1i2,c28615g1i1,c28615g1i2,	-1.50894	-1.12519	-2.78717	0.0494546	0.143948	12.4803	14.0733	14.1337	13.5624	12.0398	12.061	12.0597	12.0535
ARHGDIB	c16286g1i1,c16286g1i2,	0.906525	1.21167	3.15247	0.0344322	0.119509	3.79924	4.33512	4.71392	4.28276	5.01973	5.15039	5.39774	5.18928
ARHGEF1	c21087g1i1,c68093g1i1,	0.0465948	1.22429	2.12443	0.100838	0.219156	0.205916	0.202864	0.214459	0.207746	0.224698	0.241813	0.296512	0.254341
ARHGEF10	c28025g1i2,c28025g1i3,c28025g1i4,	2.19606	2.04051	8.93965	0.000865927	0.0290726	2.25113	2.36601	1.71453	2.11056	4.58878	4.18548	4.1456	4.30662
ARHGEF10L	c29759g2i1,c29759g2i2,c29759g2i3,c29759g2i4,c29759g2i5,	0.0593948	2.31583	5.27597	0.00618704	0.0544209	0.0509326	0.0478337	0.0366498	0.0451387	0.0906742	0.0980581	0.124868	0.104533
ARHGEF11	c26586g1i1,c26586g1i2,	-0.00901424	-1.11053	-0.606103	0.577159	0.696046	0.114889	0.0789372	0.0778762	0.0905674	0.0822989	0.0663741	0.0959864	0.0815531
ARHGEF12	c22050g1i1,c22050g2i1,c52365g1i1,	0.00448239	1.04352	0.793013	0.472154	0.607014	0.0964551	0.101726	0.1108	0.102994	0.10333	0.104044	0.115054	0.107476
ARHGEF15	c31235g2i1,	0.0505951	1.16392	0.707954	0.518045	0.646547	0.26607	0.292964	0.366959	0.308665	0.314697	0.486914	0.276168	0.35926
ARHGEF16	c16578g1i1,c57602g1i1,c61174g1i1,c78748g1i1,c90839g1i1,c91220g1i1,c96753g1i1,	0.0537034	1.14688	1.23495	0.28443	0.430679	0.397914	0.353258	0.345704	0.365626	0.360994	0.400281	0.496712	0.419329
ARHGEF17	c30853g2i1,c98570g1i1,	0.0478865	2.53546	1.66458	0.171328	0.305019	0.016293	0.0538199	0.0234481	0.031187	0.0952202	0.0275231	0.114477	0.0790735
ARHGEF18	c1905g1i1,c59100g1i1,	0.336167	1.53456	2.92515	0.0430217	0.133634	0.714828	0.730864	0.440891	0.628861	1.09414	0.876894	0.924051	0.965028
ARHGEF19	c30605g5i1,c30605g5i2,	0.0124006	1.66524	0.873131	0.431874	0.570341	0.00795	0.0393912	0.00858093	0.0186407	0.0199121	0.0503609	0.0228509	0.0310413
ARHGEF2	c25205g1i1,c25205g1i2,	0.238692	1.68079	12.799	0.000214773	0.0210495	0.362448	0.339301	0.350082	0.35061	0.616452	0.556849	0.594607	0.589302
ARHGEF25	c51279g1i1,c53435g1i1,c59420g1i1,c74674g1i1,c78393g1i1,c95702g1i1,	-0.379537	-1.33654	-2.34012	0.0793683	0.189049	1.30048	1.76589	1.4555	1.50729	1.05479	1.02728	1.3012	1.12776
ARHGEF26	c26004g1i1,c26004g1i2,c26004g1i3,	0.00954458	1.10104	0.21119	0.843063	0.897576	0.0990492	0.130873	0.053455	0.0944592	0.17366	0.100392	0.03796	0.104004
ARHGEF28	c30362g1i1,c30362g1i2,	0.0737721	1.66438	5.23394	0.00636654	0.0552543	0.109757	0.130661	0.0926973	0.111039	0.169139	0.185559	0.199735	0.184811
ARHGEF3	c76046g1i1,	-0.00812087	-1.01217	-0.0777092	0.941791	0.965263	0.633939	0.746831	0.645173	0.675314	0.550551	0.588799	0.86223	0.667193
ARHGEF37	c20264g1i1,	0.0160235	#DIV/0!	6.75416	0.00250566	0.0387183	0	0	0	0	0.0135724	0.0137307	0.0207674	0.0160235
ARHGEF39	c14135g1i1,c28064g1i1,c28064g1i2,c28064g1i3,c56195g1i1,	0.0206461	1.83962	2.9344	0.0426262	0.133213	0.0367626	0.0134929	0.0235142	0.0245899	0.0460391	0.0414009	0.0482681	0.045236
ARHGEF4	c26622g1i1,c26622g1i2,	0.0303532	1.10334	0.96163	0.390692	0.531009	0.341697	0.290301	0.24918	0.293726	0.303896	0.357296	0.311046	0.324079
ARHGEF5	c19574g1i1,	0.112256	1.16366	1.91227	0.128409	0.253728	0.742462	0.732863	0.582424	0.685916	0.782651	0.851774	0.760091	0.798172
ARHGEF6	c28034g1i1,c28034g1i2,	0.048688	1.29986	3.91922	0.0172591	0.0842564	0.180046	0.168587	0.138483	0.162372	0.212606	0.209697	0.210876	0.21106
ARHGEF7	c81263g1i1,c9799g1i1,c9799g1i2,	0.315222	1.24417	2.86682	0.0456144	0.137893	1.32016	1.18826	1.36462	1.29101	1.61829	1.43363	1.76679	1.60624
ARHGEF9	c38601g1i1,c40046g1i1,c90468g1i1,	0.0111974	1.25273	0.398328	0.710735	0.80216	0	0.0891987	0.0437196	0.0443061	0.0507258	0.0769762	0.0388083	0.0555035
ARID1A	c18058g1i1,c4419g1i1,c4419g2i1,	0.0199364	1.09032	0.565896	0.601702	0.715858	0.251363	0.251942	0.158921	0.220742	0.241699	0.210908	0.269429	0.240679
ARID1B	c29019g1i1,c29019g2i1,c29019g2i2,c29019g4i1,c35495g1i1,	0.405177	1.21481	5.12851	0.00684556	0.0567216	1.94316	1.84538	1.87015	1.88623	2.33209	2.149	2.39314	2.29141
ARID2	c1380g1i1,c21060g1i1,c21060g2i1,c66695g1i1,c70248g1i1,	0.270214	1.23462	2.96001	0.0415542	0.131629	1.13695	1.25188	1.06624	1.15169	1.3227	1.37748	1.56553	1.4219
ARID3A	c15935g1i1,c57133g1i1,	0.00167319	#DIV/0!	1	0.373901	0.514134	0	0	0	0	0	0.00501958	0	0.00167319
ARID4A	c33079g1i1,c6398g1i1,	-0.143295	-1.13154	-2.37076	0.0767577	0.185452	1.21451	1.28188	1.20152	1.23264	1.01428	1.05707	1.19668	1.08934
ARID4B	c5841g1i1,c5841g2i1,c6453g1i1,	-0.00930167	-1.10923	-0.782468	0.477668	0.611587	0.0820181	0.109875	0.0914782	0.0944573	0.0913014	0.0681201	0.0960452	0.0851556
ARID5A	c27787g1i1,c27787g1i2,	0.00344625	1.03153	0.212047	0.842437	0.897059	0.0866146	0.109721	0.13161	0.109315	0.112683	0.0958855	0.129717	0.112762
ARID5B	c28582g4i1,c29766g1i1,	0.0234983	1.05549	0.702653	0.521011	0.648858	0.473828	0.361487	0.435017	0.423444	0.442146	0.440268	0.458413	0.446942
ARIH1	c28118g1i1,	-0.0291076	-1.06589	-0.941401	0.399801	0.54001	0.526131	0.455557	0.430833	0.47084	0.433682	0.426424	0.465092	0.441733
ARIH2	c25645g1i1,c25645g1i2,	0.151444	1.4394	4.57575	0.0102163	0.0672163	0.363174	0.349449	0.321367	0.344663	0.52857	0.525062	0.43469	0.496107
ARL1	c27955g2i1,c27955g2i2,c48783g1i1,	0.272633	1.11407	4.65983	0.00959076	0.0651764	2.45193	2.32362	2.39438	2.38998	2.66151	2.74151	2.58481	2.66261
ARL13B	c6827g1i1,	-0.0602536	-1.11266	-0.889056	0.424209	0.563296	0.538116	0.717248	0.529873	0.595079	0.484736	0.586075	0.533665	0.534825
ARL14	c10939g1i1,c10939g1i2,	0.108027	1.37445	3.11021	0.0358645	0.12222	0.313814	0.302342	0.249334	0.288497	0.354791	0.383778	0.451002	0.396524
ARL14EP	c57692g1i1,	0.0267041	2.09229	1.95725	0.121939	0.246145	0.0294283	0.0121511	0.0317638	0.0244477	0.0691014	0.0279629	0.0563912	0.0511518
ARL15	c23090g2i1,c67118g1i1,	-0.00129791	-1.00855	-0.0673012	0.949572	0.970481	0.184745	0.144243	0.130521	0.15317	0.145127	0.138309	0.172179	0.151872
ARL16	c66737g1i1,	0.0248957	1.45819	2.07531	0.106587	0.226357	0.0495985	0.0744709	0.0389344	0.0543346	0.0677606	0.0856887	0.0842415	0.0792303
ARL2	c15191g1i1,c15191g1i2,	-0.206688	-1.14003	-2.77349	0.0501513	0.145316	1.65629	1.79283	1.59899	1.68271	1.38626	1.4944	1.5474	1.47602
ARL2BP	c78531g1i1,	0.0557767	1.31768	2.13981	0.0991086	0.216936	0.215814	0.175601	0.135312	0.175575	0.238475	0.247288	0.208294	0.231352
ARL3	c79165g1i1,	0.148439	1.22451	4.15797	0.0141684	0.0768395	0.644343	0.639206	0.699923	0.661158	0.827557	0.751141	0.850091	0.809597
ARL4A	c24863g1i1,c24863g1i2,c24863g1i3,	0.0935257	1.43263	4.64956	0.00966462	0.0653663	0.246591	0.222621	0.17932	0.216177	0.317974	0.305797	0.305338	0.309703
ARL4C	c4824g1i1,	0.0556962	1.33303	0.735171	0.503013	0.633526	0.0736173	0.284694	0.143415	0.167242	0.301315	0.21611	0.151389	0.222938
ARL4D	c90291g1i1,	1.36774	1.93958	4.20047	0.0136907	0.0757571	1.05022	1.95273	1.36415	1.4557	3.14101	2.845	2.48431	2.82344
ARL5A	c26320g1i1,c26320g1i2,	0.065774	1.15196	1.50935	0.205715	0.343662	0.440235	0.412189	0.446081	0.432835	0.442557	0.471749	0.581521	0.498609
ARL5B	c17954g1i1,	-0.0200292	-1.10005	-0.559677	0.605557	0.718871	0.18409	0.188607	0.287956	0.220218	0.179996	0.200804	0.219766	0.200189
ARL6	c24668g1i1,c24668g1i2,	0.0253545	1.13097	3.1403	0.0348377	0.120159	0.187477	0.189577	0.203733	0.193596	0.215618	0.23106	0.210172	0.21895
ARL6IP1	c24678g1i1,c24678g1i2,	-0.239407	-1.10009	-3.6282	0.0221953	0.0961522	2.71816	2.53457	2.64131	2.63135	2.3277	2.38578	2.46235	2.39194
ARL6IP4	c22107g1i1,c22107g1i2,	-0.00247329	-1.00473	-0.0442933	0.966794	0.981972	0.602375	0.551715	0.423603	0.525897	0.507488	0.557348	0.505436	0.523424
ARL6IP5	c16421g1i1,c31433g11i1,	-0.392749	-1.09649	-1.04093	0.356687	0.503322	3.82751	4.66789	4.8939	4.4631	4.08241	4.39781	3.73082	4.07035
ARL8A	c28648g2i1,c29037g2i1,	0.361306	1.39192	2.96724	0.0412568	0.131076	1.09567	0.723855	0.946102	0.921876	1.30354	1.17726	1.36875	1.28318
ARL8B	c88379g1i1,	0.0494376	1.07073	1.89752	0.130612	0.256619	0.682522	0.686393	0.728063	0.698993	0.762666	0.776624	0.706002	0.74843
ARL9	c27043g1i1,	0.0481865	1.25052	2.48666	0.0677263	0.17248	0.216792	0.195519	0.164721	0.192344	0.2322	0.22497	0.264421	0.24053
ARMC1	c12242g1i1,	0.136451	1.49915	3.59215	0.0229179	0.0979574	0.325172	0.249072	0.245855	0.273366	0.37083	0.395057	0.463564	0.409817
ARMC10	c1079g1i1,	0.0369574	1.34624	2.39265	0.0749521	0.182898	0.122511	0.119565	0.0781379	0.106738	0.137152	0.155214	0.13872	0.143695
ARMC2	c63663g1i1,c82933g1i1,	0.00617389	3.20817	0.976563	0.384081	0.524529	0	0	0.00838779	0.00279593	0.0194639	0	0.00744554	0.00896982
ARMC4	c35654g1i1,c40579g1i1,c48515g1i1,c51947g1i1,c73436g1i1,	0.0377517	2.7805	1.54504	0.197225	0.334541	0.0413128	0	0.0222958	0.0212029	0.0517375	0.0261704	0.0989557	0.0589545
ARMC5	c9802g1i1,c9802g1i2,	0.043733	1.48426	4.46572	0.0111112	0.0693638	0.0939796	0.0755118	0.101438	0.0903099	0.142346	0.122285	0.137498	0.134043
ARMC6	c29212g1i1,c29212g1i2,	0.0655612	1.36333	3.98425	0.0163431	0.0820035	0.203011	0.180067	0.158255	0.180445	0.258946	0.225903	0.253168	0.246006
ARMC7	c9779g1i1,	0.0196319	1.45417	2.68287	0.0550642	0.152678	0.0526995	0.0382975	0.0386797	0.0432256	0.0739171	0.0560844	0.0585707	0.0628574
ARMC8	c28878g1i1,c28878g1i2,c28878g1i3,	0.1338	1.31941	4.21924	0.0134858	0.0751414	0.424855	0.400314	0.43151	0.418893	0.568695	0.494146	0.59524	0.552694
ARMC9	c22868g1i1,c22868g1i2,c22868g2i1,	-0.846741	-2.98415	-7.15092	0.0020235	0.0364571	1.50756	1.1866	1.12633	1.27349	0.433642	0.417809	0.428808	0.426753
ARNT	c1111g1i1,c1111g1i2,	-0.259157	-1.50175	-12.0559	0.000271448	0.022356	0.760858	0.763474	0.802647	0.77566	0.495301	0.504716	0.54949	0.516503
ARNT2	c30216g1i1,c30216g1i2,c30216g1i3,c30216g1i4,	-0.0270849	-1.37981	-2.07968	0.106061	0.225875	0.0787828	0.106461	0.109944	0.0983962	0.0817203	0.0544435	0.07777	0.0713113
ARNTL	c19322g1i1,c19322g1i2,	0.000933562	1.00556	0.027603	0.979301	0.991766	0.218649	0.181365	0.103841	0.167952	0.169161	0.169903	0.167592	0.168885
ARPC1A	c65820g1i1,c9713g1i1,c9713g1i2,	-0.708981	-1.14744	-2.47316	0.0687133	0.174128	5.55807	5.60923	5.3851	5.51747	4.47142	4.59291	5.36112	4.80849
ARPC1B	c11907g1i1,	-1.56115	-1.1649	-4.23388	0.0133286	0.0747814	10.5411	11.5319	11.0118	11.0283	9.05593	9.48455	9.86091	9.46713
ARPC2	c55485g1i1,	-0.437644	-1.05293	-1.50803	0.206035	0.343912	8.41488	8.57221	9.12918	8.70542	8.12426	8.02914	8.64994	8.26778
ARPC3	c91722g1i1,	0.228818	1.04002	1.1414	0.317396	0.463145	5.73699	5.40294	6.01135	5.71709	5.77336	5.95869	6.10568	5.94591
ARPC4	c89386g1i1,	0.769295	1.10964	2.42375	0.072469	0.179595	7.20095	6.53197	7.31668	7.01653	7.69682	8.17214	7.48852	7.78583
ARPC5L	c9783g1i1,	-0.140273	-1.29135	-3.09551	0.0363793	0.123108	0.675005	0.543133	0.647056	0.621731	0.520204	0.476435	0.447736	0.481458
ARPIN	c10886g1i1,	-0.0673598	-1.11488	-0.30165	0.777951	0.850666	0.491593	1.07221	0.39732	0.653707	0.509595	0.517029	0.732416	0.586347
ARPP19	c34308g1i1,	0.382877	1.14379	1.8401	0.139581	0.26735	2.60918	2.47442	2.9045	2.6627	3.08085	3.31177	2.74411	3.04558
ARPP21	c24015g1i1,c24015g2i1,	-0.177038	-2.77513	-4.40663	0.0116311	0.0709158	0.310666	0.261582	0.258066	0.276771	0.0972645	0.163998	0.0379361	0.0997329
ARRB2	c16813g1i1,	-0.00530591	-1.12432	-0.512743	0.635148	0.741957	0.0591313	0.0275458	0.057278	0.047985	0.0455705	0.0403393	0.0421275	0.0426791
ARRDC1	c30781g1i1,c30781g1i2,	0.237101	1.21544	2.08493	0.105433	0.225063	1.1416	1.18345	0.976588	1.10055	1.39925	1.46173	1.15196	1.33765
ARRDC2	c30761g5i1,c30761g5i2,	0.653584	1.96187	1.83516	0.140384	0.268126	0.537801	0.913055	0.587617	0.679491	1.8941	1.37338	0.731745	1.33307
ARRDC3	c19917g1i1,c19917g1i2,c20490g1i1,c20490g3i1,c30672g1i1,c30672g1i2,c31222g13i1,c31329g15i1,c31329g15i2,c31329g15i3,c31329g15i4,c31329g15i5,c31329g15i6,c36907g1i1,c45691g1i1,c68783g1i1,	-1.57273	-1.27907	-1.20801	0.293579	0.439905	6.12886	9.78576	5.7104	7.20834	5.63239	5.87989	5.39454	5.6356
ARRDC4	c14639g2i1,	-0.014152	-1.13529	-0.334602	0.754735	0.834685	0.0587458	0.199873	0.0976483	0.118756	0.102997	0.0982441	0.11257	0.104604
ARSA	c25858g1i1,c25858g2i1,	-0.130772	-1.2422	-1.58381	0.18841	0.32366	0.649271	0.58719	0.775641	0.670701	0.560489	0.634111	0.425184	0.539928
ARSB	c30625g19i1,	0.0166297	1.19456	3.60955	0.0225656	0.0972882	0.0849962	0.082505	0.0889251	0.0854754	0.0975734	0.110519	0.098223	0.102105
ARSD	c31160g19i1,c31160g19i2,c31160g19i3,	-0.00802013	-1.06168	-0.31112	0.771249	0.846228	0.173144	0.120856	0.12014	0.138047	0.118742	0.104459	0.166878	0.130027
ARSI	c25371g1i1,	0.210151	6.76257	10.0218	0.000557282	0.0262072	0.0411888	0.0453522	0.0228639	0.0364683	0.236295	0.218675	0.284888	0.246619
ARSJ	c21779g1i1,c21779g1i2,	0.190863	18.4232	3.87137	0.0179725	0.0858739	0.0195297	0.00806392	0.00526991	0.0109545	0.299607	0.160829	0.145015	0.201817
ARSK	c39451g1i1,c96034g1i1,	0.0124243	1.3552	1.12296	0.324297	0.470492	0.0328816	0.054308	0.0177456	0.0349784	0.0480419	0.0416591	0.0525071	0.0474027
ART5	c5510g1i1,	-0.150617	-4.79887	-7.63839	0.00157791	0.0339714	0.197328	0.217274	0.156192	0.190265	0.0447171	0.0238098	0.0504166	0.0396478
ARTN	c50120g1i1,	0.0106161	#DIV/0!	2.46876	0.0690386	0.174745	0	0	0	0	0.00627934	0.00635258	0.0192163	0.0106161
ARV1	c31617g2i1,	0.0198638	1.17017	1.61505	0.181602	0.316076	0.126615	0.122928	0.100651	0.116731	0.136065	0.120852	0.152868	0.136595
ARVCF	c22590g1i1,c38690g1i1,c43619g1i1,c44740g1i1,	-0.00430348	-1.04639	-0.117587	0.912063	0.944914	0.0812825	0.116348	0.0935822	0.097071	0.0882205	0.0343267	0.155755	0.0927675
AS3MT	c10617g1i1,c10617g1i2,	0.0630292	1.12585	1.55074	0.195903	0.33296	0.465307	0.581633	0.455579	0.50084	0.569983	0.563745	0.557879	0.563869
ASAH1	c29058g1i1,	-0.161528	-1.14027	-1.54315	0.197667	0.335098	1.25316	1.17134	1.51487	1.31312	1.1799	1.14568	1.12919	1.15159
ASAP1	c21394g1i1,c21394g2i1,c21394g2i2,c2515g1i1,c32411g1i1,	0.0646722	1.75507	6.11714	0.00361651	0.0448475	0.0845939	0.0747098	0.0976483	0.0856507	0.133896	0.157786	0.159286	0.150323
ASAP2	c29377g1i1,c29377g1i2,c7713g2i1,	0.587905	1.14998	1.78537	0.148751	0.278135	4.1954	3.90524	3.65882	3.91982	4.03552	5.03696	4.45069	4.50773
ASAP3	c7713g1i1,c79274g1i1,	0.0802858	2.28651	4.98952	0.00754622	0.0593519	0.0850487	0.0409699	0.0611989	0.0624058	0.159764	0.12571	0.142601	0.142692
ASB1	c11348g1i1,c17892g1i1,	-0.0284694	-1.29173	-2.24874	0.0877679	0.201381	0.128778	0.142767	0.106629	0.126058	0.110461	0.0961048	0.0861998	0.0975886
ASB10	c30337g1i1,c30337g1i2,	-0.196357	-2.27922	-6.17052	0.00350272	0.0441198	0.359801	0.36162	0.328145	0.349855	0.113521	0.212021	0.134952	0.153498
ASB11	c32510g1i1,c97176g1i1,	0.0141761	1.12262	0.326661	0.760302	0.838525	0.0850487	0.0858417	0.175947	0.115612	0.153847	0.167614	0.0679051	0.129789
ASB12	c31427g2i2,c31427g2i4,c31427g2i6,c31427g2i7,c31427g2i9,	-0.0123822	-1.05768	-0.228763	0.830273	0.887644	0.277725	0.243988	0.15945	0.227054	0.192403	0.157215	0.294399	0.214672
ASB13	c67971g1i1,	-0.136664	-1.54248	-2.86748	0.0455844	0.137893	0.369121	0.469474	0.327166	0.388587	0.210886	0.286737	0.258145	0.251923
ASB16	c5832g1i1,	-0.107895	-1.78574	-2.81613	0.0480167	0.141792	0.248002	0.240944	0.246689	0.245212	0.0608982	0.178665	0.172386	0.137316
ASB2	c66384g1i1,	-0.0342696	-1.72866	-0.725031	0.508575	0.637921	0.154457	0.0600247	0.0294203	0.0813007	0.0113784	0.1036	0.0261154	0.0470311
ASB3	c17443g1i1,c17443g1i2,	0.0841049	1.36265	2.02962	0.112261	0.233756	0.277162	0.236775	0.181816	0.231918	0.282766	0.287577	0.377724	0.316022
ASB5	c77473g1i1,	-0.0383807	-1.97903	-2.11649	0.101744	0.220308	0.103863	0.0857708	0.0431174	0.0775836	0.035019	0.0404885	0.0421011	0.0392029
ASB6	c30392g1i1,	0.250048	1.29153	4.56121	0.0103294	0.0674411	0.909081	0.774688	0.889368	0.857712	1.11062	1.04515	1.16751	1.10776
ASB7	c55091g1i1,	0.00989315	1.12751	1.08552	0.338737	0.485046	0.0777704	0.0865623	0.0684314	0.077588	0.0889255	0.0738979	0.0996202	0.0874812
ASB8	c10241g1i1,c10241g1i2,	-0.0622037	-1.12699	-1.14943	0.31443	0.460324	0.580673	0.558896	0.516534	0.552034	0.466409	0.416039	0.587044	0.48983
ASB9	c4408g1i1,	0.00407258	1.46696	0.929127	0.405416	0.544494	0.0110609	0.00913419	0.00596934	0.00872147	0.0207779	0.00700673	0.0105975	0.012794
ASCC1	c30274g1i1,c30274g1i2,c30274g1i3,c30274g1i4,c30274g1i5,	-0.122883	-1.45398	-2.47329	0.0687037	0.174128	0.449884	0.323647	0.407154	0.393561	0.332317	0.260679	0.21904	0.270679
ASCC2	c19890g1i1,	-0.113325	-1.21407	-2.11921	0.101432	0.219855	0.592309	0.702097	0.633701	0.642702	0.478381	0.495259	0.614493	0.529377
ASCC3	c83497g1i1,c8673g1i1,c8673g2i1,	0.740574	1.46949	2.51371	0.0657968	0.16976	1.9133	1.41371	1.40523	1.57741	2.41411	1.85904	2.68081	2.31799
ASCL1	c66949g1i1,c84734g1i1,	0.00865229	1.45381	0.397681	0.711175	0.802515	0	0.0247928	0.032405	0.0190659	0.00939951	0.066564	0.00719119	0.0277182
ASCL2	c30973g2i2,	0.525034	1.60373	3.37081	0.0280228	0.108549	0.975423	0.718675	0.91487	0.869656	1.5576	1.49996	1.12651	1.39469
ASF1A	c25167g1i1,c25167g1i2,	0.101164	1.37039	2.72367	0.0527862	0.149402	0.293089	0.236553	0.289731	0.273125	0.418123	0.311241	0.3935	0.374288
ASF1B	c23698g2i1,	0.358208	4.7956	4.7205	0.00916821	0.0640026	0.220486	0.0423441	0.0202932	0.0943745	0.460204	0.376788	0.520756	0.452582
ASGR1	c2550g1i2,	-0.0164443	-1.55072	-0.587112	0.588668	0.704932	0.0472031	0	0.0917087	0.0463039	0.0236456	0.0478428	0.0180903	0.0298596
ASGR2	c10405g1i1,c20616g1i1,c20616g1i2,c20616g1i3,c25200g1i1,c27419g1i2,c27419g1i3,c27419g2i1,c70677g1i1,	-0.412648	-2.00241	-3.63018	0.0221563	0.0960451	0.704154	1.01516	0.753597	0.824303	0.467074	0.476302	0.291589	0.411655
ASH1L	c25128g2i1,	0.0358447	1.32958	2.46886	0.069031	0.174745	0.137279	0.0914491	0.0975479	0.108759	0.140974	0.144647	0.148189	0.144603
ASH2L	c27501g2i1,	0.0817211	1.33309	1.9481	0.123225	0.247688	0.318346	0.221456	0.196222	0.245342	0.305961	0.309529	0.365698	0.327063
ASIC1	c67399g1i1,	-0.0234316	-1.4062	-1.60055	0.18473	0.319688	0.0604867	0.0954938	0.0873695	0.0811167	0.0690658	0.0664905	0.037499	0.0576851
ASIP	c37098g1i1,	-0.181368	-2.57805	-4.54376	0.0104672	0.0678221	0.337585	0.240766	0.310548	0.296299	0.0864755	0.170108	0.0882119	0.114932
ASL	c54364g1i1,	0.144859	1.0553	0.583283	0.591007	0.706524	3.08961	2.47214	2.29699	2.61958	2.83811	2.64044	2.81476	2.76444
ASMT	c30458g1i1,c31180g1i1,c31180g1i2,	-1.85313	-2.96663	-0.834606	0.450886	0.588411	7.23168	0.435499	0.719092	2.79542	0.996506	1.0022	0.828161	0.942288
ASMTL	c9515g2i1,	0.0590006	1.39381	3.52606	0.0243167	0.100841	0.14317	0.15176	0.154533	0.149821	0.216762	0.177327	0.232375	0.208822
ASNA1	c54685g1i1,	0.22847	1.29436	5.54411	0.00517663	0.0511594	0.81405	0.80383	0.710584	0.776155	0.972299	0.988227	1.05335	1.00462
ASNS	c33406g1i1,	0.0688234	1.28647	1.65348	0.173576	0.307222	0.272316	0.257364	0.191053	0.240244	0.286086	0.266423	0.374694	0.309067
ASNSD1	c26822g1i1,c26822g1i2,	0.044186	1.15503	1.44448	0.222109	0.362401	0.324931	0.259998	0.270118	0.285016	0.339944	0.285099	0.362562	0.329202
ASPA	c31541g1i1,c54722g1i1,	0.0135594	1.07995	0.475732	0.659082	0.760959	0.180956	0.149435	0.178414	0.169602	0.187395	0.227055	0.135033	0.183161
ASPG	c64963g1i1,	0.00104901	1.26694	0.165386	0.876662	0.921326	0.0117893	0	0	0.00392976	0	0.0149363	0	0.00497877
ASPH	c30538g1i1,	-0.814794	-1.48873	-4.47131	0.0110636	0.0693256	2.5518	2.72895	2.16512	2.48196	1.71087	1.76801	1.52262	1.66717
ASPHD2	c71271g1i1,c84570g1i1,	0.0253146	3.18011	1.13143	0.321111	0.467123	0.0101121	0.00835071	0.016372	0.0116116	0	0.0768688	0.0339099	0.0369263
ASPM	c17127g2i1,c22510g1i1,c22510g2i1,c22510g3i1,c34008g1i1,c89529g1i1,c95389g1i1,	0.544399	2.58356	2.14255	0.0988047	0.2166	0.719609	0.201825	0.109913	0.343782	0.637635	0.817091	1.20982	0.888181
ASPN	c28528g2i1,	0.120832	8.82534	3.37576	0.0278946	0.108184	0.0148748	0.0245675	0.00688084	0.0154411	0.206685	0.0942274	0.107906	0.136273
ASPSCR1	c30482g1i1,c30482g1i2,	-1.20479	-2.37582	-8.38313	0.00110767	0.0312117	2.05942	2.18512	1.99688	2.08047	0.788871	0.702029	1.13616	0.875688
ASRGL1	c21108g1i1,c21108g1i2,c23430g1i1,	-0.141057	-1.2834	-2.92487	0.0430336	0.133639	0.635336	0.632726	0.648322	0.638795	0.446198	0.453399	0.593618	0.497738
ASS1	c77029g1i1,	-0.411078	-1.00941	-0.0877791	0.934271	0.960046	43.5507	39.8056	48.9537	44.1033	51.2513	41.2504	38.5751	43.6923
ASTE1	c30061g1i1,c30061g1i2,c30061g1i3,	0.0195876	1.39178	2.706	0.0537593	0.150724	0.0606481	0.0505271	0.0388133	0.0499962	0.0766238	0.0652779	0.0668495	0.0695837
ASTL	c4199g1i1,c44210g1i1,c44726g1i1,c65052g1i1,c8475g2i1,c88261g1i1,c96040g1i1,	4.68661	2.34838	2.27728	0.0850416	0.197138	3.0979	1.57851	5.75078	3.47573	8.84605	5.01045	10.6305	8.16235
ASTN1	c95703g1i1,	-0.00438036	-1.25164	-0.329323	0.758434	0.837402	0.0204814	0.0338275	0.0110534	0.0217874	0	0.0129743	0.0392468	0.0174071
ASTN2	c11662g1i1,c14096g1i1,c36366g1i1,c45584g1i1,c47773g1i1,c51292g1i1,c59707g1i1,c68270g1i1,	-0.0534228	-1.24813	-0.453379	0.673782	0.772857	0.213731	0.122193	0.470258	0.268727	0.205894	0.124977	0.315043	0.215305
ASUN	c27201g1i1,	0.0532517	1.38724	2.23258	0.0893543	0.203562	0.175209	0.122315	0.115028	0.137517	0.216027	0.165912	0.190368	0.190769
ASXL1	c14226g1i1,	0.0123297	1.09666	1.51127	0.205248	0.343078	0.137271	0.128662	0.116736	0.127556	0.139706	0.130316	0.149637	0.139886
ASXL2	c6698g1i1,c97718g1i1,	0.167072	1.15358	1.25821	0.276754	0.422099	0.878837	1.24415	1.14056	1.08785	1.32334	1.33877	1.10265	1.25492
ASXL3	c2444g1i1,c2444g2i1,c35041g1i1,c41456g1i1,c4375g1i1,c4375g2i1,c72065g1i1,c85147g1i1,c91658g1i1,c9350g2i1,	0.155701	1.54085	3.68472	0.0211163	0.0939235	0.299518	0.341166	0.222958	0.28788	0.400965	0.444898	0.484883	0.443582
ATAD1	c30328g1i10,c30328g1i1,c30328g1i2,c30328g1i4,	0.0415081	1.07274	0.610206	0.574692	0.693909	0.69526	0.525913	0.490813	0.570662	0.634017	0.561598	0.640895	0.61217
ATAD2B	c21431g1i1,c26664g1i1,	0.199762	2.49632	2.4603	0.069669	0.175515	0.272262	0.074165	0.0540802	0.133503	0.306038	0.278467	0.415289	0.333265
ATAD3A	c43340g1i1,	0.186702	1.70155	3.28412	0.0303827	0.112682	0.376008	0.205991	0.216386	0.266128	0.450063	0.429561	0.478868	0.452831
ATAD5	c26344g1i1,c26344g1i2,c26344g1i3,	0.0581925	3.0005	2.39498	0.0747622	0.182623	0.0544798	0.0189717	0.0138153	0.0290889	0.0731589	0.0607066	0.127979	0.0872814
ATAT1	c37790g1i1,c66376g1i1,	-0.0181756	-1.4219	-1.17931	0.303629	0.450068	0.0652423	0.0327952	0.0857287	0.0612554	0.0426288	0.0431259	0.0434847	0.0430798
ATE1	c24190g1i1,c24190g1i2,c24190g1i3,	-0.126379	-1.2227	-1.312	0.259749	0.403956	0.504147	0.771493	0.80592	0.693854	0.541594	0.573641	0.587189	0.567475
ATF1	c25985g1i1,	0.0405788	1.14972	1.2507	0.279211	0.424941	0.238115	0.24256	0.332424	0.271033	0.332127	0.298065	0.304643	0.311612
ATF2	c90902g1i1,	0.0144605	1.79834	1.88661	0.132267	0.258717	0.0247531	0.0222997	0.0072866	0.0181131	0.0225448	0.0342116	0.0409643	0.0325736
ATF3	c2584g1i1,	0.127996	1.35463	0.492409	0.648233	0.752844	0.0719461	0.769955	0.240892	0.360931	0.791597	0.374837	0.300348	0.488927
ATF4	c32475g1i1,	1.94984	1.08396	1.12064	0.325175	0.471423	21.0643	26.3944	22.215	23.2246	25.0818	24.1213	26.3201	25.1744
ATF6	c28111g1i1,	0.00409842	1.03907	0.324706	0.761675	0.839101	0.126926	0.0979438	0.0898357	0.104902	0.115958	0.113356	0.0976862	0.109
ATF6B	c43686g1i1,	0.0104239	1.06335	0.600108	0.580776	0.698829	0.158028	0.165964	0.169643	0.164545	0.157033	0.158864	0.20901	0.174969
ATF7	c1798g1i1,c1798g1i2,c76164g1i1,	-0.0139896	-1.01041	-0.196647	0.853691	0.905355	1.25875	1.34718	1.46734	1.35776	1.29893	1.31408	1.41828	1.34377
ATF7IP	c22840g1i1,c57257g1i1,	0.240453	1.55269	2.9605	0.0415339	0.131629	0.496221	0.378842	0.430122	0.435062	0.622069	0.583135	0.821338	0.675514
ATF7IP2	c20618g2i1,c20618g2i2,c27314g1i1,	0.00263165	1.07442	0.158696	0.881598	0.924542	0.0418132	0.0552476	0.00902631	0.0353624	0.0209456	0.0529748	0.0400616	0.037994
ATG10	c28819g1i1,c28819g1i2,	-0.14393	-2.09162	-3.39183	0.0274835	0.107304	0.30895	0.198178	0.320212	0.27578	0.12187	0.108928	0.164751	0.13185
ATG101	c27308g1i1,c27308g1i2,c27308g1i3,	-0.0758216	-1.34572	-2.48456	0.0678783	0.172695	0.343639	0.293136	0.248633	0.295136	0.215175	0.198548	0.244219	0.219314
ATG12	c31527g7i1,	0.122501	1.47317	5.87613	0.00419048	0.0475136	0.298194	0.245176	0.233313	0.258894	0.370177	0.390992	0.383016	0.381395
ATG13	c26448g1i1,c26448g1i2,c26448g1i3,c26448g1i4,	-0.0221513	-1.09997	-0.576445	0.595198	0.710186	0.226952	0.263185	0.241055	0.243731	0.241889	0.149885	0.272963	0.221579
ATG14	c44556g1i1,	0.000193607	1.00603	0.049418	0.962955	0.979695	0.0248102	0.0337458	0.0378058	0.0321206	0.0328983	0.033282	0.0307623	0.0323142
ATG16L1	c31641g10i1,c31641g10i2,c66591g1i1,	0.0618248	1.12102	1.43876	0.223616	0.364072	0.589185	0.481831	0.461522	0.510846	0.545333	0.569811	0.602868	0.572671
ATG16L2	c78348g1i1,	-0.00712872	-1.05617	-0.36078	0.73651	0.821051	0.162124	0.126233	0.113744	0.134033	0.144298	0.1005	0.135916	0.126905
ATG2A	c21256g2i1,	0.0230279	1.3513	4.14693	0.0142958	0.0770747	0.0684696	0.0628797	0.0653027	0.0655507	0.0972044	0.0788948	0.0896365	0.0885786
ATG2B	c25336g1i1,	-0.00178031	-1.01202	-0.148135	0.889404	0.929284	0.167018	0.133834	0.148954	0.149935	0.134271	0.151528	0.158665	0.148155
ATG3	c32251g1i1,	-0.204425	-1.15301	-2.8964	0.0442777	0.135595	1.42275	1.59233	1.60638	1.54049	1.35742	1.38985	1.26091	1.33606
ATG4A	c27329g1i1,	-0.0158359	-1.06938	-0.709646	0.517101	0.645621	0.246089	0.240481	0.245698	0.244089	0.231139	0.188367	0.265253	0.228253
ATG4B	c25859g1i1,c25859g1i2,	0.119091	1.21659	6.73655	0.00253018	0.0388305	0.5652	0.536895	0.547463	0.549853	0.678156	0.638465	0.690208	0.668943
ATG4C	c28856g1i1,c28856g1i2,c28856g1i3,	0.100677	1.29825	2.72199	0.0528779	0.149474	0.374243	0.353737	0.284708	0.337563	0.482795	0.395596	0.436328	0.43824
ATG4D	c24596g1i1,	0.0705646	1.35093	2.96236	0.0414573	0.131518	0.22521	0.21929	0.158729	0.201076	0.258885	0.262969	0.293068	0.271641
ATG5	c24401g1i1,c24401g1i2,	-0.0295578	-1.05057	-0.482654	0.654566	0.757794	0.650192	0.551504	0.64059	0.614096	0.558619	0.509259	0.685735	0.584538
ATG7	c30893g1i10,c30893g1i11,c30893g1i13,c30893g1i3,c30893g1i4,c30893g1i5,c30893g1i8,	-0.826757	-2.51099	-5.58003	0.00505713	0.0506108	1.10327	1.4463	1.57218	1.37392	0.538824	0.468216	0.634443	0.547161
ATG9A	c30657g1i1,c36731g1i1,	-0.992988	-1.12613	-0.988159	0.379015	0.519536	10.4449	8.6749	7.47714	8.86564	6.8474	8.27634	8.49422	7.87265
ATHL1	c34151g1i1,c41990g1i1,c83739g1i1,	0.0395818	2.54049	2.04354	0.110498	0.231704	0.0558153	0.00921857	0.012049	0.0256943	0.0838792	0.0424288	0.0695203	0.0652761
ATIC	c24680g1i1,c24680g1i2,	0.130759	1.38629	1.78427	0.148941	0.278286	0.47725	0.250565	0.287697	0.338504	0.506639	0.433797	0.467352	0.469263
ATL1	c9163g1i1,c9163g2i1,	0.00887871	1.17529	1.09635	0.3345	0.480754	0.0532335	0.052753	0.0459666	0.050651	0.0622217	0.0449624	0.071405	0.0595297
ATL2	c14983g1i1,c14983g1i2,	0.0518057	1.42987	2.4378	0.0713773	0.178264	0.13622	0.121926	0.103396	0.120514	0.143078	0.165902	0.20798	0.17232
ATL3	c21704g1i1,	0.414628	1.12458	2.3754	0.0763705	0.18497	3.04138	3.62943	3.31393	3.32825	3.68727	3.72089	3.82047	3.74287
ATM	c10874g1i1,c10874g2i1,c13974g1i1,c13974g2i1,c18708g1i1,c18708g2i1,c18708g3i1,c42475g1i1,c46860g1i1,c69633g1i1,c75258g1i1,c83653g1i1,c95944g1i1,	-0.346397	-1.25846	-1.52573	0.201772	0.339423	2.07451	1.50757	1.47784	1.68664	1.14311	1.32728	1.55033	1.34024
ATMIN	c546g1i1,	0.0164347	1.16415	1.07103	0.344477	0.490687	0.0806376	0.129341	0.0903847	0.100121	0.112637	0.112969	0.124061	0.116556
ATN1	c27255g3i1,c27255g3i2,c27255g5i1,	-0.0884132	-1.15891	-2.1709	0.0957141	0.212311	0.713121	0.610408	0.6108	0.644777	0.584507	0.51265	0.571933	0.556363
ATOH1	c23145g1i1,	0.0126123	2.08603	1.46184	0.217595	0.357404	0.0123516	0.0136001	0.00888792	0.0116132	0.041249	0.0156488	0.015779	0.0242256
ATOH8	c43042g1i1,	0.0980588	2.71617	2.86295	0.045793	0.137993	0.0686295	0.053088	0.0496966	0.057138	0.182773	0.0880501	0.194767	0.155197
ATOX1	c18718g1i1,	0.49192	1.16835	1.52983	0.200798	0.338318	2.50145	3.53725	2.72738	2.92203	3.34733	3.34615	3.54837	3.41395
ATP10A	c43391g1i1,c66556g1i1,c8885g1i1,	-0.0431816	-1.56443	-1.7666	0.152042	0.281372	0.0782269	0.156402	0.124431	0.119686	0.0670296	0.0678113	0.0946738	0.0765049
ATP10B	c18309g1i1,c28470g7i1,	-0.094279	-1.23609	-1.13581	0.319474	0.465464	0.413727	0.593705	0.473404	0.493612	0.518125	0.380953	0.298922	0.399333
ATP10D	c27696g1i1,c27696g1i2,c92712g1i1,	0.671722	3.02678	8.18454	0.00121379	0.0318519	0.460464	0.264709	0.269098	0.331424	0.927108	0.983045	1.09928	1.00315
ATP11A	c31080g5i1,c31080g5i2,c31080g6i1,	0.0109546	1.0294	0.325726	0.760959	0.83881	0.330005	0.35611	0.431774	0.37263	0.378547	0.410191	0.362014	0.383584
ATP11B	c30975g10i2,c30975g10i5,c30975g10i7,	0.149725	1.64959	5.41628	0.0056309	0.0527279	0.25862	0.20396	0.228898	0.230493	0.413754	0.38991	0.336989	0.380218
ATP11C	c4459g1i1,	-0.00549906	-1.03245	-0.336523	0.753391	0.833837	0.201356	0.14935	0.17421	0.174972	0.167891	0.159192	0.181336	0.169473
ATP12A	c6476g1i1,	-2.38384	-4.35355	-2.03702	0.11132	0.232552	5.4147	1.71797	2.15136	3.09468	0.69353	0.563209	0.875783	0.71084
ATP13A1	c28447g1i1,c28447g1i2,	0.152833	1.23457	2.77724	0.0499593	0.144956	0.691644	0.616876	0.646126	0.651549	0.765398	0.743093	0.904656	0.804382
ATP13A2	c24745g1i1,c24745g1i2,	-0.0514321	-1.06313	-0.848638	0.443884	0.58182	0.793114	0.904811	0.900376	0.866101	0.786205	0.74883	0.90897	0.814668
ATP13A3	c25955g2i1,c25955g2i2,c65911g1i1,	-0.0190096	-1.09006	-3.11425	0.0357246	0.12197	0.238228	0.220564	0.231482	0.230091	0.211886	0.205038	0.216322	0.211082
ATP13A4	c20766g1i1,c20766g2i1,	-0.0145747	-1.5243	-0.535392	0.62076	0.730281	0.0537921	0.0380761	0.0352514	0.0423732	0.00240592	0	0.0809895	0.0277985
ATP1A1	c30162g1i1,c30162g2i1,c88689g1i1,	-14.6507	-1.98403	-10.189	0.000522692	0.0259038	29.9361	26.9694	31.7121	29.5392	14.1062	15.2342	15.3251	14.8885
ATP1A2	c14514g1i1,c14514g2i1,	-0.406967	-2.77857	-3.70269	0.0207865	0.0932664	0.821712	0.501806	0.58383	0.635783	0.198894	0.154555	0.333	0.228816
ATP1A3	c17169g1i1,c36869g1i1,c69624g1i1,	-3.54329	-5.32935	-4.05728	0.0153832	0.0797807	5.42262	5.01462	2.64793	4.36172	0.577952	0.923199	0.954151	0.818434
ATP1B2	c37449g1i1,	-0.655882	-6.9452	-1.48016	0.212935	0.351507	1.6078	0.109591	0.58122	0.766203	0.0575286	0.148732	0.124703	0.110321
ATP1B3	c91001g1i1,	-0.917854	-1.63016	-6.69968	0.00258247	0.0389194	2.24999	2.2489	2.62431	2.3744	1.46231	1.35649	1.55083	1.45655
ATP1B4	c11799g1i1,c50210g1i1,c88741g1i1,	-0.144697	-4.66309	-4.23592	0.0133069	0.0747814	0.247972	0.152819	0.151802	0.184198	0.0185399	0.0609575	0.0390064	0.0395013
ATP2A1	c20686g2i1,c20686g3i1,c20686g4i1,	-4.26619	-16.1272	-4.69679	0.0093306	0.0643646	6.31989	3.89022	3.43452	4.54821	0.0946442	0.582467	0.168953	0.282021
ATP2A2	c25271g1i1,c25271g3i1,c30070g1i1,c30070g3i1,	-0.508814	-1.17296	-1.20956	0.293045	0.439473	4.08452	3.57825	2.68897	3.45058	3.01878	2.73802	3.06851	2.94177
ATP2A3	c9955g2i1,	4.87105	1.40038	7.26499	0.00190658	0.03621	12.4176	12.7451	11.3352	12.1659	17.2321	17.8201	16.0587	17.037
ATP2B1	c12768g1i1,	-0.0649042	-1.13643	-1.90606	0.129331	0.254961	0.566162	0.538836	0.516881	0.540626	0.504142	0.413939	0.509086	0.475722
ATP2B2	c11741g1i1,	0	1	0	1	1	0	0	0	0	0	0	0	0
ATP2B4	c31067g2i2,	0.13744	1.6842	4.77268	0.00882271	0.0633159	0.20526	0.17635	0.221023	0.200878	0.321775	0.304526	0.388652	0.338318
ATP2C1	c25626g1i1,c25626g2i1,	0.156791	1.50311	3.65806	0.0216172	0.0948807	0.347337	0.2834	0.304187	0.311641	0.468843	0.534918	0.401537	0.468433
ATP2C2	c30026g6i2,	-0.0482986	-1.04607	-0.331328	0.757028	0.83621	1.36196	0.948983	0.978814	1.09659	1.16777	0.989601	0.987485	1.04829
ATP5A1	c65848g1i1,	-0.836503	-1.04948	-1.84258	0.139181	0.266892	18.3503	16.9214	17.9542	17.742	17.1556	16.6156	16.9452	16.9055
ATP5B	c31703g1i1,	-1.83683	-1.06841	-1.74627	0.155693	0.285981	27.9849	29.1021	28.9802	28.6891	26.3045	25.4773	28.7749	26.8522
ATP5C1	c2481g1i1,	-0.417446	-1.12909	-3.37491	0.0279166	0.108236	3.76549	3.58415	3.60398	3.65121	3.16417	3.08863	3.44848	3.23376
ATP5D	c77895g1i1,	-2.69827	-1.30146	-6.28126	0.00328039	0.0429475	12.0788	11.2068	11.6612	11.6489	8.70364	8.51054	9.63775	8.95064
ATP5E	c66350g1i1,	0.123799	1.01321	0.113551	0.915065	0.947154	11.0143	7.35896	9.73126	9.36819	9.62382	9.08903	9.76312	9.49199
ATP5F1	c43442g1i1,	-2.73543	-1.31153	-8.2024	0.00120374	0.0317937	11.3805	12.1053	11.062	11.516	9.00801	8.7614	8.57217	8.78052
ATP5G2	c88311g1i1,	-15.2149	-1.50377	-5.19621	0.0065331	0.0556443	51.2448	42.0485	42.9564	45.4166	30.4153	30.1635	30.0264	30.2017
ATP5G3	c54765g2i1,c77658g1i1,	2.44461	1.24398	2.53238	0.0645008	0.167476	11.8892	8.84422	9.32618	10.0199	12.822	12.141	12.4304	12.4645
ATP5H	c65856g1i1,	-0.201333	-1.02226	-0.211807	0.842612	0.897171	10.4592	9.67875	7.60567	9.24788	8.83303	8.4451	9.8615	9.04654
ATP5I	c44274g1i1,	0.010169	1.00153	0.0176712	0.986747	0.996707	7.7369	6.3309	5.93288	6.66689	6.77064	6.33265	6.92789	6.67706
ATP5J	c88474g1i1,	-0.48873	-1.22583	-2.12084	0.101247	0.21971	3.0099	2.23727	2.71147	2.65288	2.11355	2.11476	2.26414	2.16415
ATP5J2	c18812g1i1,	-4.40561	-1.32443	-3.95944	0.0166855	0.082884	19.9668	16.6062	17.3819	17.985	13.8194	12.7012	14.2175	13.5793
ATP5L	c44390g1i1,	-2.08787	-1.11129	-1.78958	0.148024	0.27718	22.6473	20.018	19.8821	20.8491	19.5201	17.2765	19.4871	18.7613
ATP5O	c16626g1i1,	-1.94843	-1.2509	-4.71312	0.00921838	0.0641431	10.3295	9.1721	9.64131	9.71431	7.77162	7.34613	8.1799	7.76588
ATP5S	c26747g1i1,	-0.0668506	-1.10014	-1.17282	0.305946	0.452612	0.789707	0.765351	0.64813	0.734396	0.595252	0.713572	0.693812	0.667545
ATP5SL	c36324g1i1,	-0.0176001	-1.04713	-0.781912	0.477961	0.611901	0.380115	0.422193	0.370866	0.391058	0.349228	0.403773	0.367373	0.373458
ATP6AP1	c28158g3i1,c4373g2i1,	0.27318	1.3013	4.47275	0.0110513	0.0693256	0.952169	0.9535	0.814335	0.906668	1.23799	1.19833	1.10323	1.17985
ATP6AP2	c28150g3i1,	-0.0300902	-1.02421	-0.259968	0.807721	0.872715	1.44266	1.09824	1.27839	1.2731	1.33657	1.25906	1.13338	1.24301
ATP6V0A1	c27875g2i1,c27875g2i2,	0.062738	1.1519	2.15913	0.0969838	0.214084	0.387996	0.465589	0.385498	0.413028	0.481265	0.493912	0.45212	0.475766
ATP6V0A2	c23835g1i1,c23835g1i2,c29480g2i1,c29480g2i2,	0.307842	1.35459	5.16983	0.00665277	0.0559909	0.876844	0.921225	0.806439	0.868169	1.21477	1.23511	1.07815	1.17601
ATP6V0A4	c21653g1i1,	-0.493979	-8.48778	-14.7224	0.00012388	0.0198125	0.607067	0.577675	0.495109	0.55995	0.0691137	0.0635635	0.0652368	0.0659713
ATP6V0B	c18237g1i1,	-0.61168	-1.33736	-6.48059	0.00292225	0.0406009	2.54616	2.34381	2.38453	2.42483	1.80143	1.94217	1.69585	1.81315
ATP6V0C	c66182g1i1,	0.0239938	1.0029	0.0449569	0.966297	0.9817	8.30118	8.26147	8.24946	8.2707	8.69289	8.95285	7.23835	8.2947
ATP6V0D1	c19680g1i1,c28594g1i1,	-0.414587	-1.26754	-36.3298	3.42698e-06	0.00560424	1.96464	1.96719	1.96074	1.96419	1.57212	1.53829	1.5384	1.5496
ATP6V0E1	c78184g1i1,	0.147786	1.04219	0.358872	0.737832	0.822167	4.16761	2.92569	3.41638	3.50323	3.80337	3.89122	3.25845	3.65101
ATP6V0E2	c79036g1i1,	-0.130603	-2.36589	-5.79725	0.00440226	0.0483185	0.230216	0.187787	0.260657	0.22622	0.0811969	0.0976202	0.108036	0.0956176
ATP6V1A	c29640g3i1,c29640g3i2,c29640g3i3,c89257g1i1,	-0.133754	-1.10365	-1.98325	0.118361	0.24151	1.51622	1.34419	1.41231	1.42424	1.34504	1.32571	1.2007	1.29048
ATP6V1B1	c29712g1i1,c29712g1i2,	-0.200738	-3.76083	-13.2971	0.000184896	0.0210341	0.290162	0.249252	0.280927	0.273447	0.0703021	0.0591144	0.0887108	0.0727091
ATP6V1B2	c7340g1i1,	-0.160764	-1.11182	-3.2887	0.0302525	0.112538	1.69317	1.54423	1.55787	1.59842	1.4592	1.42048	1.4333	1.43766
ATP6V1C1	c24391g1i1,c24391g1i2,c24391g1i3,c24391g1i4,c24391g1i5,	0.0677626	1.10482	2.1292	0.100298	0.218545	0.683921	0.620229	0.635168	0.646439	0.730388	0.664484	0.747734	0.714202
ATP6V1C2	c89029g1i1,	-0.17525	-2.39551	-4.73845	0.00904755	0.0635253	0.3021	0.357698	0.242695	0.300831	0.100197	0.12059	0.155957	0.125581
ATP6V1D	c10076g1i1,c10076g1i2,	-1.02296	-1.44573	-4.28088	0.0128386	0.0737172	3.77314	3.19468	2.98616	3.318	2.36521	2.22289	2.29702	2.29504
ATP6V1E1	c27670g7i1,c27670g7i2,	-0.0717611	-1.05319	-0.613115	0.572948	0.692518	1.63531	1.39257	1.23518	1.42102	1.3611	1.32439	1.3623	1.34926
ATP6V1F	c22610g1i1,	-0.128394	-1.18352	-2.88194	0.0449254	0.1366	0.816362	0.794773	0.872853	0.827996	0.668095	0.775225	0.655487	0.699602
ATP6V1G1	c54878g1i1,c54993g1i1,	-1.54054	-1.26686	-4.92807	0.00788373	0.0604596	7.70004	7.37145	6.86895	7.31348	5.67895	5.48625	6.15362	5.77294
ATP6V1H	c28828g1i1,	-0.0229665	-1.01963	-0.327725	0.759555	0.838207	1.31603	1.08922	1.17334	1.19286	1.20085	1.18387	1.12497	1.1699
ATP7A	c29154g1i1,c29154g1i2,	0.0537116	1.39706	2.96021	0.0415458	0.131629	0.158265	0.112592	0.13496	0.135272	0.208497	0.165792	0.192663	0.188984
ATP7B	c2810g1i1,c35344g1i1,	-0.0307103	-1.43513	-1.00001	0.373896	0.514134	0.108377	0.125298	0.0701866	0.101287	0.108579	0.0823841	0.0207674	0.0705769
ATP8A1	c30089g1i1,c30089g1i2,	-0.0141015	-1.06631	-0.57795	0.594274	0.709473	0.183284	0.255049	0.241927	0.226753	0.222023	0.191846	0.224087	0.212652
ATP8B1	c20079g2i1,c21785g1i1,c21785g3i1,c32584g1i1,	0.479207	1.17937	3.4881	0.0251662	0.102505	2.87739	2.72145	2.41598	2.67161	3.19585	3.12439	3.1322	3.15081
ATP8B2	c20343g1i1,c20343g2i1,c20343g3i1,c28019g1i1,	0.0113271	1.03549	0.48371	0.653879	0.757478	0.352576	0.284525	0.320383	0.319161	0.34468	0.341701	0.305084	0.330488
ATP8B3	c20079g1i1,	-0.0127259	-1.91374	-3.53006	0.0242294	0.100805	0.0290016	0.0266109	0.024347	0.0266532	0.0121066	0.0204129	0.00926225	0.0139273
ATP9A	c19048g1i1,	0.0704048	1.88306	3.26776	0.0308543	0.113315	0.106511	0.0716355	0.0610373	0.0797278	0.154014	0.11964	0.176744	0.150133
ATP9B	c7226g1i1,c7226g1i2,	-0.0175436	-1.15055	-1.78004	0.149678	0.279016	0.142545	0.121627	0.138053	0.134075	0.123503	0.101483	0.124608	0.116531
ATPAF1	c43036g1i1,	-0.201094	-1.27338	-3.12397	0.0353908	0.121413	1.06287	0.885831	0.861298	0.936666	0.72492	0.725088	0.75671	0.735572
ATPAF2	c31002g19i1,	0.0744697	1.5639	2.33902	0.0794636	0.189171	0.148771	0.132493	0.114923	0.132062	0.180831	0.171853	0.266912	0.206532
ATR	c9514g1i1,c9514g1i2,	0.359806	7.48861	4.79429	0.00868431	0.0629366	0.140296	0.017488	0.00857153	0.0554519	0.510518	0.435983	0.299273	0.415258
ATRAID	c19630g1i1,c19925g1i1,c19925g2i1,c34435g1i1,c37707g1i1,c46067g1i1,c58380g1i1,c59664g1i1,c60764g1i1,c91749g1i1,	-0.0469041	-1.39469	-4.08683	0.015014	0.0789855	0.165478	0.16196	0.169791	0.165743	0.097221	0.124238	0.135058	0.118839
ATRIP	c27193g1i1,c27193g1i2,c27193g1i3,	0.046426	1.27621	2.55841	0.0627436	0.164493	0.18438	0.169832	0.150025	0.168079	0.21048	0.190473	0.242563	0.214505
ATRN	c11965g1i1,c38390g1i1,c48263g1i1,c55289g1i1,c65685g1i1,c70782g1i1,c79540g1i1,c79540g1i2,	0.015937	1.23626	1.08979	0.337059	0.483416	0.0696198	0.0629683	0.0697775	0.0674552	0.110022	0.0798037	0.0603507	0.0833921
ATRNL1	c13871g1i1,c13871g2i1,c34226g1i1,c45091g1i1,c84567g1i1,	0.177709	2.68236	2.35579	0.0780201	0.187091	0.0535085	0.176752	0.0866326	0.105631	0.368558	0.327662	0.153801	0.28334
ATRX	c26893g1i1,c26893g1i2,c26893g2i1,	0.0465874	1.13149	1.28681	0.267581	0.41253	0.40714	0.314718	0.341086	0.354314	0.410568	0.356127	0.436011	0.400902
ATXN1	c23401g1i1,c23401g1i2,	0.014116	1.1599	0.798009	0.469558	0.604527	0.0921959	0.0685809	0.104071	0.0882825	0.0907816	0.0855989	0.130815	0.102399
ATXN10	c4502g2i1,c66441g1i1,	-0.130326	-1.42233	-4.12097	0.0146008	0.0778023	0.424874	0.474319	0.417546	0.438913	0.29396	0.272468	0.359333	0.308587
ATXN1L	c37996g1i1,c58539g1i1,c77164g1i1,	0.00118736	1.03628	0.101758	0.923846	0.953494	0.0255071	0.0210641	0.0516214	0.0327309	0.0359364	0.0444345	0.0213838	0.0339182
ATXN2	c21514g1i1,c21514g1i2,c21514g1i3,c21514g1i4,	-0.0109266	-1.08103	-0.67756	0.535218	0.661279	0.166439	0.156495	0.114383	0.145772	0.134275	0.131102	0.139161	0.134846
ATXN2L	c28912g1i1,c28912g1i2,c28912g1i3,c28912g1i4,c28912g1i5,c28912g1i6,c28912g1i7,	0.129651	1.29363	4.47943	0.0109946	0.0691581	0.489342	0.440363	0.394931	0.441545	0.570583	0.554665	0.588341	0.571196
ATXN3	c43909g1i1,	0.0271339	1.3735	3.47067	0.025568	0.103418	0.0865918	0.0678414	0.0635076	0.0726469	0.0959294	0.0970482	0.106365	0.0997808
ATXN7	c10135g1i1,c25315g1i1,	-0.0090135	-1.07837	-0.539667	0.618067	0.728259	0.150359	0.10956	0.112172	0.12403	0.113534	0.0980494	0.133468	0.115017
ATXN7L1	c63182g1i1,c77655g1i1,	0.0307245	1.68523	2.2313	0.0894816	0.203773	0.0361797	0.0358531	0.0624815	0.0448381	0.0815562	0.055005	0.0901267	0.0755626
ATXN7L2	c26510g1i1,c26510g2i1,	-0.748556	-1.27076	-1.70343	0.163695	0.295765	3.38352	3.61062	3.54533	3.51316	2.38004	2.28254	3.63122	2.7646
ATXN7L3	c27458g1i1,c27458g1i2,	0.127743	1.61726	3.28487	0.0303613	0.112664	0.23584	0.222582	0.162432	0.206951	0.317854	0.290258	0.39597	0.334694
AUH	c29100g1i1,	-0.2281	-1.21966	-3.5396	0.024022	0.100497	1.19067	1.35286	1.25599	1.26651	0.998305	0.990691	1.12623	1.03841
AUNIP	c23916g3i2,	0.0185519	3.00478	4.35727	0.012088	0.0719819	0.00763602	0.0105098	0.00961571	0.00925386	0.0270947	0.0209612	0.0353614	0.0278058
AUP1	c6738g1i1,	-0.270227	-1.45533	-8.54253	0.00103071	0.0305135	0.859226	0.901793	0.83007	0.863696	0.624254	0.54661	0.609543	0.593469
AURKA	c12199g1i1,c61602g1i1,c88901g1i1,	0.0329275	1.90609	2.96741	0.0412499	0.131076	0.0451884	0.0386039	0.0252283	0.0363402	0.0604938	0.0592252	0.0880839	0.0692676
AURKAIP1	c1359g1i1,c1359g1i2,	0.144582	1.14173	1.69002	0.16629	0.299196	0.994189	0.995371	1.07088	1.02015	1.3272	1.09856	1.06842	1.16473
AURKB	c77223g1i1,	0.392174	3.89897	3.10059	0.0362006	0.122753	0.306012	0.0660487	0.0337805	0.13528	0.44202	0.42735	0.712993	0.527455
AUTS2	c20022g1i1,c20022g1i2,c29152g1i1,c29152g1i2,c29152g1i3,c29152g1i4,c29152g1i5,c65776g1i1,	-0.232739	-1.2947	-5.61846	0.00493299	0.0501801	1.04954	1.07244	0.945497	1.02249	0.768168	0.815414	0.785679	0.789754
AVEN	c30226g2i1,	-0.315509	-1.42153	-4.29083	0.0127377	0.0735664	1.03277	1.17904	0.980192	1.064	0.697364	0.713701	0.834409	0.748491
AVIL	c19730g1i1,	0.00609995	1.10531	0.464547	0.666415	0.766386	0.0613331	0.0626006	0.0498364	0.0579234	0.0673162	0.0838171	0.0409367	0.0640233
AVL9	c25960g1i1,	0.0509459	1.25393	1.87697	0.133749	0.260147	0.242945	0.188876	0.170077	0.200633	0.25805	0.220999	0.275686	0.251579
AVPI1	c29463g1i1,c29463g1i2,	2.48494	1.83463	1.3252	0.255731	0.399892	0.735136	5.08074	3.11602	2.9773	7.54685	6.01796	2.8219	5.46224
AVPR1A	c91138g1i1,	-0.00869275	-2.30636	-2.46075	0.069635	0.175492	0.0158479	0.0130873	0.0171056	0.0153469	0.00992342	0.0100392	0	0.00665419
AXIN1	c13546g1i1,c13546g2i1,c32952g1i1,c67533g1i1,	-0.0174063	-1.29339	-1.15449	0.312578	0.458505	0.0740782	0.0611746	0.0949492	0.076734	0.0492844	0.0821211	0.0465774	0.0593276
AXIN2	c25814g1i1,c77546g1i1,	0.195165	1.74068	3.42024	0.0267744	0.106095	0.301711	0.280622	0.208151	0.263495	0.514179	0.50195	0.359851	0.45866
AZI1	c17099g1i1,	0.0228285	1.85276	3.9313	0.0170843	0.083895	0.0318294	0.0285908	0.01989	0.0267701	0.0510501	0.0410334	0.056712	0.0495985
AZI2	c30770g14i1,c30770g14i2,c30770g14i3,	-0.0317082	-1.09583	-0.844282	0.446049	0.583645	0.344607	0.398225	0.344949	0.362594	0.291982	0.304033	0.396642	0.330886
AZIN1	c77106g1i1,	0.332634	1.21284	3.19324	0.0331135	0.117437	1.43788	1.57924	1.67138	1.56284	1.93923	2.00506	1.74212	1.89547
B2M	c16898g1i1,c25683g1i2,	-19.5816	-1.30535	-8.57588	0.00101546	0.0305135	84.3508	86.7052	80.0715	83.7092	62.4656	63.4558	66.4615	64.1276
B3GALNT1	c24386g1i1,c24386g1i2,	0.0653116	1.2537	4.17545	0.0139695	0.076551	0.280007	0.264032	0.22828	0.25744	0.320819	0.318271	0.329164	0.322751
B3GALNT2	c29901g1i1,c29901g1i2,c29901g1i3,c29901g1i4,	0.0261691	1.14175	1.77674	0.150254	0.279571	0.188085	0.179738	0.186038	0.18462	0.186703	0.208805	0.23686	0.210789
B3GALT1	c1646g1i1,c2226g1i1,	-0.0865837	-1.3975	-1.66907	0.170428	0.303937	0.397765	0.232846	0.282599	0.304403	0.211234	0.191371	0.250853	0.217819
B3GALT2	c21105g1i1,c21105g1i2,c23012g1i1,c25241g1i1,c25241g1i2,c30197g1i1,c30633g1i1,c30633g1i2,c30633g1i3,c30633g1i4,c31137g1i1,c31137g1i3,c31651g2i1,c31651g2i2,c61137g1i1,c6951g1i1,c96119g1i1,	-1.74595	-1.07356	-0.98889	0.378697	0.51928	28.3444	22.3917	25.7085	25.4815	24.2131	22.9646	24.029	23.7356
B3GALT5	c13409g1i1,c19661g1i1,c19661g1i2,c29786g1i1,c29786g1i2,c29786g2i2,c29786g2i3,c29786g2i4,c29786g2i5,c29786g2i6,c29786g4i1,c5427g1i1,c5427g1i2,	-0.194777	-1.35552	-4.61236	0.00993796	0.0661846	0.809704	0.724189	0.69406	0.742651	0.505231	0.549518	0.588871	0.547873
B3GALT6	c12343g1i1,	0.0110611	1.26935	1.24456	0.281235	0.427288	0.0436771	0.0480921	0.031429	0.041066	0.0486208	0.0415022	0.0662586	0.0521272
B3GALTL	c19254g1i2,c19254g1i3,	-0.0802037	-1.60357	-0.60995	0.574846	0.693975	0.113716	0.429603	0.0959357	0.213085	0.0605656	0.056304	0.281775	0.132881
B3GAT1	c31394g3i1,c31394g3i2,c31394g3i3,c31394g3i4,	0.284099	1.1226	1.19334	0.298676	0.445572	2.0426	2.72842	2.18106	2.31736	2.46429	2.51385	2.82625	2.60146
B3GAT3	c30255g1i1,	0.0884827	1.85067	4.9907	0.00753993	0.0593519	0.0967574	0.0916538	0.123634	0.104015	0.208488	0.163147	0.205858	0.192498
B3GNT1	c97621g1i1,	0.0193637	5.61224	2.57899	0.0613931	0.162355	0.00605714	0	0.00653785	0.00419833	0.0379278	0.0153481	0.0174102	0.0235621
B3GNT2	c16488g2i1,c32994g1i1,c6422g1i1,c77053g1i1,	0.0731181	1.09975	1.3894	0.237053	0.378539	0.669787	0.805294	0.723853	0.732978	0.841966	0.84003	0.736292	0.806096
B3GNT3	c27846g2i1,c31510g1i1,c31510g1i2,c31510g2i1,c31510g3i1,	-2.1853	-1.57057	-1.86616	0.135431	0.262463	7.94259	4.08852	6.01498	6.01537	4.13674	4.25105	3.1024	3.83006
B3GNT4	c31084g1i1,c31084g1i2,c31084g1i3,	0.120892	2.00412	11.177	0.000364768	0.0229475	0.109375	0.111	0.140813	0.120396	0.245069	0.244588	0.234208	0.241288
B3GNT5	c28073g1i1,c28073g1i2,c47495g1i1,	-0.250349	-2.24776	-2.04901	0.109814	0.23094	0.641782	0.22441	0.486773	0.450988	0.202742	0.183131	0.216045	0.200639
B3GNT6	c89581g1i1,	-0.00323609	-1.10769	-0.241928	0.820733	0.881717	0.0196888	0.0243888	0.0557848	0.0332875	0.0431497	0.0187084	0.0282961	0.0300514
B3GNT7	c27723g1i1,c34913g1i1,	0.0707709	1.17778	1.95791	0.121846	0.246043	0.360141	0.407874	0.426206	0.398074	0.483232	0.410649	0.512652	0.468844
B3GNT9	c19320g3i1,	0.0162824	1.5688	1.43896	0.223562	0.36403	0.0145008	0.0478997	0.0234774	0.028626	0.0393463	0.0398053	0.0555735	0.0449084
B3GNTL1	c27906g1i1,c27906g1i2,c27906g1i3,	-0.0731397	-1.35316	-1.59278	0.186428	0.321808	0.270987	0.324901	0.244827	0.280238	0.188537	0.150045	0.282714	0.207099
B4GALNT1	c13813g1i1,c33248g1i1,c75098g1i1,c78072g1i1,	-0.176785	-1.31829	-0.976143	0.384266	0.524725	1.05864	0.469103	0.668873	0.732206	0.653186	0.543037	0.470039	0.555421
B4GALNT2	c6213g1i1,	0.00271805	1.0085	0.0777939	0.941728	0.965263	0.335429	0.310061	0.314224	0.319905	0.372854	0.337316	0.257698	0.322623
B4GALNT3	c11305g1i1,c35108g1i1,c55489g1i1,c8575g1i1,	0.0449218	1.12252	1.03568	0.358854	0.505322	0.347873	0.430916	0.321135	0.366641	0.355401	0.440734	0.438553	0.411563
B4GALNT4	c22055g1i1,c22055g2i1,c39241g1i1,c5728g1i1,c83479g1i1,	-0.0966678	-1.59574	-2.17198	0.095598	0.212091	0.30722	0.27062	0.198961	0.258934	0.102598	0.207589	0.176611	0.162266
B4GALT1	c91432g1i1,	0.00423173	1.02828	0.191494	0.857467	0.908231	0.111809	0.150168	0.186992	0.149657	0.160026	0.155666	0.145973	0.153888
B4GALT2	c13938g1i1,	0.0238057	1.92413	2.21768	0.0908459	0.205716	0.0310985	0.0317962	0.0143857	0.0257601	0.046364	0.0356476	0.0666859	0.0495658
B4GALT3	c19940g1i1,c19940g1i2,c30904g4i1,c30904g4i2,c32059g1i1,	-2.13059	-1.49495	-2.45506	0.0700624	0.176153	6.10634	5.34322	7.85619	6.43525	4.25543	5.10239	3.55618	4.30467
B4GALT4	c25694g2i1,c25694g2i2,	0.174739	1.38116	2.97236	0.0410483	0.130836	0.561479	0.375609	0.438234	0.458441	0.596961	0.672293	0.630286	0.63318
B4GALT5	c14277g1i1,	0.0548699	2.0818	7.50194	0.00168922	0.0349463	0.0455825	0.0583843	0.0481959	0.0507209	0.114169	0.109018	0.0935851	0.105591
B4GALT6	c30364g1i1,	0.0257331	1.12675	1.84939	0.138087	0.26564	0.205641	0.204466	0.198949	0.203019	0.255809	0.219582	0.210865	0.228752
B4GALT7	c935g1i1,	0.0599212	1.57441	6.66316	0.00263558	0.0392381	0.10318	0.102686	0.107086	0.104317	0.150752	0.181002	0.160961	0.164238
B9D1	c22249g1i1,c22249g1i2,c22249g1i3,	0.0100385	1.03808	0.440625	0.682251	0.779971	0.26679	0.295485	0.228676	0.26365	0.290872	0.250523	0.279672	0.273689
B9D2	c27798g2i1,c27798g2i2,	-0.000434802	-1.00149	-0.00806105	0.993954	1	0.196986	0.31441	0.362703	0.291366	0.33376	0.27893	0.260104	0.290931
BAALC	c19616g2i1,	0.0252774	4.40746	6.93491	0.00227019	0.0379569	0.00285505	0.0070732	0.0123265	0.00741826	0.0286038	0.0325546	0.0369286	0.0326957
BABAM1	c3122g1i1,	-0.0518591	-1.05279	-0.756603	0.491405	0.622379	1.00275	1.06103	1.03912	1.0343	0.856941	1.00758	1.0828	0.982442
BACE1	c55273g1i1,	0.0034128	1.00877	0.113124	0.915382	0.947273	0.424603	0.402498	0.339691	0.388931	0.408171	0.359894	0.408966	0.392344
BACE2	c12339g2i1,c14187g1i1,c14187g2i1,	0.0166404	1.18883	0.392319	0.71483	0.805008	0.053469	0.158959	0.0519412	0.0881231	0.140618	0.0609679	0.112704	0.104764
BACH1	c31441g18i1,	0.0255317	1.19237	1.40149	0.233689	0.37532	0.151885	0.110266	0.136015	0.132722	0.150496	0.139564	0.184701	0.158254
BACH2	c87143g1i1,	0.00851301	2.29242	0.777194	0.480446	0.613618	0	0.0197606	0	0.00658686	0.0149834	0.0303163	0	0.0150999
BAD	c30745g4i1,c30745g4i2,	0.0421546	1.21257	3.64678	0.0218335	0.0951815	0.186743	0.197251	0.210938	0.198311	0.244742	0.222837	0.253817	0.240465
BAG1	c28082g1i1,c28082g1i2,	-0.00320743	-1.02927	-0.294898	0.782744	0.854445	0.105983	0.128158	0.104181	0.112774	0.104285	0.124684	0.0997306	0.109566
BAG3	c10460g1i1,c17312g1i1,	-0.278967	-1.87498	-4.46733	0.0110974	0.0693455	0.620464	0.650447	0.522476	0.597795	0.256673	0.415644	0.284167	0.318828
BAG4	c9178g1i1,	-0.0816596	-1.09219	-0.836018	0.450177	0.587606	1.02291	0.9461	0.933326	0.967446	0.847186	0.746478	1.0637	0.885787
BAG5	c42482g1i1,c56371g1i1,c768g2i1,	0.0234666	1.59297	3.61714	0.022414	0.0969009	0.0407899	0.044913	0.0330203	0.0395744	0.0681101	0.0689045	0.0521083	0.063041
BAG6	c24172g1i1,c24172g1i2,	-0.466066	-1.31073	-2.20347	0.092295	0.207676	1.66306	2.15822	2.07657	1.96595	1.40883	1.30557	1.78525	1.49988
BAHCC1	c36180g1i1,c40340g1i1,c44068g1i1,c52945g1i1,c57882g1i1,c72369g1i1,c79752g1i1,	0.0726488	1.88041	4.73779	0.0090519	0.0635253	0.060205	0.0852308	0.102116	0.0825173	0.150794	0.141656	0.173049	0.155166
BAHD1	c78817g1i1,	0.00197215	1.03355	0.198142	0.852597	0.904719	0.0603879	0.0424417	0.0735013	0.058777	0.054708	0.0586018	0.0689375	0.0607491
BAI3	c39175g1i1,c51690g1i1,c84033g1i1,	-0.0143791	-2.24816	-1.02544	0.363119	0.508979	0.0120239	0.0397178	0.0259563	0.0258993	0	0	0.0345606	0.0115202
BAIAP2	c18536g1i1,c18536g1i2,c18536g1i3,c48335g1i1,c64238g1i1,c69216g1i1,c97445g1i1,	-1.57141	-1.19788	-1.12173	0.324761	0.470983	10.8085	10.9909	6.73889	9.51274	8.0185	7.58043	8.22507	7.94133
BAIAP2L1	c26516g1i1,	-0.279042	-1.31938	-10.3973	0.000483227	0.0252658	1.10085	1.16776	1.18962	1.15274	0.87487	0.877664	0.868569	0.873701
BAIAP3	c38885g1i1,c74724g1i1,c90208g1i1,	-0.0337294	-7.77466	-2.33754	0.0795926	0.189347	0.064841	0.0194714	0.0318122	0.0387082	0	0.0149363	0	0.00497877
BAK1	c18979g1i1,c18979g3i1,	-0.00308514	-1.152	-0.259304	0.808199	0.873011	0.0429018	0.0118096	0.0154355	0.0233823	0.0268637	0.027177	0.00685078	0.0202972
BAMBI	c269g1i1,	2.51153	7.11473	3.38295	0.0277098	0.107891	0.513682	0.41242	0.306102	0.410735	4.33335	2.60322	1.83023	2.92227
BANF1	c44245g1i1,	1.23828	1.62267	4.07328	0.015182	0.0792947	2.3737	1.79596	1.79632	1.98866	3.24669	2.80993	3.62422	3.22695
BANK1	c1890g1i1,c48947g1i1,	-0.103966	-2.02096	-2.85765	0.0460388	0.138215	0.160785	0.190868	0.265741	0.205798	0.100678	0.0700236	0.134794	0.101832
BANP	c24397g1i1,c24397g1i2,c24397g1i3,	-0.183255	-1.7323	-4.58423	0.010151	0.067156	0.399065	0.469772	0.431666	0.433501	0.200769	0.233686	0.316284	0.250246
BAP1	c24432g1i1,	-0.0246886	-1.03865	-0.882339	0.427428	0.56587	0.70841	0.649221	0.63253	0.663387	0.645539	0.608375	0.662181	0.638698
BARD1	c69791g1i1,	0.0278486	#DIV/0!	4.08258	0.0150665	0.0790669	0	0	0	0	0.0143443	0.0362789	0.0329227	0.0278486
BARX1	c89786g1i1,	0.0345254	2.73523	1.24652	0.280587	0.426575	0.0130992	0.0324524	0.0141388	0.0198968	0.057416	0.0995754	0.00627524	0.0544222
BATF	c16419g1i1,	-0.0145341	-1.32094	-0.918838	0.410174	0.549223	0.087857	0.0568334	0.0347708	0.0598204	0.0394261	0.0445239	0.051909	0.0452863
BATF3	c31160g16i1,	-0.0104856	-1.8525	-1.36284	0.244612	0.387567	0.033903	0.0239978	0.0104553	0.0227854	0.00606542	0.0122723	0.0185616	0.0122998
BAX	c19321g1i1,c19321g1i2,c27691g1i1,c27691g1i2,	-0.326743	-1.11591	-4.60034	0.0100284	0.0665958	3.1918	3.10548	3.1401	3.1458	2.68919	2.85952	2.90845	2.81905
BAZ1A	c30138g1i1,c30138g1i2,c30138g1i3,c30138g1i4,	0.0481704	1.34706	2.42592	0.0722987	0.179381	0.169762	0.143124	0.103501	0.138796	0.184578	0.179982	0.196338	0.186966
BAZ1B	c29135g2i1,	0.132247	1.35905	2.35495	0.0780923	0.187124	0.434294	0.34114	0.329544	0.368326	0.464247	0.446807	0.590665	0.500573
BAZ2A	c61123g1i1,c63437g1i1,c8194g1i1,c8194g2i1,c82378g1i1,c84803g1i1,c87109g1i1,c95394g1i1,c9900g1i1,c9900g2i1,	0.060139	1.89312	4.83409	0.0084362	0.0621079	0.0551361	0.0708276	0.0760429	0.0673356	0.14577	0.128066	0.108588	0.127475
BAZ2B	c27216g1i1,c27216g1i2,c61124g1i1,c72931g1i1,	0.0768646	1.07267	0.431267	0.6885	0.784809	1.24957	1.03991	0.883475	1.05765	1.04325	0.944968	1.41532	1.13451
BBIP1	c88392g1i1,	0.00391245	1.01414	0.0531993	0.960124	0.977678	0.33435	0.286981	0.208859	0.27673	0.204414	0.230146	0.407367	0.280642
BBOX1	c66773g1i1,	-0.00952942	-1.33975	-1.15403	0.312747	0.458588	0.0520862	0.0344107	0.026236	0.0375776	0.0217431	0.0307954	0.0316061	0.0280482
BBS1	c59256g1i1,c84387g1i1,	0.0554474	1.49081	4.77812	0.00878764	0.0632084	0.109457	0.133055	0.0964049	0.112972	0.167781	0.176395	0.161083	0.168419
BBS10	c13713g2i1,	0.0191216	2.68525	1.38999	0.236888	0.378539	0.0340394	0	0	0.0113465	0.0319716	0.0431259	0.0163068	0.0304681
BBS12	c19979g2i1,c19979g2i2,	0.0292337	1.98207	5.52873	0.00522885	0.0514847	0.0388361	0.0246702	0.0257958	0.0297674	0.0636006	0.0542495	0.0591532	0.0590011
BBS2	c2482g1i1,c2482g1i2,	0.016202	1.3873	2.14231	0.0988312	0.2166	0.0470694	0.0424041	0.0360253	0.041833	0.0632337	0.0444545	0.0664166	0.0580349
BBS4	c27454g1i1,c27454g1i2,c27454g1i3,c27454g1i4,	-0.202022	-2.15306	-2.01527	0.114112	0.236274	0.182745	0.514989	0.433945	0.377227	0.161631	0.182327	0.181656	0.175205
BBS5	c26500g3i1,c26500g3i2,	0.0926919	1.92871	7.62974	0.00158469	0.0340031	0.0828229	0.0964273	0.120172	0.0998073	0.185339	0.189221	0.202937	0.192499
BBS7	c26176g1i1,	-0.0904634	-1.72331	-10.0571	0.000549741	0.0262072	0.215227	0.208273	0.223097	0.215533	0.134174	0.109312	0.131721	0.125069
BBS9	c26655g1i1,	-0.723922	-2.17183	-7.76094	0.00148556	0.0333357	1.40181	1.44256	1.18072	1.3417	0.637494	0.685115	0.530711	0.617773
BBX	c1934g2i1,c22168g2i1,c22168g2i2,c84389g1i1,	-0.0345984	-1.16259	-0.765991	0.486385	0.618421	0.191717	0.249478	0.300993	0.247396	0.203716	0.16193	0.272747	0.212797
BCAM	c15744g1i1,c15744g1i2,	0.107937	1.07153	0.544696	0.614907	0.725787	1.35262	1.58466	1.58934	1.50887	1.88156	1.70104	1.26783	1.61681
BCAN	c26275g2i1,c26275g2i2,c31155g1i1,	-0.51868	-1.11806	-0.728782	0.506512	0.636226	3.88611	4.60966	6.2399	4.91189	4.41099	4.64076	4.12788	4.39321
BCAP29	c79695g1i1,	0.0213984	1.03289	0.510389	0.636654	0.74317	0.624312	0.619425	0.708102	0.650613	0.615829	0.720626	0.679579	0.672011
BCAP31	c30078g2i1,c30078g2i2,c30078g2i3,	0.00715889	1.00238	0.0597795	0.955199	0.973901	3.08872	2.93044	3.00749	3.00888	2.79524	3.11249	3.14039	3.01604
BCAR1	c14874g1i1,c23891g1i1,c23891g1i2,c63692g1i1,	0.234783	1.03046	0.407049	0.704812	0.797443	6.93729	8.25801	7.93142	7.70891	7.36442	7.71064	8.75601	7.94369
BCAR3	c111g1i1,c111g1i2,c25589g1i1,c25589g1i2,c25589g1i3,	-0.522611	-1.55019	-3.89544	0.0176093	0.085078	1.30541	1.67176	1.44027	1.47248	0.811356	0.946499	1.09175	0.94987
BCAS1	c28753g1i4,	-0.0269627	-1.0829	-0.524949	0.627369	0.735885	0.443399	0.273493	0.339739	0.35221	0.344482	0.298219	0.333042	0.325248
BCAS2	c6191g1i1,	0.204441	1.17483	1.70247	0.163881	0.29597	1.26572	1.13614	1.10631	1.16939	1.31518	1.22013	1.58618	1.37383
BCAS3	c11529g1i1,c50486g1i1,c68595g1i1,c69745g1i1,c89389g1i1,	0.0170473	1.10218	1.05314	0.351687	0.498392	0.137666	0.189477	0.173357	0.166833	0.181982	0.193794	0.175866	0.18388
BCAT1	c29020g1i1,c30500g1i1,c30500g1i2,	0.171912	1.17875	1.03192	0.360413	0.506449	1.24877	0.80269	0.833723	0.961729	1.30186	1.05003	1.04903	1.13364
BCCIP	c9568g1i1,	-0.179932	-1.07921	-1.28573	0.267922	0.412861	2.52033	2.33875	2.49562	2.45156	2.49507	2.26767	2.05215	2.27163
BCDIN3D	c43742g1i1,	0.0491889	1.99189	9.92498	0.000578626	0.0262072	0.0453734	0.0573068	0.0460935	0.0495912	0.103618	0.0929911	0.0997316	0.0987801
BCHE	c12034g1i1,c95583g1i1,	-0.0633938	-5.61641	-1.56507	0.192618	0.329123	0.0236941	0.156535	0.0511491	0.077126	0.0148365	0.0150095	0.0113508	0.0137323
BCKDHA	c31528g3i1,	0.00953366	1.01978	0.146082	0.890923	0.930284	0.50144	0.548238	0.396398	0.482025	0.507683	0.402652	0.564342	0.491559
BCKDHB	c66057g1i1,	-0.887912	-1.78926	-9.25579	0.000757592	0.0280991	2.15378	2.03554	1.84938	2.0129	1.18581	1.05873	1.13042	1.12499
BCKDK	c25419g1i1,c25419g1i2,c32085g1i1,	-1.15005	-1.69458	-4.3638	0.0120263	0.0719347	2.35912	3.25572	2.8026	2.80581	1.57561	1.7465	1.64516	1.65576
BCL10	c22125g1i1,c22125g1i2,	0.0551187	1.10777	1.0399	0.357111	0.503699	0.524255	0.520538	0.489528	0.51144	0.494814	0.537593	0.667271	0.566559
BCL11A	c28902g1i1,c28902g2i1,c51753g1i1,	0.269245	1.04372	0.783723	0.47701	0.610988	6.64433	6.31495	5.51602	6.15843	6.51243	6.27556	6.49505	6.42768
BCL11B	c20573g1i1,c20573g1i2,c20573g1i4,c21996g2i1,c88968g1i1,	0.358644	2.00476	3.98163	0.0163789	0.0821186	0.39273	0.488976	0.189124	0.356943	0.696128	0.750176	0.700458	0.715587
BCL2	c54812g1i1,	-0.00456367	-1.09532	-0.798589	0.469258	0.604261	0.06042	0.0435452	0.0533578	0.052441	0.0440239	0.0459291	0.0536789	0.0478773
BCL2L1	c86012g1i1,	-0.0600318	-1.07533	-0.62753	0.564354	0.685639	0.732622	0.793632	1.04446	0.856906	0.786927	0.793703	0.809993	0.796874
BCL2L11	c44631g1i1,	-0.000586093	-1.08404	-0.110107	0.917628	0.94881	0	0.013717	0.00896427	0.00756042	0.0104008	0.0105221	0	0.00697432
BCL2L12	c25373g1i1,c25373g1i2,	-0.00225352	-1.02807	-0.396733	0.71182	0.802984	0.0791659	0.0789447	0.0894793	0.08253	0.073889	0.0889439	0.0779964	0.0802764
BCL2L13	c19328g1i1,c28237g1i1,	0.173533	1.25272	1.32495	0.255809	0.399948	0.88775	0.653602	0.51867	0.686674	0.815291	0.75989	1.00544	0.860207
BCL2L14	c29728g2i1,c29728g2i4,	-0.0269467	-1.05264	-0.242434	0.820367	0.881398	0.40477	0.751482	0.460279	0.538844	0.477307	0.56772	0.490665	0.511897
BCL3	c66893g1i1,	0.0194042	1.24522	2.50462	0.0664376	0.17073	0.0815607	0.0898049	0.0660251	0.0791302	0.104269	0.0925687	0.0987655	0.0985344
BCL6	c12742g1i1,c9968g1i1,	0.10127	1.18992	1.0544	0.351176	0.49796	0.560235	0.39642	0.643031	0.533229	0.715949	0.677125	0.510423	0.634499
BCL7A	c970g1i1,	0.0762681	1.74371	7.94755	0.00135742	0.0325327	0.0945118	0.110436	0.102706	0.102552	0.181969	0.162913	0.191578	0.17882
BCL7C	c24819g1i1,	0.0793644	1.42231	2.17004	0.0958062	0.212405	0.198936	0.182044	0.182805	0.187928	0.255867	0.211168	0.334842	0.267293
BCL9	c28833g2i1,c28833g2i2,c28833g2i3,c28833g2i4,	0.143222	1.20709	2.70859	0.0536153	0.150611	0.748857	0.706479	0.619431	0.691589	0.876979	0.865691	0.761763	0.834811
BCL9L	c28406g1i1,c28406g1i2,c28406g1i3,c28406g2i1,c28406g2i2,c28406g2i3,c28406g2i4,	0.036001	1.04966	1.07069	0.344615	0.490829	0.761	0.749789	0.664078	0.724956	0.749554	0.744674	0.788642	0.760957
BCLAF1	c27211g1i1,c27211g1i2,c27211g1i3,c27211g1i4,c27211g1i5,	0.0889965	1.15874	1.14062	0.317683	0.463394	0.698895	0.517944	0.465124	0.560654	0.638524	0.599175	0.711253	0.649651
BCOR	c29425g2i1,	0.0301515	1.72391	6.05491	0.00375495	0.0453782	0.0422004	0.0438556	0.0388962	0.0416507	0.0795703	0.0726888	0.0631476	0.0718023
BCORL1	c24916g2i1,c24916g2i2,	-0.0101741	-1.05093	-0.459498	0.66974	0.769382	0.224323	0.205675	0.199777	0.209925	0.178383	0.179383	0.241485	0.199751
BCR	c20449g1i1,c20449g2i1,c20449g3i1,c41650g1i1,c50815g1i1,c56267g1i1,c73975g1i1,c93786g1i1,	0.27196	2.07298	3.97361	0.0164888	0.0824044	0.350473	0.205009	0.204905	0.253462	0.621787	0.47178	0.4827	0.525422
BCS1L	c60304g1i1,c67365g1i1,	0.0573154	1.68959	2.86996	0.0454707	0.137702	0.0908572	0.0800329	0.0784542	0.0831148	0.109991	0.134296	0.177004	0.14043
BDH1	c29521g4i1,c29521g4i2,c29521g4i3,c33601g1i1,c69003g1i1,	0.0370494	1.04116	0.786385	0.475614	0.609872	0.860071	0.923333	0.917189	0.900198	0.982312	0.852113	0.977316	0.937247
BDH2	c24835g1i1,	0.0822958	1.09203	0.81262	0.462032	0.59766	0.784702	0.998745	0.899368	0.894272	0.934587	0.863493	1.13162	0.976567
BDKRB2	c23861g1i1,c23861g1i2,	0.0109745	1.19656	1.13229	0.320789	0.46686	0.0531165	0.0518395	0.0625439	0.0558333	0.0786141	0.0489421	0.0728673	0.0668079
BDNF	c60430g1i1,	0.00708782	3.49429	1.11118	0.328777	0.475192	0	0	0.00852485	0.00284162	0.019782	0.0100063	0	0.00992944
BDP1	c29960g1i3,c29960g1i4,c30968g4i1,c30968g4i2,c89519g1i1,	0.00785284	1.01463	0.111888	0.916302	0.947669	0.636887	0.465007	0.508214	0.536703	0.491214	0.503041	0.639412	0.544556
BECN1	c10711g2i1,	0.145543	1.34194	4.10106	0.0148402	0.0783585	0.379382	0.426432	0.471103	0.425639	0.547699	0.547411	0.618437	0.571182
BEGAIN	c10453g1i1,	0.00663889	#DIV/0!	1.9446	0.123722	0.24822	0	0	0	0	0	0.0113405	0.00857616	0.00663889
BEND2	c77482g1i1,	0.0375146	1.1899	1.34686	0.249273	0.392863	0.232633	0.173434	0.186578	0.197548	0.23064	0.200582	0.273967	0.235063
BEND3	c91310g1i1,	-0.00261071	-1.72383	-0.363208	0.73483	0.819839	0	0.0186525	0	0.00621751	0	0	0.0108204	0.00360679
BEND4	c14416g1i1,c22813g1i1,c22813g1i2,	0.008619	1.06142	0.435552	0.685635	0.782587	0.162604	0.148667	0.109693	0.140322	0.134544	0.139792	0.172485	0.148941
BEND5	c24541g1i1,c24541g1i2,c24541g1i3,	-0.870684	-1.70733	-8.92474	0.000871498	0.0290726	2.29624	2.01434	1.99428	2.10162	1.2254	1.22904	1.23837	1.23094
BEST2	c32937g1i1,	0	1	0	1	1	0	0	0	0	0	0	0	0
BET1	c77419g1i1,	0.179645	1.34566	4.91683	0.00794743	0.0606353	0.447393	0.557815	0.553914	0.519708	0.703104	0.705747	0.689206	0.699352
BET1L	c25338g1i1,	-0.0270108	-1.18873	-1.61624	0.181348	0.315772	0.146777	0.20026	0.163345	0.170127	0.135862	0.139757	0.15373	0.143116
BFAR	c22984g1i1,c31233g1i5,	-0.933686	-1.16251	-2.00103	0.11598	0.238628	6.57806	6.69275	6.76668	6.67916	5.05199	5.55984	6.6246	5.74548
BGN	c16726g1i1,c16726g1i2,c56138g1i1,	-2.74998	-1.69866	-1.41419	0.230207	0.371511	6.02882	10.2888	3.74058	6.68605	3.41002	4.50384	3.89436	3.93607
BHLHA9	c54617g1i1,	0.817371	5.02405	4.17443	0.013981	0.076551	0.475825	0.0507021	0.0828367	0.203121	1.11664	0.744271	1.20056	1.02049
BHLHE40	c1281g1i1,c30124g4i1,	0.045937	1.0501	0.120696	0.909752	0.943561	0.366949	1.5769	0.807041	0.916962	1.15966	1.03911	0.68993	0.962899
BHMT	c44215g1i1,	-1.1298	-1.88231	-4.79739	0.00866467	0.0628507	2.42165	2.74292	2.06631	2.41029	1.12083	1.5412	1.17945	1.28049
BICC1	c11885g1i1,c26086g2i1,c26086g3i1,c50461g1i1,c52941g1i1,c62801g1i1,c68771g1i1,c79946g1i1,	0.578101	1.73199	3.61678	0.0224211	0.0969009	0.574624	1.04676	0.747921	0.789768	1.20642	1.45603	1.44115	1.36787
BICD1	c753g1i1,c753g1i2,c7662g1i1,	0.0613603	1.59313	2.3116	0.0818882	0.192545	0.0713221	0.13126	0.107775	0.103452	0.201606	0.160068	0.132764	0.164813
BICD2	c18991g1i1,c18991g2i1,c26544g2i1,c26544g2i2,	0.160738	1.44612	3.80942	0.0189496	0.0886776	0.358532	0.327501	0.394884	0.360306	0.540635	0.573824	0.448671	0.521044
BID	c29369g1i1,	0.100272	1.90357	4.09059	0.0149679	0.0787751	0.158108	0.0870451	0.0877661	0.110973	0.19989	0.223207	0.210637	0.211245
BIN1	c22072g4i1,c22072g4i2,	0.0190678	1.73656	2.05417	0.109172	0.230016	0.032935	0.0362641	0.008464	0.0258877	0.051066	0.0417267	0.0420738	0.0449555
BIN2	c77114g1i1,	0.00858787	1.15533	0.832054	0.452168	0.589545	0.0509254	0.041342	0.0735999	0.0552891	0.0702613	0.0568646	0.064505	0.063877
BIN3	c76995g1i1,	-1.66085	-1.53601	-12.7861	0.000215624	0.0210495	4.94577	4.58674	4.74575	4.75942	2.98833	3.24928	3.05811	3.09857
BIRC2	c75931g1i1,	-0.0123465	-2.39698	-1.24828	0.280006	0.425792	0.0184489	0.0152353	0.0298695	0.0211845	0	0	0.0265141	0.00883802
BIRC3	c6629g1i1,	-0.0268962	-1.04014	-0.495532	0.646213	0.751043	0.772985	0.634061	0.68399	0.697012	0.640792	0.627848	0.741708	0.670116
BIRC5	c90543g1i1,	0.222711	3.51986	2.94131	0.0423339	0.132721	0.194286	0.0486192	0.0222414	0.0883822	0.35022	0.205124	0.377936	0.311093
BIRC6	c25059g1i1,c25059g1i2,	0.0551211	1.41496	10.4053	0.000481794	0.0252658	0.137921	0.133888	0.126691	0.132833	0.189277	0.180185	0.1944	0.187954
BIVM	c67929g1i1,	0.0673145	1.80229	1.83752	0.140001	0.267714	0.088467	0.0834937	0.0797481	0.0839029	0.124182	0.105924	0.223546	0.151217
BLCAP	c25453g1i2,c25453g1i3,	0.0557428	1.07411	0.953739	0.394224	0.534449	0.793518	0.718367	0.744716	0.752201	0.726264	0.787216	0.91035	0.807943
BLK	c55097g1i1,	-0.00939147	-1.32266	-2.14517	0.0985137	0.216274	0.0329264	0.0419518	0.0406166	0.0384983	0.0235628	0.0286051	0.0351526	0.0291068
BLM	c28327g1i1,c28327g2i1,	0.0634552	2.64364	4.48067	0.0109842	0.0691581	0.0557223	0.023008	0.0370891	0.0386065	0.0973085	0.0866772	0.1222	0.102062
BLMH	c31189g4i1,c31189g7i1,	0.231459	1.2988	3.54239	0.0239618	0.100278	0.860778	0.664704	0.798438	0.77464	1.02616	0.946371	1.04577	1.0061
BLNK	c23350g1i1,c23350g1i2,	0.0405584	1.15583	1.5122	0.205023	0.342948	0.241578	0.257579	0.281654	0.260271	0.291048	0.26474	0.3467	0.300829
BLOC1S1	c32022g1i1,	-0.371121	-1.35561	-5.66543	0.0047863	0.0496405	1.39868	1.49039	1.35512	1.41473	1.0662	0.94443	1.12019	1.04361
BLOC1S2	c26971g2i1,	0.114152	1.25013	5.51896	0.00526234	0.0516556	0.445987	0.44443	0.478692	0.45637	0.605328	0.552412	0.553825	0.570522
BLOC1S3	c29409g1i1,	-0.012916	-1.03845	-0.258522	0.808762	0.873408	0.383497	0.374083	0.288919	0.348833	0.341666	0.264129	0.401956	0.335917
BLOC1S4	c21860g1i1,c21860g1i2,	-0.116795	-1.15333	-3.02761	0.0388715	0.127259	0.877935	0.85873	0.898862	0.878509	0.798736	0.798282	0.688125	0.761714
BLOC1S5	c1014g1i1,c1014g1i2,	-0.106688	-1.25919	-2.92357	0.0430893	0.133682	0.515968	0.506875	0.532072	0.518305	0.444388	0.340216	0.450248	0.411617
BLOC1S6	c29704g1i1,c29704g1i2,c29704g1i3,	0.0524462	1.44727	3.32998	0.0291061	0.110523	0.146067	0.104541	0.101165	0.117257	0.182163	0.161926	0.165022	0.169704
BLVRA	c31443g1i1,c31443g1i2,	-0.200356	-1.67941	-4.90981	0.00798756	0.0606887	0.475125	0.436831	0.573802	0.495252	0.296185	0.29362	0.294883	0.294896
BLVRB	c16194g1i1,c16194g1i2,	0.313047	1.16599	3.43463	0.0264234	0.105315	2.02759	1.72286	1.90742	1.88596	2.22921	2.20989	2.1579	2.199
BLZF1	c20955g1i1,	0.188746	1.47042	6.71735	0.00255724	0.0388443	0.438101	0.398612	0.366985	0.401233	0.621941	0.555754	0.592241	0.589979
BMI1	c20229g2i1,	-0.30376	-2.03724	-10.0149	0.000558775	0.0262072	0.550041	0.639474	0.600327	0.596614	0.29439	0.264732	0.319439	0.292854
BMP1	c15511g1i1,c66439g1i1,c75550g1i1,	2.56543	1.31197	1.60161	0.184499	0.319513	5.51298	9.80435	9.3525	8.22328	10.5165	9.48214	12.3675	10.7887
BMP2	c20610g2i1,	0.0842639	1.32865	1.35026	0.248274	0.391723	0.179359	0.365603	0.224225	0.256396	0.376731	0.358114	0.287134	0.34066
BMP2K	c79814g1i1,	-0.000204562	-1.01392	-0.0373875	0.971968	0.985898	0.00929539	0.0153525	0.0200662	0.0149047	0.0116409	0.0235534	0.00890601	0.0147001
BMP4	c10239g1i1,c51595g1i1,	1.86027	7.43409	3.17892	0.03357	0.118141	0.179236	0.401074	0.287071	0.289127	3.26559	1.87526	1.30735	2.1494
BMP5	c66933g1i1,c91988g1i1,	-0.16812	-1.47572	-5.74251	0.00455698	0.0488084	0.474855	0.561873	0.527841	0.521523	0.381659	0.332234	0.346316	0.353403
BMP6	c46456g1i1,	-0.0711209	-2.66917	-5.51246	0.0052848	0.051678	0.088616	0.130837	0.121735	0.113729	0.0437182	0.0442281	0.0398791	0.0426084
BMP7	c9732g1i1,c9732g1i2,	0.0794272	1.67185	1.90967	0.128795	0.254294	0.0781588	0.143864	0.132641	0.118221	0.217579	0.248153	0.127214	0.197648
BMP8A	c76447g1i1,	0.00364082	#DIV/0!	1	0.373901	0.514134	0	0	0	0	0	0	0.0109225	0.00364082
BMP8B	c54943g1i1,	-0.00187659	-1.28745	-0.291431	0.78521	0.855956	0.0185432	0	0.00667162	0.00840495	0.00774077	0	0.0118443	0.00652836
BMPR1A	c29679g3i1,	0.0669387	1.19208	6.23164	0.0033778	0.0435736	0.334842	0.343415	0.367245	0.3485	0.420461	0.419663	0.406194	0.415439
BMPR1B	c18228g1i1,c18228g1i2,	-0.254835	-2.98707	-2.60742	0.0595816	0.159476	0.343911	0.51549	0.289845	0.383082	0.0811234	0.0373044	0.266312	0.128247
BMPR2	c16222g1i1,c16222g2i1,c33372g1i1,	0.0240401	1.38756	2.61507	0.0591044	0.15886	0.0536641	0.0538128	0.0786098	0.0620289	0.0936075	0.0801301	0.0844694	0.086069
BMS1	c27571g1i1,	0.0383642	1.17537	0.933752	0.403293	0.542495	0.258923	0.210657	0.186709	0.218763	0.231026	0.213608	0.326749	0.257127
BMX	c14045g2i1,	-0.00298161	-1.09957	-0.368881	0.730912	0.817598	0.0441806	0.0236659	0.0309321	0.0329262	0.0299075	0.0393333	0.0205929	0.0299446
BNC1	c88468g1i1,	0.0603768	1.55914	2.32612	0.080594	0.190692	0.116123	0.0911005	0.116721	0.107981	0.180871	0.20321	0.120993	0.168358
BNC2	c18112g1i1,c55313g1i1,c61700g1i1,c80428g1i1,	0.084896	2.4273	2.96053	0.0415326	0.131629	0.0621971	0.0587006	0.0575427	0.0594801	0.155783	0.0900571	0.187288	0.144376
BNIP1	c23002g1i1,	-0.0251794	-1.15052	-1.4679	0.216042	0.355446	0.179244	0.199829	0.198305	0.192459	0.151519	0.151394	0.198927	0.16728
BNIP2	c26670g1i1,c26670g1i2,c26670g2i1,c26670g2i2,	0.0769325	1.08961	1.14086	0.317596	0.463319	0.835372	0.9632	0.77691	0.858494	1.01327	0.891957	0.901056	0.935427
BNIP3	c54550g1i1,	-0.39389	-2.65026	-7.30916	0.00186355	0.0360855	0.738467	0.562314	0.596942	0.632575	0.24021	0.236936	0.238907	0.238684
BNIP3L	c22990g1i1,c27818g4i1,c27818g4i2,	0.304782	1.28375	1.57932	0.189409	0.32507	1.18126	1.16541	0.875701	1.07412	1.49543	1.58888	1.0524	1.37891
BNIPL	c14317g1i1,c14317g1i2,	0.404228	1.30722	2.46027	0.0696716	0.175515	1.15846	1.36519	1.42357	1.31574	1.70587	1.97487	1.47916	1.71997
BOC	c23801g1i1,	0.00962098	1.13483	0.655502	0.547931	0.671365	0.0472585	0.0780532	0.0887558	0.0713558	0.0662855	0.0838232	0.0928217	0.0809768
BOD1	c22637g1i1,c22637g1i2,	0.128298	1.28517	1.93435	0.125187	0.249867	0.38983	0.392678	0.567188	0.449899	0.563304	0.637716	0.533571	0.578197
BOD1L1	c47661g1i1,c49595g1i1,c55194g1i1,c63297g1i1,c98901g1i1,	0.0858077	1.6914	1.36198	0.244861	0.387817	0.185908	0.0808024	0.105611	0.124107	0.318594	0.161155	0.149996	0.209915
BOK	c6322g1i1,c6322g1i2,c9715g1i1,c9715g1i2,	-0.109755	-1.18084	-1.18759	0.300695	0.447272	0.579827	0.70341	0.866765	0.716667	0.533357	0.672847	0.614534	0.606913
BOLA1	c25256g1i1,c25256g1i2,	0.0336431	1.05906	0.785467	0.476095	0.610305	0.580128	0.520822	0.607981	0.569644	0.657179	0.612998	0.539683	0.603287
BOLA3	c21548g2i1,	0.02705	1.42417	2.44256	0.0710119	0.177691	0.0726857	0.0480197	0.0706088	0.0637714	0.0864755	0.105902	0.0800871	0.0908215
BOLL	c36618g1i1,	0.0039869	#DIV/0!	1	0.373901	0.514134	0	0	0	0	0	0.0119607	0	0.0039869
BOP1	c29730g1i1,	-0.0121032	-1.0384	-0.287061	0.788322	0.858416	0.373077	0.34601	0.262852	0.327313	0.290085	0.288274	0.367269	0.31521
BORA	c26364g1i1,c26364g1i2,	0.024001	1.90464	3.0592	0.0376879	0.125594	0.0372293	0.0256203	0.0167433	0.0265309	0.0479186	0.0432367	0.0604404	0.0505319
BPGM	c41419g1i1,	-0.0141042	-2.77249	-1.33514	0.25275	0.396586	0.0166103	0.013717	0.0358571	0.0220615	0	0	0.0238718	0.00795726
BPI	c30365g1i1,c31236g3i1,c31236g3i2,c31236g3i3,c31236g4i1,c31236g5i1,c32515g1i1,c5110g1i1,c56591g1i1,c57301g1i1,c95950g1i1,	-0.594368	-1.07202	-0.429021	0.690004	0.785475	10.9935	6.71842	8.82912	8.84702	7.93321	7.3578	9.46696	8.25265
BPIFC	c5110g1i2,	-0.0120009	-1.5146	-2.03262	0.111879	0.233263	0.0462464	0.0282894	0.031429	0.0353216	0.0193053	0.0260406	0.0246162	0.0233207
BPNT1	c31616g5i1,	-0.533149	-1.41551	-1.2681	0.273546	0.418657	1.91858	1.73035	1.79989	1.81627	0.867734	0.864873	2.11677	1.28313
BPTF	c23812g1i1,c23812g1i2,c90622g1i1,	0.0195743	1.09495	1.82165	0.142604	0.27059	0.214269	0.196872	0.207313	0.206151	0.238723	0.207268	0.231186	0.225726
BRAF	c36522g1i1,c65079g1i1,	-0.00343527	-1.20512	-0.326238	0.760599	0.838657	0.0175767	0.0145151	0.0284575	0.0201831	0	0.033403	0.0168405	0.0167478
BRAP	c27457g1i1,c27457g1i2,	0.0066636	1.03425	0.326784	0.760216	0.838503	0.19555	0.170597	0.217564	0.19457	0.229824	0.177872	0.196006	0.201234
BRAT1	c8294g1i1,c88304g1i1,c93487g1i1,	0.0957995	1.36644	2.14835	0.0981634	0.215702	0.277178	0.297164	0.209948	0.26143	0.32885	0.314203	0.428635	0.35723
BRCA1	c1674g1i1,c1674g1i2,	0.342772	2.98637	3.70837	0.0206834	0.0929664	0.302405	0.104725	0.110556	0.172562	0.488661	0.417116	0.640226	0.515334
BRCA2	c35110g1i1,c41509g1i1,c55210g1i1,c59817g1i1,c8159g1i1,c86715g1i1,	0.122977	1.56271	1.03106	0.360774	0.506801	0.322855	0.213294	0.119478	0.218542	0.219489	0.25711	0.547958	0.341519
BRCC3	c28639g1i1,c28639g1i2,c28639g1i3,	-0.564979	-2.04034	-11.2679	0.00035344	0.0227917	1.02713	1.12606	1.17097	1.10805	0.517303	0.515599	0.596312	0.543072
BRD1	c39417g1i1,c66750g1i1,c89422g1i1,	0.0371255	1.33888	2.17374	0.0954096	0.211709	0.129919	0.0978774	0.100867	0.109555	0.131304	0.13476	0.173977	0.14668
BRD2	c27955g1i1,c27955g1i2,c27955g1i3,c27955g3i1,c27955g3i2,c30879g1i1,c30879g1i2,c30879g1i3,c30879g1i4,c30879g1i6,	0.335965	1.24705	5.06887	0.00713608	0.05806	1.41836	1.31494	1.34648	1.35993	1.78585	1.58534	1.71648	1.69589
BRD3	c30879g1i5,	-0.0776046	-1.56878	-2.23583	0.0890328	0.203252	0.243974	0.216974	0.181184	0.214044	0.095317	0.120206	0.193796	0.13644
BRD4	c23541g1i1,c23541g1i2,	-0.0820271	-1.4042	-4.07897	0.0151112	0.0791716	0.254253	0.316562	0.284081	0.284966	0.185447	0.208141	0.215227	0.202939
BRD7	c27717g1i1,c89036g1i1,	27.7307	2.16613	10.6994	0.000432357	0.024449	20.6019	26.8593	23.8793	23.7802	50.3185	49.0591	55.155	51.5109
BRD8	c29120g1i1,c29120g1i2,c29120g1i3,c29120g1i4,c29120g1i5,	-0.0816642	-1.14683	-1.32187	0.256738	0.400709	0.552129	0.682078	0.679283	0.63783	0.51381	0.509565	0.645123	0.556166
BRD9	c31046g20i1,	0.0344927	1.46986	2.66068	0.0563502	0.154597	0.08056	0.0823019	0.0573713	0.0734111	0.099848	0.0957515	0.128112	0.107904
BRE	c31570g6i1,	0.0793267	1.10773	4.55876	0.0103486	0.0675319	0.722212	0.74731	0.739613	0.736378	0.796389	0.80384	0.846886	0.815705
BRF1	c28693g3i1,c28693g3i2,	-0.0470367	-1.47592	-1.46695	0.216286	0.355755	0.205381	0.0988613	0.133364	0.145869	0.0983435	0.087663	0.11049	0.0988323
BRF2	c12334g1i1,	0.00107173	1.01872	0.0903669	0.93234	0.958991	0.0589464	0.0730178	0.0397653	0.0572432	0.0576723	0.046676	0.0705964	0.0583149
BRI3	c60891g1i1,	0.37684	1.42342	2.85404	0.0462069	0.138316	0.977629	0.806182	0.88614	0.889984	1.40122	1.37681	1.02244	1.26682
BRI3BP	c6786g1i1,	0.0112364	3.51542	1.42076	0.228426	0.369918	0.0064448	0	0.00695628	0.00446703	0.00807105	0.00816518	0.0308742	0.0157035
BRINP1	c19742g1i1,c19742g1i2,	0.0367278	1.87927	1.76846	0.151712	0.281005	0.0339283	0.0130318	0.0783518	0.0417706	0.0918961	0.0649776	0.0786218	0.0784985
BRINP3	c90930g1i1,	0	1	0	1	1	0	0	0	0	0	0	0	0
BRIP1	c45111g1i1,c54372g1i1,	0.0300546	1.37908	1.8842	0.132637	0.259005	0.0911626	0.0621904	0.0844935	0.0792822	0.0930702	0.0991773	0.135763	0.109337
BRIX1	c26916g1i1,c26916g1i2,	0.0513754	1.64838	2.23503	0.0891116	0.203315	0.101576	0.0655632	0.0705709	0.0792366	0.130131	0.0961479	0.165557	0.130612
BRK1	c54932g1i1,	-0.0644405	-1.0309	-0.609451	0.575146	0.694207	2.05436	2.04482	2.35069	2.14996	2.13291	2.02165	2.10198	2.08552
BRMS1L	c23500g2i1,c27163g1i1,c27163g1i2,c27163g1i3,	0.10033	1.38984	2.85708	0.0460652	0.138221	0.300434	0.233707	0.237951	0.257364	0.364687	0.306584	0.40181	0.357693
BROX	c22799g1i1,c22799g1i2,c22799g1i3,	0.0331932	1.02743	0.893988	0.421857	0.560929	1.20703	1.27479	1.14846	1.2101	1.25453	1.23102	1.24432	1.24329
BRPF1	c29121g1i1,c29121g1i2,	0.0240787	1.19235	1.11298	0.328091	0.47463	0.146296	0.123697	0.10555	0.125181	0.139474	0.123894	0.184412	0.14926
BRPF3	c24683g1i1,c24683g1i2,c24683g1i3,	0.0171704	1.11542	1.09364	0.335557	0.481785	0.176817	0.146398	0.12308	0.148765	0.165352	0.162602	0.169852	0.165935
BRS3	c38405g1i1,	-0.000562255	-1.04279	-0.0458392	0.965636	0.981196	0.00955257	0.0315545	0	0.0137023	0.011963	0	0.0274573	0.0131401
BRWD1	c27535g1i1,c27535g1i2,c27535g2i1,c27535g3i1,	0.0137919	1.07332	0.663282	0.543423	0.667489	0.202696	0.177019	0.184616	0.18811	0.202379	0.168154	0.235174	0.201902
BRWD3	c54581g1i1,c54597g1i1,c94309g1i1,	0.46069	1.39773	2.69986	0.0541024	0.151129	1.34843	1.09642	1.03001	1.15828	1.72765	1.34042	1.78885	1.61897
BSCL2	c28236g1i1,	0.0824513	1.89418	4.89085	0.0080971	0.061014	0.105225	0.0987135	0.0726884	0.0922088	0.190812	0.185572	0.147596	0.17466
BSDC1	c58661g1i1,	-0.0374493	-1.2005	-1.80414	0.145535	0.273841	0.191314	0.225699	0.255663	0.224225	0.182544	0.204459	0.173324	0.186776
BSG	c56605g1i1,	-1.34729	-1.57809	-4.7083	0.0092513	0.0642619	3.93665	3.38705	3.70989	3.67787	2.37192	2.71988	1.89992	2.33057
BSND	c29076g3i1,	-0.146648	-8.42622	-6.98884	0.00220528	0.0375664	0.203709	0.131888	0.163587	0.166395	0.0244907	0.0144529	0.0202983	0.0197473
BSPRY	c7068g1i1,	0.0662856	1.26731	5.66198	0.00479689	0.0496405	0.268852	0.232086	0.242985	0.247974	0.306166	0.320637	0.315977	0.31426
BST1	c30128g1i1,	0.067073	1.03696	0.167297	0.875254	0.920601	1.32074	2.5244	1.59981	1.81498	2.05717	2.04409	1.54491	1.88206
BTAF1	c26372g1i1,c26372g1i2,	0.0633295	1.45094	3.99292	0.0162255	0.0818623	0.164516	0.121228	0.13557	0.140438	0.209991	0.185184	0.216127	0.203767
BTBD1	c14102g1i1,c14102g1i2,	-0.0023506	-1.00423	-0.108685	0.918686	0.949751	0.562521	0.55632	0.555751	0.558197	0.515566	0.589111	0.562863	0.555847
BTBD10	c9887g1i1,	-0.831561	-1.3929	-6.72366	0.0025483	0.0388331	2.80838	3.14306	2.89262	2.94802	2.04431	2.04445	2.2606	2.11646
BTBD11	c61663g1i1,	0.126734	1.8172	5.4525	0.00549739	0.0524376	0.184987	0.141082	0.13918	0.155083	0.254151	0.315017	0.276283	0.281817
BTBD18	c76200g1i1,	0.00617998	2.10544	1.08743	0.337984	0.484216	0	0.0167716	0	0.00559053	0.012717	0.0128653	0.00972925	0.0117705
BTBD19	c4656g1i1,	-0.00612007	-3.89411	-2.43462	0.0716228	0.178557	0.00662137	0.010936	0.00714686	0.00823474	0	0	0.00634401	0.00211467
BTBD2	c18422g1i1,c18422g1i2,	-0.0427926	-1.15709	-1.77184	0.151115	0.280508	0.309824	0.281368	0.354419	0.315204	0.250931	0.276223	0.29008	0.272411
BTBD3	c51572g1i1,c76776g1i1,c77721g1i1,	0.0213952	1.91017	1.35659	0.246425	0.389658	0.0250014	0.0275286	0.0179904	0.0235068	0.0208734	0.073909	0.0399235	0.0449019
BTBD6	c28500g1i1,c28500g1i2,c28500g1i3,c28500g1i4,	0.412759	2.37794	6.63817	0.00267271	0.0393546	0.276073	0.331613	0.29096	0.299549	0.746184	0.794927	0.595812	0.712308
BTBD7	c12855g1i1,c12855g2i1,c3829g1i1,	0.00266263	1.09605	0.341571	0.749863	0.831235	0.0238108	0.0368686	0.022488	0.0277225	0.042865	0.0226252	0.0256651	0.0303851
BTBD8	c49388g1i1,c91063g1i1,	0.0361664	1.96268	1.91849	0.127493	0.252724	0.0272865	0.0643813	0.0210371	0.0375683	0.0488168	0.0790179	0.0933695	0.0737347
BTBD9	c32176g1i1,c52601g1i1,	0.0231012	1.50256	1.25184	0.278835	0.424465	0.0348242	0.080523	0.0225528	0.0459667	0.0610562	0.0794164	0.0667309	0.0690678
BTC	c1168g1i1,c1168g1i2,	0.0822666	1.31494	3.66133	0.0215551	0.0948807	0.247465	0.276018	0.260167	0.261216	0.362231	0.366456	0.301762	0.343483
BTD	c26518g1i1,c26518g2i1,c31572g21i1,	-0.0143115	-1.06297	-0.220817	0.836049	0.891789	0.289122	0.115039	0.320579	0.24158	0.212309	0.221446	0.248051	0.227269
BTF3	c23461g1i1,c23461g1i2,c23461g1i3,	-8.53884	-1.70051	-10.3439	0.000492986	0.0254001	21.9592	19.6106	20.6149	20.7282	11.5794	11.8807	13.1081	12.1894
BTF3L4	c66637g1i1,	-1.10151	-1.16819	-2.90478	0.0439072	0.13514	7.80924	7.52009	7.62326	7.65086	6.08944	6.27803	7.28059	6.54935
BTG1	c29799g3i1,c89450g2i1,	2.89382	1.17379	3.22651	0.0320817	0.115655	17.6256	16.9431	15.3852	16.6513	19.4563	18.5462	20.6329	19.5451
BTG2	c28467g1i1,c28467g1i2,	6.44906	2.67816	3.986	0.0163193	0.0819853	2.16872	5.89397	3.4661	3.84293	12.2594	10.4804	8.13607	10.292
BTG3	c17230g1i1,c17230g1i2,	-0.0176392	-1.05705	-0.227502	0.831188	0.888256	0.344955	0.429923	0.205582	0.32682	0.288883	0.249353	0.389306	0.309181
BTK	c45869g1i1,c55650g1i1,c92091g1i1,	0.0313431	1.45024	1.98082	0.118691	0.241906	0.0903477	0.0746101	0.043883	0.0696136	0.113145	0.0858489	0.103876	0.100957
BTLA	c20034g1i1,c20034g1i2,	-0.556648	-1.78247	-1.9811	0.118652	0.241873	0.816929	1.32015	1.66706	1.26805	0.621092	0.537435	0.975672	0.7114
BTN1A1	c22985g1i2,	-0.536282	-1.50531	-4.43052	0.0114174	0.0703161	1.57131	1.55558	1.66582	1.59757	1.04911	1.2681	0.866661	1.06129
BTN2A1	c12320g1i1,c12320g1i2,	-0.114872	-5.24315	-3.22632	0.0320874	0.115655	0.202132	0.0798328	0.143868	0.141945	0.0183433	0.033403	0.0294708	0.0270724
BTN2A2	c31098g4i2,	-0.20402	-2.34669	-3.39463	0.0274127	0.107224	0.423144	0.335997	0.307411	0.355517	0.101907	0.103096	0.249488	0.151497
BTN3A1	c31186g3i1,	-0.119567	-1.93152	-1.15615	0.311969	0.457979	0.0764206	0.378654	0.288699	0.247924	0.215334	0.133128	0.0366097	0.128357
BTN3A2	c30946g1i1,c30946g1i4,	-0.125158	-1.14555	-1.74413	0.156082	0.286184	0.949087	0.959364	1.0468	0.985084	0.889807	0.735917	0.954051	0.859925
BTN3A3	c7943g1i1,	-0.0146217	-1.14953	-1.31648	0.258378	0.402459	0.130638	0.107882	0.0987039	0.112408	0.0981614	0.107582	0.0876159	0.0977863
BTNL2	c29658g2i1,c29658g2i2,c29658g2i3,c29658g2i4,c46651g1i1,	5.60665	1.85793	5.84011	0.00428559	0.0477793	5.68709	7.84371	6.07458	6.53513	11.0695	11.9159	13.44	12.1418
BTNL8	c15106g1i1,c21461g2i1,	0.230539	1.94752	3.40004	0.0272764	0.106948	0.346436	0.258844	0.124643	0.243307	0.506162	0.480714	0.434662	0.473846
BTRC	c2406g1i1,c3822g1i1,c56927g1i1,	0.0451459	1.34518	2.07583	0.106524	0.226319	0.157937	0.127393	0.10704	0.13079	0.174791	0.148909	0.204107	0.175936
BUB1	c29731g1i1,	0.0539596	2.68763	2.01982	0.11352	0.235459	0.0760736	0.013531	0.00631623	0.0319736	0.0674216	0.0748804	0.115498	0.0859333
BUB1B	c20526g1i1,	0.0847705	2.83891	3.96825	0.0165629	0.0826532	0.086391	0.032791	0.0191128	0.0460982	0.129022	0.121689	0.141895	0.130869
BUB3	c10449g2i1,	0.226729	1.92657	3.76397	0.019707	0.0905149	0.345643	0.225227	0.16322	0.244697	0.441315	0.446462	0.526499	0.471425
BUD13	c32752g1i1,c56477g1i1,c78135g1i1,	0.022483	1.12718	0.906483	0.415948	0.555205	0.181714	0.174072	0.174561	0.176782	0.191156	0.161155	0.245484	0.199265
BUD31	c10916g1i1,	0.12613	1.11124	1.25069	0.279214	0.424941	1.28896	0.958838	1.15386	1.13389	1.32275	1.22478	1.23252	1.26002
BVES	c19947g1i2,c19947g1i3,	-0.04926	-1.62643	-2.08012	0.106009	0.225807	0.170508	0.107882	0.105296	0.127895	0.0701153	0.0666341	0.0991571	0.0786355
BYSL	c29249g1i1,c29249g1i2,	-0.000161647	-1.00079	-0.00908743	0.993185	1	0.209283	0.21569	0.186135	0.203703	0.189755	0.186665	0.234203	0.203541
BZRAP1	c14706g1i1,c14706g2i1,c14962g1i1,c4239g1i2,c55358g1i1,c60000g1i1,	-0.0036366	-1.02776	-0.0637941	0.952195	0.97201	0.0848	0.227594	0.0915299	0.134641	0.119473	0.0805774	0.192964	0.131005
BZW1	c88473g1i1,	-1.67314	-1.14014	-3.20664	0.0326934	0.116853	13.7124	13.0534	14.071	13.6122	11.3618	11.6797	12.7758	11.9391
BZW2	c26652g3i1,	-0.140661	-5.27534	-3.71695	0.0205291	0.0925654	0.244321	0.144506	0.131856	0.173561	0.0227412	0.0585617	0.0173984	0.0329004
C10orf10	c2544g1i1,c72793g1i1,	-0.00121871	-1.12498	-0.121088	0.90946	0.943411	0	0.0296776	0.00323247	0.01097	0.0150019	0.0113827	0.00286935	0.00975132
C10orf107	c66422g1i1,	0.0154489	1.5169	1.42242	0.227977	0.369341	0.0463496	0.021872	0.0214406	0.0298874	0.0580452	0.0335555	0.044408	0.0453363
C10orf11	c23282g1i1,	-0.00647121	-1.17894	-0.990505	0.377997	0.51843	0.0437743	0.041857	0.0422748	0.0426354	0.0375084	0.0467026	0.0242814	0.0361642
C10orf118	c2768g1i2,	0.00206774	1.04051	0.283709	0.790712	0.860287	0.054103	0.0432059	0.0558299	0.0510463	0.0416954	0.0549869	0.0626597	0.053114
C10orf12	c14008g1i1,c14008g1i2,	0.0218512	1.34426	4.3262	0.0123868	0.0724708	0.0668526	0.0539237	0.0696411	0.0634725	0.0876159	0.0856832	0.0826721	0.0853237
C10orf128	c10393g1i1,c33712g1i1,	-0.014048	-1.18658	-0.597761	0.582196	0.700122	0.0548361	0.0861505	0.127038	0.0893414	0.0602983	0.0694741	0.096108	0.0752935
C10orf2	c21643g1i2,	0.0386401	1.44328	1.75854	0.153478	0.283333	0.114291	0.0848383	0.0623736	0.0871676	0.114183	0.105753	0.157488	0.125808
C10orf32	c79005g1i1,	-0.133003	-1.12263	-1.50858	0.205901	0.343832	1.29044	1.21265	1.14971	1.2176	1.04139	0.976016	1.23639	1.0846
C10orf35	c29640g1i1,c29640g1i2,	0.022237	1.06137	1.02099	0.364985	0.5107	0.400563	0.34443	0.342094	0.362362	0.382694	0.367538	0.403567	0.384599
C10orf53	c33722g1i1,	0.023604	1.55246	1.78213	0.149314	0.278699	0.0637198	0.0300689	0.0343884	0.0427257	0.051299	0.0691964	0.0784936	0.0663297
C10orf54	c66410g1i1,	0.0264722	1.18915	1.52275	0.202484	0.340218	0.129456	0.118014	0.172395	0.139955	0.176861	0.162949	0.159472	0.166427
C10orf71	c13795g1i1,	-0.137536	-1.39894	-3.3392	0.0288572	0.110051	0.442215	0.548961	0.455685	0.482287	0.29796	0.359909	0.376386	0.344751
C10orf76	c77698g1i1,	-0.338619	-1.51917	-6.20837	0.00342471	0.0436957	0.947231	0.972763	1.05257	0.990854	0.576076	0.650878	0.729749	0.652234
C10orf88	c370g1i1,c370g1i2,	0.0268309	1.23322	1.51694	0.20388	0.341711	0.103106	0.139639	0.102385	0.115044	0.13687	0.122791	0.165962	0.141874
C11orf1	c43703g1i1,	0.00948587	1.28563	1.39739	0.234823	0.376623	0.0404909	0.0208986	0.0382413	0.0332103	0.0412004	0.0480933	0.0387948	0.0426962
C11orf24	c30463g1i1,c30463g1i3,c30463g1i4,	-0.118877	-1.23126	-1.98496	0.118129	0.241201	0.526718	0.708151	0.663851	0.632907	0.491704	0.487266	0.56312	0.51403
C11orf30	c13556g1i1,c42366g1i1,c58218g1i1,	0.0166303	1.56838	0.995047	0.376033	0.516068	0.0318839	0.0421281	0.0137657	0.0292593	0.0239576	0.040395	0.073316	0.0458895
C11orf31	c68659g1i1,	0.554035	3.32252	7.87088	0.00140835	0.0328018	0.370165	0.19493	0.150552	0.238549	0.755821	0.791823	0.830107	0.792584
C11orf49	c4657g1i1,c4657g1i2,	-0.0657519	-1.64259	-2.06418	0.10794	0.228358	0.188027	0.203736	0.112462	0.168075	0.0854899	0.0895216	0.131957	0.102323
C11orf53	c64375g1i1,c85640g1i1,	-0.00394902	#DIV/0!	-1	0.373901	0.514134	0.0118471	0	0	0.00394902	0	0	0	0
C11orf54	c2447g1i1,	0.0849267	1.1632	1.9199	0.127286	0.252523	0.578801	0.442386	0.539998	0.520395	0.636173	0.604587	0.575203	0.605321
C11orf57	c28981g1i1,c28981g1i2,	0.0774112	1.18723	1.46998	0.215511	0.354845	0.44523	0.392188	0.402935	0.413451	0.461788	0.422337	0.588461	0.490862
C11orf58	c11972g1i1,c11972g1i2,	0.0393821	1.0636	0.717789	0.512575	0.641596	0.633514	0.642285	0.581814	0.619204	0.61378	0.600632	0.761347	0.658586
C11orf63	c45643g1i1,	-0.00803656	-2.08381	-1.11771	0.326287	0.472661	0.0288478	0.0105879	0.00691937	0.0154517	0.0120423	0.00406093	0.00614208	0.00741512
C11orf68	c24268g1i1,	0.0442377	1.2606	2.32233	0.0809295	0.191172	0.175218	0.197087	0.136952	0.169752	0.200515	0.225818	0.215637	0.21399
C11orf73	c4993g1i1,	0.208334	1.11536	2.13092	0.100104	0.218418	1.88705	1.74988	1.78079	1.80591	1.94075	2.19044	1.91154	2.01424
C11orf74	c81g1i1,c81g1i2,	-0.250135	-2.07956	-3.50619	0.024757	0.101842	0.394415	0.432068	0.619027	0.481837	0.199088	0.247301	0.248716	0.231702
C11orf85	c93101g1i1,	0.0203671	7.89387	4.20565	0.0136337	0.0756378	0.00426244	0	0.00460071	0.00295438	0.032028	0.021601	0.0163355	0.0233215
C11orf94	c61779g1i1,	-0.0292414	#DIV/0!	-2.92782	0.0429069	0.133472	0.010176	0.0336138	0.0439344	0.0292414	0	0	0	0
C11orf95	c33532g1i1,	-0.0980986	-1.73105	-6.21088	0.00341961	0.0436957	0.216292	0.237137	0.243434	0.232288	0.121158	0.120229	0.16118	0.134189
C11orf96	c28942g1i1,c31574g16i1,c91678g1i1,	1.8576	1.54629	2.59185	0.0605657	0.160955	2.78654	4.57251	2.84221	3.40042	5.27404	5.96393	4.53608	5.25802
C11orf98	c56819g1i1,	0.591406	1.55061	5.45	0.00550648	0.0524376	1.21743	1.00039	1.00447	1.0741	1.75319	1.74061	1.50271	1.6655
C12orf10	c88491g1i1,	-0.12037	-1.12327	-0.821064	0.457725	0.59431	1.37586	1.00891	0.905822	1.09687	0.931824	0.954747	1.04291	0.976496
C12orf29	c30189g1i1,c30189g1i2,	0.106368	1.07462	0.273567	0.797962	0.865163	1.83908	1.0655	1.37186	1.42548	1.3023	1.1345	2.15873	1.53185
C12orf4	c6513g1i2,	0.0963482	1.60965	2.04003	0.11094	0.232062	0.210767	0.0784625	0.184884	0.158038	0.293279	0.260248	0.209631	0.254386
C12orf43	c2789g1i1,	-0.00561022	-1.29096	-0.756272	0.491583	0.622496	0.0272443	0.0131242	0.0343076	0.0248921	0.0213244	0.0115057	0.0250155	0.0192818
C12orf45	c12954g1i1,	-0.061013	-1.20467	-2.32717	0.0805016	0.190562	0.354101	0.386486	0.336766	0.359118	0.28995	0.265096	0.339268	0.298105
C12orf49	c89974g1i1,	0.0165565	1.2782	1.59095	0.18683	0.322153	0.0625466	0.061982	0.0540084	0.0595123	0.0689297	0.0633943	0.0958825	0.0760688
C12orf5	c69667g1i1,	0.0592581	1.54544	3.6364	0.0220348	0.0957807	0.0874245	0.131557	0.106944	0.108642	0.155711	0.159989	0.188	0.1679
C12orf55	c28068g1i1,c28068g1i2,c28068g1i3,c28068g1i4,c28068g1i5,	0.00481861	2.51927	0.944607	0.398346	0.538669	0.00951496	0	0	0.00317165	0.0119159	0.0120549	0	0.00799027
C12orf57	c26502g1i1,c26502g1i3,	-0.147624	-1.12495	-1.66434	0.171376	0.305019	1.45008	1.31784	1.21942	1.32911	1.12031	1.12606	1.2981	1.18149
C12orf65	c55568g1i1,	-0.218349	-1.22212	-2.81321	0.0481592	0.141853	1.27081	1.0963	1.23694	1.20135	0.987566	1.07815	0.883284	0.983
C12orf66	c90125g1i1,	-0.424617	-1.58935	-4.77174	0.0088288	0.0633241	1.0794	1.06842	1.28748	1.1451	0.650908	0.685344	0.825195	0.720482
C12orf73	c19622g1i1,	0.0291809	1.11923	1.07587	0.342549	0.488866	0.26471	0.192368	0.277146	0.244741	0.261889	0.278358	0.28152	0.273922
C12orf76	c32761g1i1,	0.00892815	#DIV/0!	1	0.373901	0.514134	0	0	0	0	0.0267844	0	0	0.00892815
C14orf1	c4585g1i1,c4585g1i2,	-0.090644	-2.33234	-2.47133	0.0688485	0.174436	0.17774	0.0914989	0.206795	0.158678	0.0838325	0.0760368	0.0442323	0.0680339
C14orf119	c27243g2i1,c27243g2i3,c27243g2i4,c72096g1i1,	0.103826	1.62554	4.00601	0.0160497	0.0812636	0.164233	0.177288	0.156412	0.165978	0.262134	0.230513	0.316764	0.269803
C14orf159	c91287g1i1,	0.203395	2.3685	2.25875	0.0868002	0.199697	0.162419	0.150223	0.133235	0.148626	0.447487	0.172852	0.435724	0.352021
C14orf166	c22178g1i1,c22178g1i2,	0.89212	1.26005	2.50029	0.0667461	0.17114	4.11474	3.0146	3.16225	3.43053	4.33483	4.47551	4.15761	4.32265
C14orf169	c2413g1i1,c2413g1i2,	-0.115519	-1.37997	-2.22411	0.0901995	0.204868	0.493447	0.378226	0.38695	0.419541	0.283374	0.253867	0.374826	0.304022
C14orf2	c16553g1i1,	-0.340803	-1.03857	-0.669653	0.53975	0.664891	10.1241	8.39039	9.01331	9.17594	8.92182	8.78214	8.80144	8.83513
C14orf28	c9602g1i1,	0.00900981	1.39121	1.6307	0.178289	0.312475	0.0185908	0.0170583	0.0334436	0.0230309	0.0284556	0.0340216	0.0336449	0.0320407
C14orf79	c25880g3i1,	-0.00559523	-1.08799	-0.316018	0.767792	0.843186	0.0681402	0.0862022	0.0532049	0.0691824	0.0925967	0.0551039	0.0430608	0.0635872
C14orf80	c14823g1i1,	0.081572	2.30226	8.82346	0.000910528	0.0296093	0.076688	0.0540166	0.0572116	0.0626387	0.135585	0.141452	0.155595	0.144211
C14orf93	c27815g2i1,c27815g2i2,	0.0725591	1.55814	3.09234	0.0364912	0.123306	0.172629	0.112816	0.104559	0.130001	0.19597	0.190388	0.221323	0.20256
C15orf26	c57892g1i1,c90023g1i1,	0.00779794	2.55978	1.16388	0.309164	0.455846	0	0.00650104	0.00849708	0.00499937	0.0246469	0.00997375	0.00377127	0.0127973
C15orf39	c29921g2i1,c29921g2i2,c29921g2i3,c29921g2i4,	0.0208395	1.22898	1.00225	0.372938	0.514134	0.0971713	0.110429	0.0654316	0.0910106	0.0926637	0.0993917	0.143495	0.11185
C15orf40	c14055g1i1,	0.515504	1.29355	3.37746	0.0278508	0.108184	1.67766	1.69062	1.90003	1.7561	2.11317	2.16246	2.5392	2.27161
C15orf41	c28450g1i1,c28450g1i2,c28450g1i3,c28450g1i4,	0.0131317	1.07156	0.395053	0.712965	0.803698	0.23745	0.189327	0.123728	0.183502	0.18799	0.200556	0.201353	0.196633
C15orf48	c2154g1i1,c45400g1i1,	4.91818	1.26644	1.96662	0.120635	0.24455	21.8767	16.3888	17.1114	18.459	22.4495	20.8035	26.8783	23.3771
C15orf57	c66753g1i1,	0.0516208	1.07034	1.311	0.260056	0.404335	0.706113	0.759454	0.735961	0.733843	0.770335	0.731669	0.854387	0.785464
C15orf61	c36241g1i1,c69219g1i1,	0.0148817	1.36832	0.618542	0.569702	0.689781	0.0360717	0.0397178	0.0454234	0.0404043	0.0527027	0.0152335	0.0979218	0.055286
C15orf65	c1172g1i1,c1172g1i2,	0.0642872	1.85887	5.17422	0.00663268	0.0559714	0.0784336	0.0829073	0.0632115	0.0748508	0.136205	0.121895	0.159314	0.139138
C16orf13	c18111g1i1,	0.00402928	1.09081	0.355124	0.74043	0.823894	0.0617713	0.0255057	0.0458381	0.0443717	0.0556013	0.0489128	0.0406888	0.048401
C16orf45	c95979g1i1,	-0.00703324	-1.92755	-0.931259	0.404436	0.543519	0.0260572	0.0107591	0.00703128	0.0146159	0	0.0165064	0.00624141	0.00758261
C16orf58	c24360g1i1,	-0.0425981	-1.01727	-0.713354	0.515037	0.643733	2.548	2.5729	2.4063	2.50907	2.50449	2.40824	2.48667	2.46647
C16orf59	c31235g3i2,	0.0304562	2.1102	2.87154	0.0453982	0.137601	0.0442223	0.0169857	0.0210908	0.0274329	0.0669725	0.0456034	0.0610914	0.0578891
C16orf62	c24314g1i1,c24314g1i2,c24314g1i3,	-0.117672	-1.20278	-3.65779	0.0216224	0.0948807	0.695035	0.696227	0.702621	0.697961	0.577447	0.526193	0.637226	0.580289
C16orf70	c24482g1i1,c24482g1i2,	0.0404536	1.33548	4.52644	0.0106061	0.0681554	0.127355	0.107119	0.12728	0.120585	0.172044	0.15911	0.151961	0.161038
C16orf72	c4299g1i1,	0.0540703	1.03548	0.639096	0.557523	0.67979	1.53523	1.48157	1.55515	1.52398	1.47815	1.51602	1.73999	1.57805
C16orf87	c92725g1i1,	0.0421125	1.30945	1.07832	0.341578	0.488072	0.196553	0.14244	0.0692741	0.136089	0.168286	0.162626	0.203693	0.178202
C16orf91	c30522g2i1,	0.223048	1.15052	2.75554	0.0510828	0.14672	1.40598	1.63638	1.40321	1.48186	1.68187	1.67971	1.75313	1.7049
C16orf93	c34683g1i1,	0.00699044	1.5087	0.838969	0.448699	0.586036	0.00962869	0.0212039	0.0103928	0.0137418	0.00803889	0.0203316	0.0338263	0.0207323
C17orf49	c20441g1i1,c20441g1i2,	-0.274256	-1.25592	-2.41056	0.0735105	0.180882	1.16364	1.53118	1.34295	1.34593	1.10657	0.989866	1.11858	1.07167
C17orf53	c23651g1i1,	0.0202931	1.22717	1.08364	0.339476	0.485887	0.109962	0.0817268	0.0762997	0.0893294	0.100331	0.0885645	0.139972	0.109622
C17orf59	c26418g1i1,c26418g1i2,	0.0278847	1.09715	1.28555	0.267979	0.412895	0.298795	0.255482	0.306811	0.287029	0.311274	0.291454	0.342014	0.314914
C17orf62	c19059g1i1,	0.248062	1.778	5.22086	0.0064237	0.0553761	0.341848	0.315326	0.299359	0.318844	0.641354	0.576106	0.483259	0.566906
C17orf67	c48172g1i1,	-0.0259273	-7.18577	-1.98863	0.117635	0.240641	0.00793695	0.0524353	0.0299839	0.0301187	0.00496986	0	0.00760447	0.00419144
C17orf70	c10947g1i1,	-0.0436485	-1.38973	-0.672582	0.538068	0.66336	0.271504	0.134753	0.0606824	0.155647	0.102176	0.0833891	0.150429	0.111998
C17orf75	c78594g1i1,	0.0137779	1.14134	1.07866	0.341442	0.487937	0.084307	0.1083	0.0998448	0.097484	0.131976	0.105328	0.0964818	0.111262
C17orf85	c31542g2i1,c66690g1i1,	0.139614	1.27995	2.65865	0.05647	0.1548	0.52788	0.451686	0.516572	0.498713	0.581434	0.602316	0.73123	0.638327
C17orf89	c60905g1i1,	-0.226801	-1.2242	-2.29372	0.0835144	0.195045	1.12784	1.17679	1.41058	1.2384	0.968525	0.961677	1.10461	1.0116
C17orf96	c32548g1i1,	0.0129431	1.93474	2.57061	0.0619387	0.163226	0.00993453	0.020883	0.010723	0.0138468	0.0248827	0.0217402	0.033747	0.02679
C17orf97	c80697g1i1,	0.0289797	3.30467	2.87803	0.0451023	0.136975	0.00583768	0.0192833	0.0126019	0.0125743	0.0560489	0.044376	0.024237	0.041554
C18orf21	c28735g1i1,c28735g1i2,c28735g1i3,c28735g1i4,	-0.0518286	-1.12485	-0.592796	0.585208	0.702315	0.536557	0.498008	0.366293	0.466953	0.374741	0.318105	0.552527	0.415124
C18orf25	c28868g1i1,c28868g1i3,c28868g1i4,c28868g1i5,	-0.0234053	-1.06455	-0.597233	0.582516	0.700331	0.372027	0.375496	0.410476	0.386	0.327857	0.322953	0.436973	0.362595
C18orf32	c28060g1i1,c28060g1i3,	0.217376	1.36137	9.26551	0.000754534	0.0280991	0.592277	0.602971	0.609329	0.601526	0.789512	0.803114	0.864078	0.818901
C18orf54	c88732g1i1,	0.0453311	1.65054	2.11814	0.101555	0.220085	0.102943	0.0561544	0.0499498	0.0696824	0.112361	0.09333	0.13935	0.115014
C18orf63	c33715g1i1,	-0.00431527	-1.68233	-2.16839	0.0959829	0.212578	0.00855505	0.0141297	0.00923399	0.0106396	0.00535689	0.00541937	0.00819668	0.00632431
C19orf10	c11049g1i1,c11049g1i2,	0.289592	1.17164	3.20306	0.0328049	0.116889	1.7299	1.70391	1.6279	1.68724	2.0899	1.81018	2.0304	1.97683
C19orf12	c25655g1i1,c25655g1i2,	0.00777991	1.04981	0.357061	0.739087	0.823049	0.164749	0.171413	0.132389	0.156183	0.145424	0.146201	0.200265	0.163963
C19orf24	c70254g1i1,	0.259095	1.25947	3.09478	0.0364051	0.123141	1.073	1.01268	0.909978	0.998551	1.38534	1.14904	1.23856	1.25765
C19orf25	c29891g1i1,	0.0335713	1.05132	0.544032	0.615324	0.726032	0.622215	0.71639	0.623731	0.654112	0.628236	0.640831	0.793983	0.687683
C19orf26	c77276g1i1,	0.0162162	1.6756	1.34644	0.249399	0.393012	0.0471283	0.0121622	0.0127171	0.0240026	0.0387322	0.0466475	0.0352767	0.0402188
C19orf40	c44406g1i1,	-0.00297663	-1.01852	-0.206125	0.84676	0.90049	0.163992	0.160676	0.166507	0.163725	0.134015	0.183118	0.165112	0.160748
C19orf43	c26616g2i1,c26616g2i2,	-0.0467164	-1.16412	-1.63936	0.176482	0.31054	0.372854	0.295042	0.326216	0.33137	0.300453	0.250008	0.303501	0.284654
C19orf44	c14029g1i1,	-0.094579	-1.48075	-5.72243	0.0046154	0.0488663	0.273329	0.299373	0.301232	0.291311	0.186163	0.179828	0.224205	0.196732
C19orf47	c9864g1i1,	-0.89582	-1.74704	-4.43645	0.0113651	0.0702641	1.76751	2.2406	2.27681	2.09498	1.05275	1.11271	1.43201	1.19916
C19orf52	c21827g1i1,c21827g1i2,	-0.0414883	-1.16365	-2.16663	0.096172	0.212811	0.265	0.303458	0.316541	0.295	0.232308	0.2574	0.270826	0.253511
C19orf53	c43242g1i1,	-0.300208	-1.19265	-0.556218	0.607708	0.720491	2.03448	1.8589	1.68222	1.85853	1.01377	1.04289	2.61832	1.55833
C19orf54	c45695g1i1,c45725g1i1,	-0.121056	-3.41839	-3.47827	0.0253919	0.102999	0.188594	0.219194	0.10555	0.171113	0.0612326	0.0353982	0.053539	0.0500566
C19orf60	c18545g1i1,c18545g1i2,	-0.00932463	-1.02001	-0.95928	0.391741	0.532209	0.471689	0.473857	0.480256	0.475267	0.465871	0.449742	0.482215	0.465943
C19orf66	c24441g1i1,c24441g1i2,c24441g1i3,c55026g1i1,	0.0972527	1.21223	1.40439	0.232889	0.374552	0.543085	0.389251	0.442404	0.458247	0.58663	0.626854	0.453014	0.555499
C19orf68	c30586g2i1,c30586g2i3,c30586g2i4,c34623g1i1,c55083g1i1,c83781g1i1,	0.58679	1.4988	4.38652	0.0118147	0.0715245	1.30963	1.22257	0.997005	1.1764	1.76686	1.5951	1.92761	1.76319
C19orf70	c88654g1i1,	0.17311	1.22884	0.965277	0.389068	0.529533	1.05936	0.618704	0.591283	0.756451	0.812149	0.857344	1.11919	0.92956
C19orf71	c14043g1i1,	0.0346979	1.68221	4.29806	0.0126651	0.073384	0.0560483	0.0481367	0.0483971	0.0508607	0.0842294	0.0994137	0.0730326	0.0855586
C1D	c54753g1i1,	0.185652	1.32636	2.84487	0.0466372	0.139227	0.668443	0.481705	0.556434	0.568861	0.74827	0.695079	0.820189	0.754513
C1GALT1	c10167g1i1,	-0.486944	-1.31785	-2.60278	0.059873	0.159843	2.32526	1.70032	2.03119	2.01893	1.55277	1.43834	1.60483	1.53198
C1GALT1C1	c2908g1i1,c29993g3i1,c29993g3i2,c66804g1i1,	-0.00291064	-1.01183	-0.06268	0.953028	0.972463	0.277085	0.170707	0.299076	0.248956	0.2754	0.264681	0.198055	0.246045
C1orf100	c96496g1i1,	0.00131045	#DIV/0!	1	0.373901	0.514134	0	0	0	0	0	0	0.00393135	0.00131045
C1orf106	c28167g1i1,c28167g1i2,	0.00796115	1.01594	0.174863	0.869681	0.916395	0.479463	0.572587	0.446588	0.499546	0.479564	0.484583	0.558375	0.507507
C1orf109	c24606g1i1,c24606g1i2,c24606g1i3,	0.105084	2.36423	3.01324	0.0394244	0.128407	0.0868785	0.0717452	0.0724612	0.0770283	0.168147	0.247657	0.130534	0.182113
C1orf110	c58228g1i1,	0.00230303	1.52381	0.549694	0.611778	0.723292	0.00634331	0	0.00684673	0.00439668	0.00794394	0	0.0121552	0.00669971
C1orf112	c55079g1i1,	0.0457948	2.38756	3.44503	0.0261731	0.104741	0.0533789	0.0266805	0.0189524	0.0330039	0.0738849	0.0676279	0.0948836	0.0787988
C1orf116	c24983g1i1,c24983g1i2,	0.0611559	1.15937	1.02504	0.363285	0.509047	0.2705	0.435281	0.445454	0.383745	0.482015	0.425181	0.427507	0.444901
C1orf123	c61521g1i1,	0.245735	1.4451	2.57226	0.0618307	0.163041	0.567368	0.486659	0.602246	0.552091	0.71446	0.702936	0.97608	0.797826
C1orf131	c30316g1i1,	0.00350585	1.00764	0.0458239	0.965647	0.981196	0.46945	0.381524	0.525474	0.458816	0.510143	0.541268	0.335554	0.462322
C1orf158	c83524g1i1,	-0.0201285	-2.39292	-1.14592	0.315722	0.461585	0.0683322	0.0237598	0.0116456	0.0345792	0.00900786	0.0136694	0.0206747	0.0144506
C1orf159	c28791g1i1,c28791g1i2,	0.0841982	1.40763	2.0341	0.111691	0.232909	0.201644	0.164106	0.253921	0.206557	0.354999	0.25547	0.261796	0.290755
C1orf168	c22556g1i1,	-0.15923	-1.45447	-6.74683	0.00251583	0.0387915	0.475625	0.503157	0.549989	0.509591	0.366222	0.350722	0.334138	0.350361
C1orf172	c27814g1i1,	0.0743967	1.63564	2.79258	0.0491824	0.143558	0.128042	0.126073	0.0970087	0.117041	0.177312	0.157543	0.23946	0.191438
C1orf173	c40213g1i1,	0.0135069	#DIV/0!	1.65979	0.172295	0.30597	0	0	0	0	0	0.0123965	0.0281242	0.0135069
C1orf174	c9225g1i1,c9225g1i2,	0.0639674	1.6524	7.23005	0.00194148	0.0362319	0.0835716	0.108185	0.102394	0.09805	0.152746	0.168836	0.16447	0.162017
C1orf177	c92970g1i1,	-0.00740724	-2.14903	-0.852304	0.44207	0.580145	0.00772141	0.0255057	0.0083342	0.0138538	0.0193396	0	0	0.00644652
C1orf198	c89352g1i1,	0.145685	1.34756	3.22578	0.0321039	0.115682	0.394687	0.465093	0.397717	0.419166	0.574002	0.493403	0.627146	0.56485
C1orf21	c7668g1i1,	-0.649439	-2.06152	-11.5309	0.000323025	0.022356	1.17583	1.25613	1.35176	1.26124	0.59146	0.583915	0.660029	0.611801
C1orf216	c16079g1i1,	0.0456762	1.97944	5.61787	0.00493486	0.0501801	0.0376733	0.0603366	0.0418954	0.0466351	0.0943592	0.0983524	0.0842222	0.0923113
C1orf222	c27805g2i1,c27805g2i2,c78580g1i1,	-0.000318023	-1.00279	-0.0109138	0.991815	1	0.144885	0.0712793	0.126437	0.1142	0.111955	0.0820163	0.147676	0.113882
C1orf226	c75102g1i1,	-0.00129583	-1.05146	-0.0944926	0.929262	0.956708	0.01696	0.0350144	0.027459	0.0264778	0.0053099	0.0214873	0.0487487	0.025182
C1orf27	c31430g4i1,c31430g4i2,c31430g4i4,c31430g4i5,c31430g4i6,	0.0604663	1.20857	2.68354	0.0550256	0.152604	0.286687	0.31906	0.263966	0.289904	0.337151	0.331971	0.381989	0.35037
C1orf35	c1859g1i1,c1859g1i2,	0.0699349	1.68985	4.54467	0.0104599	0.0678221	0.118726	0.0993881	0.0860172	0.101377	0.148684	0.175145	0.190107	0.171312
C1orf43	c20288g1i1,c20288g1i2,	0.0162139	1.02659	0.303051	0.776958	0.850016	0.631557	0.66097	0.536569	0.609699	0.559909	0.625856	0.691973	0.625913
C1orf50	c9323g1i1,c9323g1i2,	0.0508309	1.1927	3.13555	0.0349976	0.120557	0.255856	0.281718	0.25377	0.263781	0.294437	0.340216	0.309183	0.314612
C1orf52	c29172g1i1,c29172g1i2,	0.124313	1.06996	0.939616	0.400614	0.540367	1.70821	1.82236	1.80007	1.77688	1.75577	1.79228	2.15553	1.90119
C1orf74	c14123g1i1,	0.0554539	1.23175	2.88801	0.0446522	0.136197	0.269351	0.22608	0.222414	0.239282	0.27096	0.305821	0.307425	0.294736
C1orf85	c33918g1i1,	0.0687176	1.13167	3.35869	0.0283392	0.109213	0.534785	0.524944	0.505917	0.521882	0.595937	0.619854	0.556009	0.5906
C1orf86	c31243g7i1,c31243g7i2,	0.0411197	1.07278	0.449834	0.676131	0.7745	0.644715	0.517866	0.532368	0.564983	0.494146	0.557934	0.766228	0.606103
C1orf95	c233g1i1,	-0.000781875	-1.03897	-0.0732776	0.945103	0.967613	0.0200657	0.0184116	0.0240646	0.0208473	0.0139605	0.00564934	0.0405864	0.0200654
C1QA	c32683g1i1,	0.459745	1.5766	1.99065	0.117364	0.240386	1.08405	0.57585	0.732104	0.797335	1.33375	1.51514	0.922349	1.25708
C1QB	c29917g12i2,	0.101512	1.31613	0.787793	0.474877	0.609354	0.462134	0.157536	0.343657	0.321109	0.546781	0.481673	0.239408	0.422621
C1QBP	c54411g1i1,	-1.26215	-1.28187	-3.62223	0.022313	0.0965639	6.41726	5.33983	5.46296	5.74001	4.32981	4.54697	4.55679	4.47786
C1QC	c45563g1i1,c67233g1i1,	1.87469	1.29775	1.44555	0.221827	0.361987	7.07138	4.58299	7.23404	6.29614	8.75764	9.48352	6.27131	8.17083
C1QL1	c30927g1i1,	0.280097	1.06901	0.38583	0.719265	0.80851	4.29653	3.98556	3.89504	4.05905	4.26125	5.61589	3.14028	4.33914
C1QL2	c30375g3i1,c30375g3i3,c66445g1i1,	0.0452645	1.19766	0.590531	0.586585	0.703573	0.325597	0.138599	0.222818	0.229005	0.357312	0.293436	0.172059	0.274269
C1QL3	c30375g3i2,c6123g1i1,	0.0490073	1.61602	1.80251	0.145813	0.274227	0.0844778	0.0788622	0.0753244	0.0795548	0.156392	0.0744545	0.15484	0.128562
C1QTNF1	c23945g1i1,c25601g1i1,	0.190015	2.24424	5.72637	0.00460387	0.0488654	0.114944	0.204636	0.138567	0.152716	0.377629	0.310166	0.340398	0.342731
C1QTNF2	c18267g1i1,	0.0394248	1.92686	2.57702	0.061521	0.162458	0.0197559	0.0625393	0.0453129	0.042536	0.0680376	0.0792601	0.0985849	0.0819609
C1QTNF3	c27248g1i1,c27248g1i2,	0.17857	5.59215	2.99079	0.0403068	0.129536	0.0183671	0.0834225	0.0148685	0.038886	0.199348	0.131863	0.321158	0.217456
C1QTNF5	c28913g1i1,c28913g1i2,	0.166269	1.7511	1.62777	0.178904	0.313088	0.120357	0.356941	0.186803	0.221367	0.506091	0.405143	0.251673	0.387635
C1QTNF7	c37393g1i1,	2.99407e-05	1.00204	0.0039553	0.997034	1	0.00816487	0.0269705	0.00881285	0.0146494	0.0102251	0.0103444	0.0234685	0.0146794
C20orf112	c93244g1i1,	0.0040462	2.21044	0.800507	0.468265	0.603468	0.0100282	0	0	0.00334274	0.0125587	0	0.00960814	0.00738894
C20orf194	c16483g1i1,c16483g2i1,c45488g1i1,c66342g1i1,	-0.0242511	-1.07764	-0.623535	0.566727	0.687379	0.334858	0.36069	0.31429	0.336613	0.355539	0.239791	0.341755	0.312362
C20orf24	c28903g2i1,	0.003387	1.00857	0.121274	0.909322	0.943345	0.379721	0.401322	0.405156	0.395399	0.422094	0.345365	0.428901	0.398786
C20orf26	c12171g1i1,c12171g1i2,	-0.00741676	-1.13266	-0.680407	0.533592	0.659715	0.0513121	0.0805108	0.0581536	0.0633255	0.0546209	0.0455066	0.0675987	0.0559087
C20orf27	c11276g1i1,	-0.191927	-1.43517	-3.50894	0.0246955	0.101786	0.70715	0.574216	0.617539	0.632969	0.403693	0.401987	0.517444	0.441041
C21orf2	c28507g1i1,c28507g1i2,c28507g1i3,	0.0291553	1.05821	0.364269	0.734097	0.819839	0.522773	0.619315	0.360419	0.500836	0.545001	0.478537	0.566434	0.529991
C21orf59	c18358g1i1,c18358g1i2,c18358g1i3,	-0.174243	-1.34197	-4.15876	0.0141594	0.0768395	0.736938	0.607105	0.707255	0.683766	0.480349	0.524197	0.524021	0.509523
C21orf91	c36353g1i1,	0.00427513	1.15572	0.237864	0.823674	0.883099	0.00545553	0.0180209	0.058885	0.0274538	0.0204964	0.0276473	0.047043	0.0317289
C22orf15	c10000g2i1,	0.0127999	2.48238	1.79351	0.147348	0.276257	0.0124577	0	0.0134464	0.00863471	0.0208017	0.0315664	0.0119359	0.0214347
C22orf23	c11938g1i1,	0.0263041	3.72156	5.50357	0.00531566	0.0517036	0.00908572	0.0150062	0.00490339	0.00966509	0.0284459	0.0402887	0.039173	0.0359692
C22orf39	c9173g1i1,c9173g1i2,	-0.157601	-1.1343	-2.09596	0.104127	0.223429	1.47236	1.28027	1.24059	1.33107	1.1716	1.13447	1.21434	1.17347
C2CD2	c27839g1i1,c27839g1i2,c27839g1i3,	-0.0510588	-1.15022	-2.43603	0.0715136	0.178471	0.42422	0.396346	0.352315	0.39096	0.340408	0.341497	0.3378	0.339902
C2CD2L	c3676g1i1,c3676g2i1,	0.01783	1.65496	1.03322	0.359876	0.506048	0.0152962	0.0168424	0.0495304	0.027223	0.0702385	0.0258392	0.0390812	0.045053
C2CD3	c23899g1i1,c35674g1i1,c38253g1i1,c4489g1i1,c61901g1i1,c68365g1i1,c73811g1i1,c78986g1i1,c8607g1i1,c8607g2i1,c90366g1i1,c96687g1i1,	0.0886737	1.465	2.06183	0.108228	0.228666	0.213794	0.107467	0.250827	0.190696	0.279382	0.282641	0.276086	0.27937
C2CD4A	c69432g1i1,	-0.116272	-30.5628	-4.46164	0.0111462	0.0694471	0.074135	0.122443	0.164038	0.120205	0	0.00469623	0.00710295	0.00393306
C2CD5	c29448g1i1,c29448g1i2,c29448g1i3,c29448g1i4,	-0.0025595	-1.01236	-0.137138	0.897548	0.935143	0.196605	0.230668	0.201856	0.20971	0.235706	0.183018	0.202727	0.20715
C2orf40	c23065g1i1,c23065g1i2,	-0.119367	-19.8292	-7.80366	0.00145495	0.0331835	0.122591	0.103303	0.151223	0.125706	0	0.0190183	0	0.00633943
C2orf42	c26228g1i1,c26228g1i2,c26228g1i3,c26228g1i4,c49228g1i1,	-0.0920351	-1.36596	-1.88226	0.132933	0.259426	0.355088	0.35461	0.320876	0.343525	0.217174	0.191807	0.345488	0.25149
C2orf43	c60660g1i1,c73701g1i1,	0.142345	2.42182	2.73935	0.05194	0.148086	0.0692989	0.100149	0.130898	0.100115	0.314597	0.263393	0.149391	0.24246
C2orf44	c34732g1i1,c38127g1i1,c66898g1i1,	0.0382706	4.29963	3.41799	0.0268296	0.106266	0.0132307	0.00728401	0.0142807	0.0115985	0.0386615	0.0391124	0.0718331	0.049869
C2orf47	c19760g1i1,c19760g1i2,	-0.0228829	-1.0417	-1.1312	0.321195	0.467186	0.571166	0.538555	0.604994	0.571571	0.541806	0.542725	0.561534	0.548689
C2orf49	c26717g1i1,c26717g1i2,	0.0641575	1.24027	2.07376	0.106774	0.226632	0.276431	0.234802	0.289845	0.267026	0.306621	0.303526	0.383405	0.331184
C2orf54	c71054g1i1,c88512g1i1,c93379g1i1,	-0.75652	-2.64104	-3.58201	0.0231261	0.0981906	0.835018	1.49126	1.32628	1.21752	0.408087	0.610668	0.364246	0.461
C2orf68	c21318g1i1,c21318g1i2,	-0.0169978	-1.13993	-1.32332	0.256302	0.400296	0.157098	0.139134	0.119187	0.138473	0.129734	0.10817	0.126522	0.121475
C2orf69	c27710g1i1,	-0.385039	-2.05626	-8.95921	0.00085869	0.0290233	0.681842	0.770138	0.79673	0.74957	0.371306	0.317675	0.404612	0.364531
C2orf76	c29303g4i1,c29303g4i2,c29303g4i3,c29303g4i4,	-0.00306023	-1.03641	-0.362219	0.735515	0.820369	0.101001	0.0863862	0.0739753	0.0871207	0.0880888	0.0776911	0.0864016	0.0840605
C2orf81	c88287g1i1,c98184g1i1,	0.020534	1.66478	2.03554	0.111507	0.23264	0.0261747	0.0288205	0.0376694	0.0308882	0.065559	0.0552697	0.0334377	0.0514222
C2orf88	c6356g1i1,	-0.00443404	-1.14011	-0.36548	0.73326	0.819353	0.0199736	0.0577303	0.0305415	0.0360818	0.0229291	0.0337404	0.0382738	0.0316478
C3	c48565g1i1,	0	1	0	1	1	0	0	0	0	0	0	0	0
C3AR1	c63470g1i1,	0	1	0	1	1	0	0	0	0	0	0	0	0
C3orf14	c19087g1i1,c19087g1i2,c19087g1i3,	-0.93896	-1.57476	-2.81782	0.0479341	0.141674	2.06422	2.53757	3.11602	2.5726	1.83846	1.68664	1.37582	1.63364
C3orf17	c21379g1i1,c21379g1i2,	0.0405612	1.33612	2.08301	0.105662	0.225438	0.150176	0.123246	0.0885979	0.120673	0.176389	0.157174	0.150141	0.161235
C3orf18	c90394g1i1,	-0.0185989	-1.46977	-1.59861	0.185153	0.320082	0.072504	0.0498955	0.0521721	0.0581905	0.0302664	0.0306194	0.0578891	0.0395916
C3orf30	c23783g1i1,c23783g1i2,c23783g1i3,	0.389442	3.48715	8.38458	0.00110694	0.0312117	0.112256	0.147233	0.210256	0.156582	0.475497	0.564702	0.597871	0.546023
C3orf33	c29455g2i1,c29455g2i2,c29455g2i3,	0.0160112	1.17207	0.84374	0.446318	0.583699	0.120229	0.0841408	0.0747829	0.0930508	0.099527	0.0929426	0.134717	0.109062
C3orf38	c36115g1i1,c93485g1i1,	-0.00120935	-1.03402	-0.0667254	0.950002	0.970689	0.0233669	0.0220533	0.0648548	0.0367583	0.0459849	0.0126876	0.0479744	0.035549
C3orf52	c90093g1i1,	-0.14947	-1.14437	-1.21277	0.291942	0.438353	1.08839	1.33283	1.13307	1.18476	1.07625	0.849374	1.18025	1.03529
C3orf58	c29876g2i1,c29876g2i2,	0.153675	1.80464	3.88715	0.0177334	0.0854003	0.221256	0.193257	0.158445	0.190986	0.346359	0.283014	0.404612	0.344662
C3orf62	c33688g1i1,	0.0306955	9.40395	2.68525	0.0549282	0.152387	0.00665053	0	0.004307	0.00365251	0.0183231	0.0286478	0.0560731	0.034348
C3orf67	c41257g1i1,c42687g1i1,c60528g1i1,	-0.0402887	-2.23683	-1.32898	0.254592	0.398646	0.0562047	0.0309429	0.131441	0.072863	0.0351935	0.035604	0.0269251	0.0325742
C4B	c81747g1i1,	0.00171563	1.10226	0.168863	0.8741	0.919689	0.0120239	0.0231687	0.0151411	0.0167779	0.0376448	0.0101557	0.00768014	0.0184935
C4B_2	c79028g1i1,	-0.000269835	-1.12655	-0.0840124	0.937083	0.961862	0	0	0.00720609	0.00240203	0	0	0.00639658	0.00213219
C4BPA	c26571g1i1,c26571g1i2,c28013g2i1,c30905g15i3,	0.203622	1.2553	0.878304	0.429372	0.567797	0.508182	0.668967	1.2156	0.797582	1.01763	1.14637	0.839612	1.0012
C4orf21	c60587g1i1,c77188g1i1,c92999g1i1,	-0.0145631	-7.62255	-1.65966	0.17232	0.30597	0.0275419	0.0227444	0	0.0167621	0	0	0.00659704	0.00219901
C4orf22	c70590g1i1,	-0.00269943	-1.10881	-0.396361	0.712074	0.803175	0.0232633	0.0341531	0.0251096	0.0275086	0.0291335	0.0130992	0.032195	0.0248092
C4orf27	c23185g1i1,c23185g1i2,	0.191394	1.86384	2.20353	0.0922891	0.207676	0.268325	0.226234	0.170126	0.221562	0.331333	0.330443	0.577093	0.412956
C4orf29	c31252g8i1,c31252g8i2,c31252g8i3,	0.0706664	1.2813	2.16559	0.0962848	0.212969	0.286798	0.254171	0.212665	0.251211	0.293466	0.30132	0.370847	0.321878
C4orf3	c16378g1i1,	0.585572	1.30999	13.8	0.0001598	0.0210341	1.94413	1.84015	1.88281	1.88903	2.52984	2.42745	2.46652	2.4746
C4orf32	c31298g4i2,c31298g4i3,	0.00115811	1.00572	0.0786736	0.941071	0.964795	0.212642	0.185043	0.209774	0.202486	0.180396	0.211468	0.219069	0.203644
C4orf33	c20585g1i1,	0.0653601	1.32179	4.26234	0.0130294	0.0741888	0.187746	0.219878	0.201725	0.203116	0.258633	0.254081	0.292716	0.268476
C4orf47	c18674g1i1,c18674g1i2,	-0.013827	-1.19063	-1.19734	0.297279	0.443945	0.073178	0.0985983	0.0872999	0.0863587	0.0747617	0.0561153	0.0867183	0.0725317
C4orf48	c22646g2i1,	0.011096	1.56098	2.83899	0.0469158	0.139649	0.0225168	0.0185946	0.0182278	0.0197797	0.0328983	0.0237728	0.0359559	0.0308757
C5	c4717g1i2,c51769g1i1,	-0.0026241	#DIV/0!	-1	0.373901	0.514134	0.00787231	0	0	0.0026241	0	0	0	0
C5AR1	c42354g1i1,c50732g1i1,	0.459248	1.76834	1.77651	0.150295	0.279573	0.995722	0.223532	0.573893	0.597715	1.19855	1.17579	0.796553	1.05696
C5orf22	c11886g1i1,	0.111221	1.40704	1.8508	0.137862	0.265445	0.337652	0.252225	0.22986	0.273245	0.370215	0.305307	0.477878	0.384467
C5orf24	c29800g1i1,c29800g1i2,	0.121077	1.41907	2.87659	0.045168	0.13711	0.342822	0.253388	0.270537	0.288916	0.415887	0.351947	0.462145	0.409993
C5orf28	c19110g1i1,c19110g1i2,	0.0328788	1.05843	2.23796	0.0888222	0.203076	0.535155	0.569828	0.583198	0.562727	0.589382	0.600616	0.59682	0.595606
C5orf30	c44420g1i1,	0.0285925	1.03968	0.45366	0.673596	0.772772	0.669732	0.795608	0.69622	0.72052	0.742481	0.665942	0.838915	0.749113
C5orf34	c14005g2i1,c57979g1i1,	0.0115437	1.78627	1.5862	0.18788	0.323153	0.02385	0.0087536	0.0114412	0.0146816	0.0298682	0.0335739	0.015234	0.0262254
C5orf42	c36331g1i1,c50646g1i1,c74542g1i1,c74645g1i1,c93750g1i1,c93817g1i1,	-0.00979057	-1.06833	-0.507289	0.638642	0.74454	0.155437	0.17391	0.129889	0.153079	0.156984	0.114346	0.158534	0.143288
C5orf45	c30053g1i1,c30053g1i2,c30053g1i3,c30053g1i4,c30053g1i5,c30053g1i6,	0.0244284	1.64232	1.39186	0.236365	0.378149	0.0636745	0.0397294	0.010691	0.0380316	0.0779697	0.0484031	0.0610072	0.06246
C5orf54	c37420g1i1,	0.0016641	1.14018	0.324954	0.761502	0.838982	0.00413128	0.0136466	0.0178366	0.0118715	0.0103475	0.0104682	0.0197911	0.0135356
C5orf63	c21303g1i1,c21303g1i2,c21303g1i3,c21303g1i4,	-0.0304561	-1.35828	-1.65599	0.173065	0.306742	0.146187	0.0856742	0.114524	0.115462	0.0944903	0.0746815	0.0858452	0.0850057
C6	c16635g1i1,	-0.278664	-2.21988	-4.32406	0.0124076	0.072543	0.382833	0.583657	0.554807	0.507099	0.201161	0.23149	0.252653	0.228435
C6orf106	c66996g1i1,	0.0283658	1.09898	0.88667	0.42535	0.564171	0.314133	0.280335	0.265235	0.286568	0.298223	0.276024	0.370555	0.314934
C6orf118	c14038g1i1,	0.00683367	5.28315	2.98584	0.0405041	0.130038	0	0	0.00478643	0.00159548	0.00555347	0.0112365	0.00849748	0.00842915
C6orf120	c56067g1i1,	0.036625	1.06912	0.601129	0.580159	0.698415	0.619916	0.524912	0.44482	0.529883	0.553281	0.515486	0.630757	0.566508
C6orf136	c27576g1i1,c27576g1i2,	-0.184499	-1.26349	-2.31879	0.0812441	0.191584	0.966451	0.901338	0.786353	0.884714	0.649769	0.631802	0.819075	0.700215
C6orf165	c30222g1i1,c30222g1i2,c30222g1i3,	0.0890775	1.44022	10.6553	0.000439354	0.0244701	0.211219	0.198933	0.196893	0.202349	0.302774	0.293035	0.27847	0.291426
C6orf203	c25298g1i1,	0.0862002	1.3416	1.8002	0.146204	0.274626	0.324758	0.218293	0.213987	0.252346	0.319216	0.296626	0.399796	0.338546
C6orf211	c32543g1i1,c57446g1i1,	0.0345595	1.91788	4.12802	0.0145173	0.0776804	0.0428511	0.0368024	0.0333013	0.0376516	0.0601035	0.0694909	0.0870389	0.0722111
C6orf47	c23561g1i1,	0.0673722	1.86855	6.795	0.00244991	0.0384469	0.0771584	0.0883834	0.0671628	0.0775682	0.160527	0.137172	0.137121	0.14494
C6orf52	c26587g1i1,	-0.0194632	-1.09502	-0.959011	0.391861	0.532316	0.252787	0.234058	0.186034	0.224293	0.19666	0.208659	0.209171	0.20483
C6orf57	c22243g1i1,c22243g1i2,	-0.0277526	-1.05364	-0.699745	0.522643	0.650069	0.608157	0.520892	0.506347	0.545132	0.469993	0.542786	0.539359	0.517379
C6orf62	c23983g1i1,	-0.229823	-1.1028	-1.50796	0.206052	0.343912	2.18714	2.57124	2.63814	2.46551	2.11853	2.30667	2.28185	2.23568
C7	c77258g1i1,	-0.00865607	-1.09823	-0.507631	0.638423	0.744386	0.0675384	0.102675	0.120117	0.0967766	0.0970755	0.0738989	0.0933872	0.0881206
C7orf25	c27697g1i1,c27697g1i2,	0.14926	1.75617	8.40211	0.00109814	0.0312117	0.192003	0.191277	0.208886	0.197388	0.324419	0.335926	0.3796	0.346648
C7orf26	c29794g1i1,	0.0859433	1.35613	2.12431	0.100851	0.219156	0.243518	0.252323	0.228129	0.241323	0.267564	0.311433	0.402802	0.327267
C7orf43	c254g1i1,	0.00591186	1.03222	0.299602	0.779403	0.851811	0.17099	0.215826	0.163554	0.183457	0.211525	0.178767	0.177813	0.189369
C7orf50	c24870g1i1,c24870g1i2,	0.0129311	1.1543	0.481756	0.655151	0.758129	0.128995	0.0808123	0.0416096	0.0838056	0.0798439	0.0995601	0.110806	0.0967367
C7orf55	c79380g1i1,	0.00443593	1.00958	0.0935236	0.929985	0.957337	0.522101	0.417385	0.449998	0.463161	0.462671	0.407934	0.532186	0.467597
C7orf57	c29119g1i1,c29119g1i2,c29119g1i3,c29119g1i4,c29119g1i5,c29119g1i6,c29119g1i7,	0.0692016	1.13939	1.50858	0.205902	0.343832	0.484641	0.498955	0.50582	0.496472	0.545437	0.499053	0.65253	0.565674
C7orf60	c21767g1i1,	-0.0165076	-1.18724	-0.936521	0.402026	0.541416	0.0932956	0.0880509	0.132668	0.104671	0.0686187	0.105067	0.0908064	0.0881639
C7orf63	c12443g1i1,c57912g1i1,c66446g1i1,c69262g1i1,	0.0256754	1.63704	0.893655	0.422016	0.561023	0.0359821	0.0396193	0.0453107	0.040304	0.0150206	0.113968	0.0689498	0.0659795
C7orf73	c23815g2i1,	0.810057	1.31954	2.42035	0.0727356	0.179769	2.93837	2.578	2.08894	2.53511	3.23958	3.01595	3.77995	3.34516
C8A	c17853g1i1,c17853g1i2,c84004g1i1,	-0.0806017	-2.22405	-9.49054	0.000687871	0.0275991	0.137857	0.138747	0.162747	0.14645	0.0701361	0.0654961	0.0619134	0.0658485
C8G	c47096g1i1,	0.00930209	#DIV/0!	3.50245	0.024841	0.102052	0	0	0	0	0.0118382	0.0039921	0.0120759	0.00930209
C8orf33	c27025g1i1,c27025g1i2,	-0.0240227	-1.10164	-0.575299	0.595903	0.710562	0.278765	0.239582	0.262766	0.260371	0.199038	0.193369	0.316637	0.236348
C8orf37	c79237g1i1,	-0.0824737	-1.52552	-3.15071	0.0344905	0.119509	0.260861	0.236542	0.220834	0.239412	0.128112	0.139326	0.203377	0.156939
C8orf48	c66027g1i1,	0.0270884	1.83506	2.88601	0.0447421	0.13631	0.0445307	0.0178298	0.0349562	0.0324389	0.0557673	0.0529984	0.069816	0.0595272
C8orf59	c30620g1i1,c30620g1i2,c30620g1i4,	-0.026182	-1.07049	-0.223124	0.83437	0.890637	0.275114	0.42283	0.494913	0.397619	0.464165	0.47442	0.175726	0.371437
C8orf74	c60682g1i1,c97780g1i1,	0.0223834	1.95694	1.23374	0.284836	0.43109	0.0188078	0.0310633	0.0203004	0.0233905	0.0117768	0.071485	0.0540598	0.0457739
C8orf76	c22933g1i1,c22933g1i2,c22933g1i3,	0.0676474	1.64851	1.82319	0.142349	0.2704	0.111373	0.0613155	0.140247	0.104312	0.18132	0.117586	0.216973	0.17196
C8orf82	c79300g1i1,	-0.0013285	-1.08793	-0.29002	0.786215	0.856777	0.0218639	0.011111	0.0163378	0.0164376	0.00842489	0.0191771	0.0177253	0.0151091
C9orf114	c24213g2i1,c24213g2i2,	-0.0119881	-1.0412	-0.547214	0.613329	0.724436	0.344907	0.281787	0.28219	0.302961	0.298206	0.278358	0.296354	0.290973
C9orf116	c35453g1i1,	0.00246202	1.06826	0.235259	0.825561	0.88453	0.0174049	0.0451729	0.0456237	0.0360672	0.037366	0.0472522	0.0309695	0.0385292
C9orf117	c45224g1i1,c83767g1i1,	-0.00514617	-1.80363	-0.444069	0.679958	0.778119	0.0346495	0	0	0.0115498	0.00542409	0.00548735	0.00829951	0.00640365
C9orf135	c19198g1i1,c19198g1i2,c19198g1i3,c19198g1i4,c56367g1i1,	0.0245786	3.04658	1.91113	0.128578	0.253945	0	0.0121696	0.0238592	0.0120096	0.0184551	0.0560111	0.0352982	0.0365882
C9orf142	c28763g1i1,	-0.123684	-1.36106	-2.7503	0.0513587	0.147149	0.458313	0.543514	0.396899	0.466242	0.323687	0.332526	0.37146	0.342558
C9orf152	c25668g1i1,	-0.0260233	-3.14526	-0.919299	0.40996	0.549099	0.0940389	0.00621267	0.0142103	0.038154	0.00942145	0.0071485	0.0198219	0.0121306
C9orf156	c27748g1i1,c27748g1i2,c27748g1i3,c27748g1i4,c27748g1i5,	-0.0212355	-1.09235	-0.53531	0.620811	0.730281	0.296912	0.218828	0.237772	0.251171	0.193913	0.202242	0.293651	0.229935
C9orf16	c55336g1i1,	-0.138326	-1.18757	-2.4774	0.0684012	0.173681	0.838833	0.846023	0.942511	0.875789	0.697462	0.688175	0.826751	0.737463
C9orf171	c24610g1i1,c78423g1i1,	-0.0110821	-1.14353	-0.803847	0.466539	0.602153	0.0845528	0.081462	0.0988683	0.0882944	0.0970643	0.0535617	0.0810109	0.0772123
C9orf3	c20863g1i1,c20863g1i2,c20863g2i1,c20863g3i1,c31254g4i2,c31254g4i3,c31254g4i5,c31254g4i6,c31254g4i8,	-0.11754	-1.23761	-0.909319	0.414617	0.554063	0.792425	0.668382	0.37585	0.612219	0.551584	0.42209	0.510362	0.494679
C9orf40	c21761g1i1,	0.0818625	1.13271	1.15233	0.313368	0.459138	0.649739	0.601707	0.599127	0.616858	0.626883	0.632377	0.836901	0.69872
C9orf41	c15611g1i1,c78380g1i1,c98657g1i1,	0.0095255	1.09794	0.587665	0.588331	0.704641	0.114631	0.0946634	0.0824855	0.0972599	0.0957041	0.133128	0.0915242	0.106785
C9orf43	c46426g1i1,	-0.00240204	-1.07593	-0.461185	0.668628	0.768271	0.0390666	0.0381273	0.0249169	0.0340369	0.0355814	0.0269973	0.032326	0.0316349
C9orf64	c27744g1i1,c27744g1i2,c27744g1i3,c27744g1i4,c27744g1i5,	-0.0307239	-1.03945	-0.390648	0.715971	0.806081	0.879849	0.65301	0.89558	0.80948	0.767121	0.790179	0.778968	0.778756
C9orf69	c26374g1i1,	-0.0511781	-1.1178	-1.51973	0.203208	0.340987	0.491127	0.524422	0.441342	0.48563	0.434829	0.393596	0.474931	0.434452
C9orf72	c19080g1i1,c19080g1i2,c19080g1i3,	0.0576364	1.25005	3.76128	0.0197529	0.090596	0.254811	0.227603	0.209081	0.230498	0.276777	0.284947	0.30268	0.288135
C9orf78	c31320g13i1,c31320g13i2,	-0.153528	-1.45443	-2.04248	0.110632	0.23181	0.368237	0.599653	0.506241	0.491377	0.298538	0.310205	0.404806	0.337849
C9orf85	c36257g1i1,	-0.00839576	#DIV/0!	-6.05888	0.00374593	0.0453505	0.00675084	0.0111498	0.0072866	0.00839576	0	0	0	0
C9orf89	c88908g1i1,	-0.00200718	-1.09482	-0.263159	0.805428	0.870884	0.033175	0.0273963	0.00895197	0.0231744	0.0228504	0.0168123	0.023839	0.0211672
C9orf91	c28254g3i1,	-0.111367	-1.24024	-2.27516	0.085241	0.197281	0.600983	0.601509	0.522276	0.574923	0.436752	0.544563	0.409354	0.463556
CA1	c60017g1i1,	-8.01784	-3.34326	-1.58515	0.188112	0.323409	21.2988	4.6053	8.41437	11.4395	3.96156	3.10117	3.20223	3.42166
CA12	c45237g1i1,c89967g1i1,	-0.0115866	-1.11325	-0.239405	0.822558	0.882506	0.063267	0.0940439	0.184378	0.113896	0.0871546	0.0561089	0.163665	0.10231
CA13	c88314g1i1,	-0.0754174	-1.45157	-1.00754	0.370675	0.514134	0.315235	0.152659	0.25939	0.242428	0.0974764	0.122034	0.281522	0.167011
CA4	c10358g1i1,c10358g2i1,c30498g1i1,c30498g1i2,c30498g1i3,c30498g1i4,c30498g2i1,c30994g3i1,c94376g1i1,	0.559171	1.03465	0.646701	0.553063	0.675895	17.131	16.3076	14.9775	16.1387	16.263	15.956	17.8745	16.6978
CA5B	c97505g1i1,	0.000543572	1.17379	0.112702	0.915697	0.947273	0	0	0.00938347	0.00312782	0	0.0110142	0	0.00367139
CA7	c13944g1i1,c13944g1i2,	0.328374	1.48212	5.28785	0.00613743	0.0544159	0.643683	0.774615	0.625032	0.68111	1.00389	1.08229	0.942273	1.00948
CA8	c59939g1i1,	0.00178103	1.05507	0.230152	0.829265	0.886953	0.0342323	0.0361848	0.0266033	0.0323402	0.0325814	0.0225526	0.0472296	0.0341212
CAAP1	c24389g1i1,c24389g1i2,	0.19767	1.21507	4.71322	0.00921766	0.0641431	0.878535	1.00202	0.876691	0.919081	1.10437	1.12145	1.12443	1.11675
CAB39	c30761g4i1,	0.198076	1.16014	4.08497	0.015037	0.0790416	1.28522	1.20595	1.21961	1.23692	1.46677	1.35203	1.4862	1.435
CABIN1	c28920g1i1,c28920g1i3,	0.0466185	1.07744	0.58527	0.589792	0.705635	0.647661	0.584924	0.573387	0.60199	0.569078	0.575715	0.801034	0.648609
CABLES2	c67047g1i1,	-0.000709412	-1.06596	-0.27618	0.796092	0.863719	0.0071503	0.0118096	0.0154355	0.0114651	0.00895456	0.0113238	0.0119889	0.0107557
CABP1	c73917g1i1,	0.000139819	1.02396	0.0212095	0.984094	0.995204	0	0	0.0175074	0.0058358	0.0101565	0	0.00777034	0.00597562
CACHD1	c11210g1i1,c11210g2i1,c13207g1i1,c13207g2i1,c45004g1i1,c50819g1i1,c83666g1i1,c91033g1i1,c96230g1i1,	0.0649556	3.5123	1.92114	0.127104	0.252338	0.0318	0	0.045765	0.025855	0.0663737	0.0537183	0.15234	0.0908106
CACNA1A	c50079g1i1,c90141g1i1,	0.00691548	#DIV/0!	1.94888	0.123116	0.247507	0	0	0	0	0.011754	0	0.00899248	0.00691548
CACNA1B	c87914g1i1,	0.0231209	3.93991	1.6901	0.166274	0.299196	0.0113465	0	0.012247	0.00786448	0.0568383	0.0143753	0.0217424	0.0309853
CACNA1C	c11113g1i1,c23486g1i1,c70176g1i1,c75427g1i1,c75839g1i1,c76018g1i1,c91214g1i1,	-1.18801	-5.04301	-4.32905	0.012359	0.0724238	1.95925	1.18199	1.3043	1.48185	0.293849	0.520233	0.0674436	0.293842
CACNA1G	c14616g1i1,c42337g1i1,c52468g1i1,c63057g1i1,c86765g1i1,c89101g1i1,	0.0136483	1.40688	0.786776	0.47541	0.60983	0.0588029	0.0291361	0.0126939	0.0335443	0.0294564	0.0670498	0.0450718	0.0471927
CACNA1H	c41748g1i1,c66926g1i1,c85387g1i1,c91394g1i1,	0.0244867	2.39834	1.23965	0.282864	0.429008	0.0371815	0.0153525	0	0.0175113	0.0582047	0.0588835	0.00890601	0.0419981
CACNA1S	c23486g2i1,c23486g3i1,c23486g4i1,c40679g1i1,	-8.79876	-7.62997	-4.27405	0.0129086	0.0738755	13.567	6.90977	9.90084	10.1259	0.77959	2.77199	0.429782	1.32712
CACNA2D1	c35689g1i1,c37948g1i1,c41616g1i1,	-0.0441191	-2.24727	-1.47845	0.213365	0.352036	0.12004	0.0925215	0.0259133	0.0794915	0.040088	0.0506944	0.0153349	0.0353724
CACNA2D4	c88761g1i1,	-0.00308096	-1.72376	-0.363183	0.734847	0.819839	0	0	0.0220135	0.00733784	0.0127706	0	0	0.00425688
CACNB1	c20691g1i1,	-0.0615277	-3.45024	-5.10081	0.00697868	0.0573425	0.0936252	0.0943526	0.0719378	0.0866386	0.0158983	0.0442303	0.015204	0.0251109
CACNB2	c97539g1i1,	-0.011209	-1.56148	-1.80963	0.144609	0.272738	0.0214192	0.0412725	0.0308254	0.0311724	0.020118	0.0158298	0.0239423	0.0199634
CACNB4	c59887g1i1,c8426g1i1,c8426g2i1,	0.0247977	7.33107	6.01255	0.00385291	0.0460382	0	0	0.0117505	0.00391682	0.027267	0.0275851	0.0312914	0.0287145
CACNG1	c18646g1i1,	-0.6249	-9.20659	-5.45364	0.00549327	0.0524376	0.875887	0.71662	0.510633	0.701047	0.0355478	0.1644	0.0284913	0.0761462
CACNG6	c76214g1i1,c94435g1i1,	-0.00185105	-1.13414	-0.180055	0.865863	0.913979	0.0245776	0.013531	0.00884272	0.0156504	0.0102598	0.0311384	0	0.0137994
CACTIN	c21395g1i1,	0.0996393	1.29982	2.64944	0.057015	0.155795	0.339101	0.301036	0.356862	0.332333	0.40078	0.395609	0.499528	0.431972
CACUL1	c18431g1i1,c18431g1i2,c18431g1i3,	-0.173137	-1.2556	-1.47927	0.213158	0.35183	0.685899	1.05691	0.808734	0.850515	0.658236	0.615537	0.758362	0.677378
CACYBP	c23757g1i1,	-0.0535757	-1.05128	-0.759264	0.489978	0.621411	1.198	0.982443	1.11487	1.09844	1.0264	1.00058	1.1076	1.04486
CAD	c15617g1i1,c15617g2i1,c36424g1i1,c5651g1i1,c5651g2i1,c58887g1i1,c65100g1i1,c71778g1i1,c77772g1i1,c77834g1i1,c87088g1i1,c94650g1i1,	0.477719	1.98766	2.50215	0.0666137	0.171006	0.793013	0.299373	0.358683	0.48369	1.00258	1.12909	0.752558	0.961408
CADM1	c30348g1i1,c30348g1i2,c30348g1i3,c30348g1i4,	-0.0967874	-1.44671	-2.43234	0.0717993	0.178731	0.242347	0.361239	0.336784	0.313456	0.243558	0.219533	0.186917	0.216669
CADM2	c60804g1i1,	0	1	0	1	1	0	0	0	0	0	0	0	0
CADM3	c16532g1i1,c44869g1i1,c78549g1i1,	-0.102789	-2.03289	-3.75768	0.0198147	0.090782	0.167588	0.251299	0.188029	0.202305	0.110461	0.0782248	0.109862	0.0995162
CADM4	c30690g1i1,c30690g1i2,c81599g1i1,	0.103841	1.19429	1.68724	0.166832	0.299778	0.444801	0.586711	0.571861	0.534457	0.614074	0.580846	0.719977	0.638299
CADPS	c29839g1i1,	0.0139392	1.12652	1.09892	0.333502	0.479961	0.1254	0.106695	0.0984379	0.110178	0.142766	0.120359	0.109225	0.124117
CADPS2	c23000g1i2,c34102g1i1,c37858g1i1,c57132g1i1,c96410g1i1,	-0.00998777	-1.04965	-0.330781	0.757412	0.836562	0.184889	0.223767	0.224851	0.211169	0.200926	0.154226	0.248392	0.201181
CALB1	c89930g1i1,	-0.00424029	-4.31115	-1.32355	0.25623	0.400232	0	0.0100167	0.00654606	0.00552091	0	0.00384184	0	0.00128061
CALB2	c23118g1i1,	-0.0675818	-6.01045	-3.90481	0.0174703	0.0848115	0.111889	0.0757672	0.0555536	0.0810699	0.0112098	0.00567026	0.0235844	0.0134882
CALCA	c5166g1i1,	0.0809959	10.2132	9.8139	0.000604374	0.026221	0.0232385	0	0.00313534	0.00879127	0.087307	0.084645	0.0974095	0.0897872
CALCB	c48154g1i1,c5166g1i2,	-0.0273958	-1.5984	-1.10187	0.332362	0.478994	0.121633	0.0436722	0.054227	0.0731775	0.0364257	0.0502507	0.0506688	0.0457817
CALCOCO2	c25198g1i1,c25198g1i2,c25198g1i3,	0.0203648	1.971	2.83667	0.0470261	0.139866	0.0184323	0.0304432	0.0140436	0.020973	0.0312305	0.0439579	0.0488252	0.0413379
CALCR	c49196g1i1,	-0.0697911	-9.27343	-3.28196	0.0304446	0.112748	0.114457	0.0727075	0.0475155	0.0782266	0	0	0.0253067	0.00843556
CALCRL	c12963g1i1,c12963g1i2,c30269g1i2,c30269g1i3,c5626g1i1,c79361g1i1,	-4.57808	-1.37903	-2.44925	0.070502	0.176934	13.9538	16.0487	19.9671	16.6565	11.3842	11.5295	13.3216	12.0784
CALD1	c23870g1i1,c23870g1i2,c30601g1i3,c30601g1i4,	1.87207	2.47002	19.2138	4.3241e-05	0.0166964	1.1798	1.31731	1.32338	1.27349	3.11425	3.01578	3.30665	3.14556
CALHM1	c67034g1i1,c74211g1i1,c79927g1i1,	0.000934219	1.01534	0.0517076	0.961241	0.978349	0.0778137	0.0604794	0.0444648	0.0609193	0.063055	0.0347948	0.0877107	0.0618535
CALHM3	c55992g1i1,c57300g1i1,	-0.000619805	-1.0079	-0.0262106	0.980345	0.992697	0.1248	0.0554945	0.0569903	0.079095	0.0811513	0.0668945	0.0873797	0.0784752
CALM1	c30611g1i1,c30611g1i2,c30611g2i1,c89446g1i1,	10.1375	1.24221	4.46452	0.0111215	0.0693941	45.4937	38.178	41.8887	41.8535	53.4629	50.5752	51.9348	51.991
CALML3	c14963g1i1,c24565g1i3,	0.36787	1.36195	1.55181	0.195657	0.332762	0.552667	1.30687	1.18955	1.01636	1.37205	1.4518	1.32884	1.38423
CALML5	c19823g2i1,c24565g1i1,c24565g1i2,c31940g1i1,	17.3293	1.80695	3.95888	0.0166933	0.082884	25.2659	21.7463	17.4126	21.4749	33.9375	36.3135	46.1615	38.8042
CALR	c19557g1i1,c25481g1i1,	3.93679	1.79764	3.64998	0.0217718	0.095141	6.09156	3.9819	4.73319	4.93555	10.141	9.30543	7.17056	8.87234
CALU	c25160g1i1,c29533g1i1,c29533g1i2,	3.78901	3.04411	9.60994	0.000655465	0.0272614	1.45871	2.42171	1.68045	1.85363	5.77629	5.13012	6.0215	5.64264
CAMK1	c29414g1i1,	0.00700672	1.00932	0.15792	0.882171	0.924596	0.789728	0.688521	0.777732	0.751994	0.772975	0.700035	0.803991	0.759
CAMK1D	c43081g1i1,c65853g1i1,	0.0277081	1.7176	2.02408	0.112972	0.234744	0.0399471	0.0219925	0.0538968	0.0386121	0.0792096	0.0463931	0.073358	0.0663202
CAMK2A	c52444g1i1,	-0.0116237	-6.10209	-1.66566	0.171111	0.304816	0.0269732	0.00890991	0.00582277	0.013902	0	0.00683469	0	0.00227823
CAMK2B	c29352g1i1,c29352g1i8,c29352g1i9,	0.117602	1.35474	3.26515	0.0309303	0.113427	0.365148	0.368615	0.260787	0.331517	0.436773	0.460026	0.450557	0.449119
CAMK2D	c27952g1i1,c27952g1i2,c91191g1i1,	-0.0563373	-1.02252	-0.37742	0.725033	0.813068	2.84633	2.4593	2.36752	2.55772	2.55328	2.45971	2.49115	2.50138
CAMK2G	c29352g1i10,c29352g1i2,c29352g1i3,c29352g1i4,c29352g1i5,c29352g1i6,c29352g1i7,	0.318587	1.41538	4.55078	0.0104114	0.0678039	0.771535	0.857348	0.672057	0.76698	1.02894	1.1747	1.05306	1.08557
CAMK2N2	c46668g1i1,	-0.0271205	-3.30521	-2.2823	0.0845714	0.196474	0.0487795	0.0439447	0.0239321	0.0388854	0.00555347	0	0.0297412	0.0117649
CAMK4	c65844g1i1,	-0.133834	-2.02648	-2.59621	0.060288	0.160582	0.171804	0.348136	0.272703	0.264214	0.126562	0.120722	0.143858	0.130381
CAMKK1	c37270g1i1,c78392g1i1,c97229g1i1,	-0.00194942	-1.03933	-0.085791	0.935755	0.961192	0.0669474	0.0442287	0.0433563	0.0515108	0.0419202	0.0169637	0.0898002	0.0495614
CAMKK2	c20041g1i1,c20041g1i2,	0.0174369	1.1487	1.73642	0.157495	0.288052	0.108528	0.107548	0.135722	0.117266	0.128414	0.133705	0.141989	0.134703
CAMKMT	c90402g1i1,	-0.0196863	-1.57164	-2.58707	0.0608715	0.161509	0.0568468	0.0616987	0.0438273	0.0541243	0.0284765	0.0452707	0.029567	0.034438
CAMLG	c22337g1i1,c22337g1i2,	0.00665162	1.01173	0.0805406	0.939676	0.963983	0.601122	0.687768	0.412012	0.566967	0.560749	0.601326	0.558781	0.573619
CAMSAP1	c61963g1i1,c67458g1i1,c69517g1i1,c93223g1i1,	0.613358	1.89858	3.90778	0.0174265	0.084751	0.865433	0.65645	0.525872	0.682585	1.50931	1.29138	1.08715	1.29594
CAMSAP2	c16308g1i1,c19672g1i1,c26886g1i1,	0.0307227	1.08125	1.93541	0.125035	0.249796	0.366679	0.366218	0.401485	0.378128	0.409382	0.427199	0.38997	0.40885
CAMTA1	c10530g1i1,c10530g2i1,c1738g1i1,c51006g1i1,c93534g1i1,c97607g1i1,	0.0377447	1.1401	0.69068	0.527755	0.654458	0.278656	0.309773	0.219794	0.269407	0.295282	0.230834	0.39534	0.307152
CAMTA2	c59594g1i1,	-0.0120937	-1.74695	-2.56737	0.0621516	0.163517	0.0321763	0.029524	0.0231533	0.0282845	0.0223864	0.009059	0.0171269	0.0161908
CAND1	c19934g1i1,c26051g1i1,	-0.179953	-1.14786	-1.61796	0.180982	0.315532	1.44841	1.45784	1.2848	1.39702	1.19766	1.06135	1.39218	1.21706
CANT1	c19020g1i1,c19020g1i3,c19020g1i4,	-0.0759377	-1.32792	-0.773762	0.482259	0.615006	0.219168	0.200664	0.502693	0.307508	0.235687	0.244472	0.214552	0.231571
CANX	c77058g1i1,	-1.7945	-1.17841	-3.16451	0.0340364	0.11877	12.9532	11.2194	11.3853	11.8527	10.1816	9.80168	10.1912	10.0582
CAP1	c54468g1i1,	-0.563634	-1.03465	-0.865664	0.435507	0.573713	15.8434	17.5185	17.122	16.828	15.4436	16.6593	16.6901	16.2643
CAP2	c33462g1i1,c91075g1i1,c92236g1i1,c94750g1i1,	0.0220678	2.32367	1.99944	0.11619	0.238755	0.008056	0.0332637	0.00869534	0.0166717	0.025222	0.0408259	0.0501705	0.0387395
CAPG	c21421g1i1,	7.26685	1.70815	5.94916	0.00400546	0.0467238	8.48019	11.8689	10.4361	10.2617	16.8646	18.9794	16.7417	17.5286
CAPN1	c27129g1i1,c27129g1i2,c27129g1i3,c27129g1i4,	1.67667	1.37399	4.30507	0.012595	0.0730714	4.37726	4.84138	4.23082	4.48315	6.20921	6.72809	5.54216	6.15982
CAPN10	c84300g1i1,	0.0706621	1.28691	2.13612	0.0995211	0.21748	0.306912	0.217244	0.21469	0.246282	0.320074	0.292646	0.338113	0.316944
CAPN12	c32232g1i1,	-0.0054846	-1.72379	-0.707824	0.518118	0.646574	0	0.0169857	0.0222009	0.0130622	0.0128793	0	0.00985346	0.00757759
CAPN14	c23121g1i1,	0.0457652	1.27119	1.54523	0.197181	0.334541	0.161571	0.209572	0.135132	0.168758	0.188569	0.254001	0.201001	0.214524
CAPN15	c18844g1i1,c18844g1i2,c18844g1i3,c28744g3i1,c28744g3i2,	0.0137817	1.10773	1.63651	0.177074	0.311155	0.130396	0.121289	0.132107	0.127931	0.143256	0.127631	0.154251	0.141712
CAPN2	c23372g1i1,c23372g1i2,	2.59446	1.60623	3.7967	0.0191581	0.0893393	4.23585	4.44187	4.16131	4.27968	7.26077	7.80673	5.55492	6.87414
CAPN3	c235g1i1,	-0.02517	-1.33264	-1.75303	0.154468	0.28467	0.114988	0.106263	0.0812649	0.100839	0.0557156	0.0893175	0.0819726	0.0756686
CAPN5	c21429g1i1,c21429g1i2,c31283g19i1,c49770g1i1,	5.80926	1.36893	3.02322	0.0390394	0.127608	19.1273	14.8071	13.3039	15.7461	23.0457	21.3315	20.2887	21.5553
CAPN7	c57959g1i1,	0.0460431	1.40038	4.16777	0.0140565	0.0767571	0.126961	0.0948607	0.12317	0.114998	0.168462	0.153193	0.161467	0.161041
CAPN9	c78050g1i1,	-0.780826	-1.14697	-3.55652	0.0236597	0.0996649	5.93029	6.16111	6.18972	6.09371	5.2221	5.70206	5.01449	5.31288
CAPNS1	c19834g1i1,c43170g1i1,	2.24039	1.08587	1.21841	0.290016	0.436711	23.34	28.7517	26.1828	26.0915	26.6036	28.4377	29.9544	28.3319
CAPRIN1	c27920g1i1,c27920g1i2,c27920g1i3,c27920g1i4,c27920g1i5,	-2.39389	-1.246	-5.33712	0.00593677	0.0536319	11.6449	12.7749	11.9552	12.125	9.32653	9.55927	10.3075	9.73111
CAPRIN2	c54446g1i1,c82555g1i1,c86824g1i1,	-0.0578951	-1.74642	-1.07474	0.343001	0.489121	0.110935	0.235572	0.0598696	0.135459	0.0992342	0.0803132	0.0531441	0.0775638
CAPSL	c21807g1i1,	-0.18601	-2.04996	-2.06301	0.108083	0.228485	0.286879	0.54199	0.260638	0.363169	0.186096	0.159503	0.185878	0.177159
CAPZA1	c77350g1i1,	0.848468	1.28311	7.28956	0.00188249	0.03621	2.95963	2.94668	3.08453	2.99695	3.64032	3.89051	4.00542	3.84542
CAPZA2	c54555g1i1,	-1.06676	-1.18751	-3.44642	0.0261398	0.104674	6.30647	7.09341	6.8677	6.75586	5.2887	5.94388	5.83473	5.6891
CAPZB	c54949g1i1,	0.150835	1.01691	0.565153	0.602162	0.716087	9.36838	8.64983	8.73691	8.91837	8.91982	9.35171	8.93609	9.06921
CARD10	c31514g17i1,	-0.00435483	-1.03229	-0.223098	0.834389	0.890637	0.152519	0.132424	0.13274	0.139228	0.136648	0.165737	0.102234	0.134873
CARD11	c25269g1i1,	-0.0743175	-2.13844	-3.35494	0.028438	0.109331	0.110511	0.127064	0.181217	0.139597	0.0580204	0.0608511	0.0769682	0.0652799
CARD14	c31072g13i2,	0.0156389	1.20458	1.60064	0.18471	0.319688	0.0598271	0.0845686	0.0849367	0.0764442	0.0992231	0.0949175	0.0821085	0.092083
CARD16	c30838g1i1,c30838g1i2,	0.0202045	1.04963	0.27288	0.798454	0.865476	0.497775	0.319926	0.403568	0.40709	0.38644	0.362411	0.533033	0.427294
CARD6	c31626g6i3,	0.00705731	1.07988	0.181183	0.865034	0.913302	0.148056	0.0934979	0.0235009	0.0883517	0.103615	0.115857	0.066755	0.095409
CARD8	c1071g1i1,c1071g1i2,c22135g1i1,	0.101286	1.53247	1.17768	0.304208	0.450561	0.110305	0.178089	0.282264	0.190219	0.212641	0.230823	0.431051	0.291505
CARD9	c40419g1i1,c72076g1i1,	0.0147586	2.87487	5.05234	0.00721922	0.0583459	0.00837229	0.00921857	0.00602449	0.00787178	0.0279597	0.0212144	0.018717	0.0226304
CARF	c19990g1i1,c19990g2i1,c22678g1i1,c22678g2i1,	0.0361667	1.3117	2.33507	0.0798075	0.189672	0.127909	0.111188	0.108995	0.11603	0.155969	0.174846	0.125776	0.152197
CARHSP1	c357g1i1,	0.364168	1.25585	5.16894	0.00665684	0.0559909	1.54331	1.42328	1.3036	1.42339	1.76431	1.7882	1.81017	1.78756
CARKD	c26517g1i1,c26517g1i2,c26517g1i3,	-0.00920022	-1.04695	-0.511286	0.63608	0.742702	0.173654	0.21096	0.230809	0.205141	0.201297	0.203645	0.18288	0.19594
CARM1	c24818g1i1,c24818g1i2,	0.0324096	1.25651	4.29448	0.012701	0.073465	0.12502	0.119078	0.134942	0.126347	0.146962	0.166167	0.16314	0.158756
CARS	c29649g1i1,c29649g1i2,c29649g1i3,	0.105203	1.14136	1.63363	0.177675	0.311799	0.757195	0.755214	0.720258	0.744222	0.810785	0.76439	0.973099	0.849425
CARS2	c5950g1i1,c5950g1i2,	0.0316333	1.13827	1.61057	0.182563	0.317404	0.202543	0.262555	0.22123	0.228776	0.243546	0.267856	0.269827	0.26041
CARTPT	c28814g1i1,c28814g1i2,c62974g1i1,c84606g1i1,	0.587493	1.31308	0.919115	0.410045	0.549156	1.89581	1.8046	1.92912	1.87651	2.61886	3.48365	1.2895	2.464
CASC1	c27288g1i1,c56941g1i1,c75746g1i1,c79304g1i1,	0.000725315	1.01855	0.0755695	0.94339	0.966477	0.0293539	0.0404012	0.0475252	0.0390934	0.0245072	0.0433878	0.0515611	0.0398187
CASC3	c23332g3i1,	-0.014905	-1.0952	-0.562819	0.603607	0.71734	0.191922	0.158492	0.163997	0.17147	0.144656	0.121577	0.203463	0.156565
CASC4	c30905g20i1,	0.0905056	1.16249	0.923441	0.40804	0.547157	0.72231	0.524065	0.424646	0.557007	0.73516	0.613227	0.594151	0.647513
CASC5	c1043g1i1,	0.0406088	3.51608	3.10786	0.0359462	0.122384	0.0304066	0.00952452	0.00848786	0.0161397	0.05121	0.0411801	0.0778551	0.0567484
CASD1	c24653g1i1,	0.0121173	1.05391	0.225017	0.832994	0.889584	0.192464	0.258217	0.223577	0.224753	0.192258	0.180913	0.337438	0.23687
CASK	c28712g1i1,c28712g1i2,c28712g1i3,c28712g1i4,c28712g1i5,	-0.00199297	-1.00883	-0.0708216	0.946939	0.968873	0.231476	0.262722	0.188701	0.227633	0.225988	0.193926	0.257005	0.22564
CASKIN1	c48226g1i1,c96532g1i1,	-0.0126234	-3.77773	-2.33653	0.0796802	0.18944	0.021773	0.0179804	0.0117505	0.0171679	0.0136335	0	0	0.00454451
CASKIN2	c27513g1i1,	0.0278729	1.20387	1.23517	0.284357	0.430619	0.17047	0.13862	0.101059	0.136716	0.144348	0.171079	0.17834	0.164589
CASP1	c48562g1i1,c7276g1i1,c85784g1i1,	-0.284269	-1.19289	-1.68422	0.167425	0.300296	2.03982	1.67489	1.5593	1.758	1.47856	1.32119	1.62145	1.47373
CASP10	c31572g5i4,	0.0156155	1.354	0.570924	0.598596	0.712906	0.00944063	0.0311847	0.0917087	0.0441113	0.0709369	0.0358821	0.0723613	0.0597268
CASP2	c24640g1i1,	0.114189	1.9925	5.85958	0.00423386	0.0475752	0.132838	0.114418	0.0978997	0.115052	0.234332	0.198158	0.255232	0.229241
CASP3	c14312g1i1,	-0.0610584	-1.07367	-0.775422	0.481381	0.614411	0.966468	0.747132	0.956125	0.889908	0.823726	0.774266	0.888558	0.82885
CASP6	c31172g2i1,c31172g2i3,	0.0638511	1.70583	2.3362	0.079709	0.189473	0.106075	0.0662906	0.0990217	0.0904626	0.186697	0.169805	0.106439	0.154314
CASP7	c5013g1i1,	-0.0925936	-2.02475	-1.86848	0.135069	0.262117	0.252089	0.182659	0.114104	0.182951	0.0509193	0.0721184	0.148034	0.0903572
CASP8	c4752g1i1,c77382g1i1,c92585g1i1,	0.143567	1.45123	3.15215	0.0344428	0.119509	0.281938	0.298886	0.373669	0.318164	0.489387	0.505063	0.390743	0.461731
CASP8AP2	c12868g1i1,c12868g1i2,c28466g1i1,c28466g1i2,c28466g1i3,c28466g1i4,c28466g1i5,c28466g1i6,c28466g1i7,	0.1059	2.25548	3.11262	0.035781	0.122059	0.105445	0.097527	0.0500779	0.08435	0.147899	0.176342	0.246508	0.19025
CASP9	c46034g1i1,c89544g1i1,	0.0370357	2.01191	3.11514	0.0356939	0.121898	0.05565	0.0262608	0.027888	0.0365996	0.0597364	0.0830955	0.0780741	0.0736353
CASQ1	c67341g1i1,	-0.330805	-8.08336	-4.34381	0.0122163	0.0722398	0.363229	0.509198	0.260095	0.377507	0.0288463	0.0942827	0.0169763	0.0467017
CASQ2	c19314g1i1,	-1.39418	-16.507	-4.1344	0.0144421	0.0774073	1.37808	2.10885	0.965325	1.48409	0.0633975	0.175783	0.0305388	0.0899063
CASR	c15409g1i1,c21000g1i1,c21000g2i1,c24156g1i1,c24820g1i1,c24820g1i2,c29535g1i1,c30405g1i1,c30405g2i1,c30984g2i2,c30984g2i3,c30984g2i4,c31059g1i11,c31267g2i1,c32635g1i1,c32923g1i1,c37363g1i1,c41035g1i1,c46359g1i1,c51691g1i1,c57349g1i1,c68496g1i1,c68676g1i1,c71680g1i1,c8552g1i1,c86684g1i1,c8843g1i1,c8843g2i1,c90349g1i1,c94734g1i1,c95440g1i1,c962g1i1,c962g1i2,	-0.366152	-1.45915	-2.94835	0.0420385	0.132443	1.01277	1.38678	1.09128	1.16361	0.732812	0.894894	0.764666	0.797457
CASS4	c16096g1i1,c77665g1i1,	-0.0330727	-1.11344	-0.578162	0.594144	0.709384	0.281382	0.30558	0.386922	0.324628	0.226877	0.263708	0.384081	0.291555
CAST	c27776g1i1,c5343g1i1,c5343g1i2,	14.1267	1.27503	3.21787	0.032346	0.116098	48.5075	59.3596	46.2245	51.3638	67.1641	67.1968	62.1109	65.4906
CASZ1	c24096g1i1,c24096g2i1,c24096g2i2,c35824g1i1,	-0.0286313	-1.03512	-0.376896	0.725393	0.813329	0.967256	0.858512	0.705653	0.843807	0.815381	0.821497	0.80865	0.815176
CAT	c14575g1i1,	-0.327113	-2.40708	-4.42759	0.0114434	0.0703743	0.677262	0.450428	0.551082	0.55959	0.212258	0.186456	0.298718	0.232477
CATIP	c5220g1i1,c5220g1i2,	-0.00971496	-1.24718	-0.867631	0.434548	0.572691	0.0364149	0.0506473	0.0599917	0.049018	0.0216017	0.0485637	0.0477436	0.039303
CAV1	c4718g1i1,c4718g1i2,	1.03801	1.36735	4.52542	0.0106144	0.0681554	2.544	3.06293	2.87012	2.82568	3.5197	4.01864	4.05272	3.86369
CAV2	c21858g1i1,c21858g1i2,c78198g1i1,	-0.139124	-1.08495	-0.854975	0.440751	0.579007	1.86237	1.79811	1.67016	1.77688	1.45809	1.94125	1.51393	1.63776
CAV3	c78026g1i1,	-1.07137	-10.8623	-6.6658	0.0026317	0.0392381	1.40108	1.24542	0.893498	1.18	0.0595796	0.223015	0.0433028	0.108633
CBFA2T2	c364g1i1,c364g2i1,c95504g1i1,	0.138232	4.87243	3.74612	0.0200144	0.0914029	0.032117	0.0663063	0.00866646	0.0356966	0.130719	0.152588	0.23848	0.173929
CBFA2T3	c52042g1i1,c81553g1i1,	0.00125123	1.06767	0.0803582	0.939812	0.964045	0	0.0280115	0.027459	0.0184902	0	0.0429746	0.0162496	0.0197414
CBFB	c21887g1i1,c21887g1i2,	0.199424	1.71325	5.17016	0.00665123	0.0559909	0.224844	0.337271	0.276688	0.279601	0.454336	0.462388	0.520351	0.479025
CBL	c25822g1i1,c25822g1i2,	0.00704343	1.02905	0.243727	0.819433	0.880763	0.293726	0.229796	0.203942	0.242488	0.240927	0.23612	0.271548	0.249532
CBLB	c25811g2i1,c25811g3i1,c28693g4i1,c28693g4i2,	0.0497274	1.78313	5.7062	0.00466328	0.0491018	0.0640735	0.0572616	0.0691585	0.0634979	0.107172	0.103418	0.129086	0.113225
CBLL1	c10007g1i1,c10007g1i2,	0.0213295	1.06235	0.731514	0.505013	0.635163	0.380309	0.354587	0.291316	0.342071	0.37641	0.338834	0.374957	0.3634
CBR1	c30860g1i1,c31386g2i1,c81484g1i1,	0.485369	1.07488	1.05084	0.352625	0.499406	7.23935	6.04905	6.1563	6.48157	6.76065	6.65229	7.48787	6.96694
CBR4	c25548g1i1,c25548g1i2,c25548g1i3,	-0.00392445	-1.06034	-0.336037	0.753731	0.834044	0.0849656	0.0675668	0.0543459	0.0689595	0.0729074	0.0498363	0.0723613	0.065035
CBS	c44942g1i1,	-0.964172	-1.76633	-3.63351	0.0220912	0.0958957	2.03474	2.72474	1.90755	2.22234	1.30046	1.10836	1.36568	1.25817
CBWD1	c27799g1i1,c27799g1i2,c27799g1i3,	0.0563392	1.10237	2.86088	0.0458889	0.13814	0.550951	0.560518	0.5395	0.550323	0.617065	0.570291	0.63263	0.606662
CBX1	c18223g1i1,c18223g1i2,	0.129686	1.13663	1.53179	0.200336	0.338008	1.05206	0.915384	0.880122	0.94919	1.05802	0.975596	1.20301	1.07888
CBX2	c14167g1i1,c14167g1i2,	0.0329964	1.32453	1.7939	0.14728	0.27623	0.121159	0.103565	0.0803	0.101675	0.159717	0.133304	0.110992	0.134671
CBX3	c9814g1i1,c9814g1i2,	1.47901	1.51346	3.27233	0.0307216	0.113167	3.6628	2.52793	2.45064	2.88046	4.56924	3.90919	4.59997	4.35946
CBX4	c25122g1i1,	0.120481	1.72328	1.41748	0.229313	0.370921	0.102505	0.303693	0.093531	0.166576	0.378496	0.277141	0.205535	0.287057
CBX5	c19045g1i1,c19045g1i2,	0.542528	1.53794	2.27202	0.0855369	0.197571	1.36952	0.701561	0.954512	1.00853	1.52708	1.32452	1.80158	1.55106
CBX8	c35432g1i1,	0.0405716	1.31945	2.03584	0.11147	0.2326	0.110516	0.146504	0.123995	0.127005	0.194856	0.171336	0.136537	0.167577
CBY1	c31415g1i1,c31415g1i2,	-0.0056493	-1.06843	-0.773974	0.482147	0.614924	0.079016	0.0915032	0.0941097	0.0882096	0.0875804	0.0713418	0.0887589	0.0825603
CC2D1A	c25031g1i1,c25031g1i2,c25031g1i4,	-0.140634	-1.26051	-2.64572	0.0572369	0.156234	0.634541	0.752299	0.654577	0.680472	0.481767	0.524403	0.613344	0.539838
CC2D1B	c20156g1i1,	-0.0105488	-1.03341	-0.332286	0.756357	0.835757	0.367879	0.322036	0.28894	0.326285	0.295447	0.292068	0.359694	0.315736
CC2D2A	c31537g4i1,	0.0131046	1.17779	2.04682	0.110087	0.231259	0.0702713	0.0668457	0.0840091	0.0737087	0.0802055	0.0873392	0.0928952	0.0868133
CCAR1	c28021g1i1,c28021g2i1,c28021g2i2,	0.0625575	1.22657	1.56023	0.193722	0.330349	0.317504	0.272974	0.237857	0.276112	0.303209	0.308582	0.404216	0.338669
CCAR2	c78362g1i1,	0.421637	1.24198	2.01853	0.113688	0.23573	2.03952	1.68743	1.50031	1.74242	2.03354	2.02155	2.43708	2.16405
CCBE1	c29293g1i1,c29293g1i2,c29293g1i3,c29293g1i4,c29293g1i5,c29293g1i7,c29293g1i8,c55798g1i1,	-0.11514	-1.39387	-1.80194	0.145909	0.274262	0.334765	0.513412	0.374238	0.407472	0.224592	0.326751	0.325652	0.292332
CCBL1	c19341g1i1,c19341g1i2,	-0.0367614	-1.88334	-1.99688	0.116531	0.239302	0.0764259	0.048719	0.109988	0.0783777	0.0419784	0.0501122	0.0327583	0.0416163
CCBL2	c24925g1i2,c24925g1i3,	0.148351	1.82212	3.22691	0.0320693	0.115655	0.266082	0.111575	0.163689	0.180449	0.338404	0.333617	0.314378	0.3288
CCDC101	c24531g1i1,	0.0287671	2.01537	2.92287	0.0431195	0.133694	0.0303266	0.0269705	0.0276975	0.0283316	0.0613509	0.0384221	0.0715232	0.0570987
CCDC102A	c64822g1i1,c90691g1i1,	-0.00214349	-1.59702	-0.316843	0.76721	0.842756	0.0172014	0	0	0.00573381	0.010771	0	0	0.00359032
CCDC102B	c19132g1i1,	-0.0233937	-1.22619	-0.852588	0.441929	0.580092	0.178786	0.0913982	0.110271	0.126818	0.0972897	0.0957278	0.117257	0.103425
CCDC103	c27470g1i1,	0.0303583	1.23182	3.16131	0.0341411	0.119006	0.14315	0.118215	0.131499	0.130955	0.148757	0.165928	0.169253	0.161313
CCDC104	c26724g1i1,	-0.0196744	-1.16175	-0.503596	0.641015	0.746559	0.0834308	0.215584	0.124911	0.141309	0.117965	0.124455	0.122482	0.121634
CCDC106	c29328g2i1,	0.0560338	1.45057	1.56141	0.193453	0.330066	0.17628	0.0902559	0.106551	0.124362	0.14791	0.165269	0.228009	0.180396
CCDC108	c40314g1i1,c5455g1i1,c5455g2i1,c63279g1i1,c92374g1i1,	-0.0034538	-1.01323	-0.058469	0.956179	0.974668	0.319509	0.284151	0.190119	0.264593	0.328314	0.176451	0.278652	0.261139
CCDC109B	c26230g1i1,	-0.0459801	-1.11061	-1.22359	0.288257	0.435136	0.443106	0.409729	0.532162	0.461666	0.400556	0.430925	0.415575	0.415686
CCDC112	c65862g1i1,	-0.0291343	-1.34086	-2.89464	0.0443556	0.135705	0.117081	0.0977046	0.129033	0.114606	0.0926051	0.085878	0.0779333	0.0854721
CCDC113	c60559g1i1,	-0.0444444	-3.50742	-6.6492	0.00265625	0.0393371	0.0746182	0.0581972	0.0536934	0.0621696	0.0155745	0.0157561	0.0218449	0.0177252
CCDC115	c77730g1i1,	0.169538	1.44785	7.2005	0.00197162	0.0362427	0.406348	0.338762	0.39056	0.378556	0.559771	0.524624	0.559888	0.548094
CCDC12	c6623g1i1,c6623g1i2,	0.149862	1.32498	2.98027	0.0407278	0.130306	0.521923	0.472189	0.389317	0.461143	0.580766	0.57701	0.67524	0.611005
CCDC120	c20081g4i1,	0.00603468	1.03466	0.382035	0.721865	0.81065	0.148661	0.181615	0.192041	0.174106	0.177308	0.196715	0.166399	0.180141
CCDC124	c31866g1i1,	-1.18643	-1.48257	-24.5157	1.64274e-05	0.0144028	3.66339	3.62578	3.64578	3.64498	2.37616	2.46001	2.53951	2.45856
CCDC125	c28756g1i1,c28756g1i2,	0.00200175	#DIV/0!	1	0.373901	0.514134	0	0	0	0	0.00600524	0	0	0.00200175
CCDC126	c25253g1i1,	0.0410925	1.25237	3.50179	0.0248559	0.102052	0.166226	0.173608	0.148636	0.162823	0.211232	0.185823	0.214693	0.203916
CCDC127	c89642g1i1,	-0.137717	-1.15738	-1.92083	0.127151	0.25237	0.962778	0.97412	1.10137	1.01276	0.805079	0.833678	0.986366	0.875041
CCDC129	c17763g1i1,	-0.0745839	-1.94478	-5.6927	0.0047036	0.049276	0.148212	0.143944	0.168424	0.153527	0.0738524	0.0634736	0.0995027	0.0789429
CCDC130	c25270g1i1,c25270g1i2,	-0.55003	-1.98492	-1.82441	0.142148	0.270165	0.88708	1.18512	1.25324	1.10848	0.241934	0.317183	1.11623	0.558449
CCDC132	c25484g2i1,	0.0490363	1.28162	3.87373	0.0179365	0.08586	0.168558	0.171013	0.182801	0.174124	0.210086	0.212536	0.24686	0.223161
CCDC134	c32555g1i1,	0.0402546	1.76512	2.99806	0.0400183	0.129152	0.0686835	0.0567196	0.0324338	0.0526123	0.0779508	0.106053	0.0945967	0.0928669
CCDC135	c39112g1i1,c46459g1i1,c49654g1i1,c49654g1i2,	-0.0273453	-3.57493	-1.77645	0.150306	0.279573	0.01696	0.0420173	0.054918	0.0379651	0.0318594	0	0	0.0106198
CCDC136	c7815g2i1,c92687g1i1,	-0.0359183	-1.49391	-1.98412	0.118244	0.241309	0.112534	0.115058	0.0983287	0.10864	0.107375	0.0543138	0.0564771	0.0727221
CCDC137	c29697g1i2,c29697g1i3,c29697g1i4,	-0.139806	-1.22213	-5.34926	0.00588857	0.0535363	0.800145	0.743865	0.763542	0.769184	0.641463	0.58981	0.65686	0.629378
CCDC138	c29525g2i1,c29525g2i2,c29525g3i1,	0.0126526	1.04237	0.262304	0.806042	0.871121	0.380465	0.254407	0.261027	0.298633	0.293212	0.279068	0.361576	0.311285
CCDC14	c83431g1i1,c92804g1i1,	0.014049	1.48757	1.42256	0.22794	0.369328	0.040578	0.029534	0.0163316	0.0288146	0.0344524	0.0374683	0.05667	0.0428636
CCDC141	c61235g1i1,c63422g1i1,	-0.00509277	-1.15933	-0.294211	0.783233	0.854477	0.0562047	0.0185658	0.0363991	0.0370565	0.0281548	0.0569664	0.0107701	0.0319637
CCDC146	c14865g1i1,c14865g1i2,	-0.00128666	-1.02715	-0.068433	0.948725	0.970016	0.0255296	0.0562203	0.0642966	0.0486821	0.0746003	0.0431259	0.0244602	0.0473955
CCDC149	c2382g1i1,	9.8211e-05	1.00079	0.0183705	0.986223	0.996413	0.117241	0.133586	0.120939	0.123922	0.12731	0.120334	0.124416	0.12402
CCDC15	c10346g1i1,c10346g2i1,c15154g1i1,c15154g2i1,	0.0243248	1.40958	1.56326	0.19303	0.329607	0.0867058	0.0559653	0.0354985	0.0593899	0.0911113	0.084598	0.0754348	0.0837147
CCDC150	c20410g1i1,c20410g2i1,c20410g3i1,	0.0587837	1.57481	1.70531	0.163336	0.295403	0.0944398	0.0779894	0.134369	0.102266	0.102142	0.179474	0.201532	0.16105
CCDC151	c67113g1i1,	0.0229041	1.4801	1.12722	0.322689	0.468667	0.0802628	0.0147293	0.0481292	0.0477071	0.0558421	0.0790908	0.0769006	0.0706112
CCDC160	c14719g1i1,	0.0115486	1.49288	1.14774	0.315054	0.460995	0.0285104	0.0181109	0.0236715	0.0234309	0.032958	0.0194497	0.0525309	0.0349795
CCDC167	c18364g1i1,c18364g1i2,	0.0382927	1.047	0.321849	0.763684	0.840374	0.990324	0.694935	0.758766	0.814675	0.893213	0.702101	0.963589	0.852968
CCDC17	c21601g2i1,c6444g1i1,	-0.084587	-1.63124	-1.60905	0.182889	0.317625	0.308243	0.140187	0.207338	0.218589	0.0951071	0.152814	0.154085	0.134002
CCDC171	c54491g1i1,c72612g1i1,	0.0112109	1.43579	2.19586	0.0930817	0.208786	0.0313173	0.0236454	0.0222132	0.0257253	0.0324963	0.0328754	0.0454368	0.0369362
CCDC173	c1327g1i1,c1327g2i1,	0.00996703	1.382	1.11657	0.326721	0.473075	0.0285674	0.018873	0.0308346	0.0260916	0.0500863	0.0361932	0.0218966	0.0360587
CCDC174	c80966g1i1,c97507g1i1,	-0.0132808	-1.78585	-1.60707	0.183315	0.318231	0.0437688	0.0282872	0.0184862	0.0301807	0.00953273	0.0192878	0.0218793	0.0169
CCDC177	c82755g1i1,	0.0109378	#DIV/0!	5.1369	0.00680587	0.056672	0	0	0	0	0.00720629	0.0145807	0.0110265	0.0109378
CCDC18	c54880g1i1,	0.00815932	1.04254	0.216307	0.839332	0.894645	0.263404	0.139035	0.17293	0.19179	0.193841	0.192662	0.213344	0.199949
CCDC181	c14683g1i1,c14683g2i1,c45009g1i1,c66961g1i1,	-0.0465619	-1.49082	-0.67552	0.536385	0.662273	0.0574428	0.159666	0.207176	0.141428	0.0526373	0.0319507	0.200011	0.0948663
CCDC22	c17583g1i1,	0.0869622	1.17182	2.40391	0.0740416	0.181595	0.570787	0.474682	0.472911	0.506127	0.572608	0.62512	0.581538	0.593089
CCDC23	c58298g1i1,	-0.166158	-1.21454	-2.36982	0.076836	0.185606	1.00446	0.950151	0.867344	0.940653	0.709012	0.724994	0.889479	0.774495
CCDC24	c30029g1i2,c30029g1i3,c30029g1i4,c30029g1i5,	0.0285631	1.71977	2.89931	0.0441487	0.135353	0.0544965	0.031307	0.0332469	0.0396835	0.0682478	0.0570362	0.0794556	0.0682465
CCDC25	c26949g1i1,	-0.55237	-1.24433	-2.80038	0.0487926	0.143061	2.70005	2.81298	2.92624	2.81309	2.06383	2.08557	2.63276	2.26072
CCDC27	c83255g1i1,c89449g1i1,	0.0570905	2.37124	2.42046	0.072727	0.179769	0.029837	0.0574928	0.0375725	0.0416341	0.0622766	0.138606	0.0952906	0.0987246
CCDC28A	c16449g1i1,c16449g1i2,	0.0928007	1.47456	4.93765	0.0078299	0.0603037	0.204484	0.192988	0.189182	0.195551	0.253643	0.296078	0.315334	0.288352
CCDC28B	c79520g1i1,	0.00919317	1.13176	1.12576	0.323241	0.469096	0.0623088	0.0797556	0.0672537	0.0697727	0.0692528	0.0907827	0.076862	0.0789659
CCDC3	c1533g1i1,	0.0248966	3.63188	3.31548	0.0295029	0.111059	0.00770773	0.0169737	0.00369752	0.00945964	0.033248	0.0238706	0.0459502	0.0343563
CCDC30	c31188g3i2,c31188g3i3,	0.0147607	1.263	2.02312	0.113096	0.234784	0.056063	0.058375	0.0539348	0.0561242	0.0641044	0.0633079	0.0852426	0.070885
CCDC34	c47777g1i1,	0.0557942	1.919	2.40906	0.0736295	0.181035	0.105696	0.0338716	0.0425686	0.0607119	0.106683	0.121918	0.120917	0.116506
CCDC37	c37940g1i1,c92704g1i1,	0	1	0	1	1	0	0	0	0	0	0	0	0
CCDC39	c34852g1i1,	0.00518023	#DIV/0!	1	0.373901	0.514134	0	0	0	0	0	0	0.0155407	0.00518023
CCDC41	c30413g1i1,c30413g1i2,c30413g1i3,c30413g1i4,c30413g1i5,	0.0661497	2.55853	5.09351	0.00701424	0.0574872	0.0527278	0.0385825	0.0360205	0.0424436	0.108662	0.0879431	0.129175	0.108593
CCDC42	c31249g3i1,c31249g3i2,c31249g3i3,	0.00451158	1.02648	0.195151	0.854786	0.906141	0.13113	0.177473	0.202476	0.17036	0.187027	0.182286	0.155301	0.174871
CCDC43	c29972g1i1,	-0.111085	-1.16462	-1.45513	0.219329	0.359422	0.791645	0.773184	0.792851	0.785893	0.686357	0.537648	0.800419	0.674808
CCDC47	c19791g1i1,	0.00558243	1.00645	0.132087	0.901294	0.937703	0.938473	0.844801	0.815189	0.866154	0.859097	0.844936	0.911178	0.871737
CCDC50	c20448g1i1,c20448g1i3,c29336g1i2,c29336g1i6,c29336g1i8,	-0.0987759	-1.37054	-3.0035	0.0398043	0.128934	0.345987	0.420744	0.329325	0.365352	0.265094	0.296854	0.23778	0.266576
CCDC51	c6416g1i1,	0.408843	1.22516	4.2456	0.0132044	0.0746199	1.94267	1.73354	1.77117	1.81579	2.15918	2.147	2.36773	2.22464
CCDC53	c43654g1i1,	0.037503	1.02417	1.61225	0.182201	0.317026	1.52533	1.56262	1.56718	1.55171	1.59348	1.61998	1.55418	1.58921
CCDC57	c71413g1i1,	0.0257091	2.38451	1.49814	0.208457	0.346289	0.00686591	0.0340197	0.0148216	0.0185691	0.0171968	0.0695896	0.0460481	0.0442782
CCDC58	c77824g1i1,	-0.304944	-1.33028	-1.44335	0.222405	0.36257	1.57617	0.970793	1.13772	1.22823	0.875917	0.761325	1.13261	0.923285
CCDC6	c25542g1i1,c25542g1i2,	0.0114535	1.01013	0.0955363	0.928484	0.956448	1.35341	1.07681	0.962757	1.13099	1.09663	1.19985	1.13086	1.14245
CCDC61	c11511g1i1,	0.0254282	1.91935	3.10495	0.0360479	0.122551	0.0408828	0.0259703	0.0161234	0.0276588	0.0521835	0.0468156	0.0602619	0.053087
CCDC62	c31490g1i1,c31490g1i2,	0.0146784	2.26243	2.0948	0.104263	0.22352	0.0113465	0.00312335	0.0204116	0.0116271	0.0331557	0.0167712	0.0289898	0.0263056
CCDC64	c9025g1i1,	0.00267726	1.05414	0.363197	0.734838	0.819839	0.0434269	0.0498955	0.0550252	0.0494492	0.054385	0.0621957	0.0397987	0.0521265
CCDC64B	c12120g1i1,	0.0195325	1.13459	0.562562	0.603766	0.717396	0.100865	0.166591	0.16793	0.145128	0.190713	0.192102	0.111167	0.164661
CCDC65	c13123g1i1,	0.0314154	1.83693	2.02352	0.113043	0.234784	0.053893	0.0276923	0.031024	0.0375364	0.0569933	0.0546234	0.0952387	0.0689518
CCDC66	c15024g1i1,c15024g1i2,	0.0122655	1.28996	1.5836	0.188456	0.323695	0.0385857	0.0514734	0.0368424	0.0423005	0.0557564	0.0432451	0.0646964	0.054566
CCDC68	c44211g1i1,	0.775865	2.4649	5.03868	0.00728883	0.0585664	0.579734	0.579772	0.429409	0.529638	1.40275	1.49458	1.01917	1.3055
CCDC69	c27149g1i1,	-0.0219527	-1.37839	-3.15677	0.0342902	0.119331	0.0936931	0.0727436	0.0734696	0.0799688	0.0591689	0.0558008	0.0590783	0.058016
CCDC71	c22629g1i1,	-0.202086	-1.25034	-3.92957	0.0171092	0.0839086	1.04165	0.936401	1.04992	1.00932	0.739258	0.81971	0.862744	0.807237
CCDC71L	c90187g1i1,	0.117604	4.28758	7.44828	0.00173565	0.0351242	0.0297536	0.0469079	0.0306551	0.0357722	0.177839	0.126796	0.155494	0.153376
CCDC74A	c36755g1i1,	-0.0172676	-1.60799	-0.39241	0.714768	0.805008	0.00363429	0	0.133372	0.0456688	0.0227567	0.0276265	0.0348205	0.0284012
CCDC77	c4928g1i1,	0.0342681	1.38408	1.32391	0.256123	0.400163	0.113343	0.10335	0.0509742	0.0892223	0.119765	0.0957324	0.154974	0.12349
CCDC80	c10137g1i1,c62120g1i1,c77827g1i1,	1.84992	2.83762	2.28395	0.0844177	0.196188	0.7714	1.3682	0.880472	1.00669	2.48572	1.71392	4.3702	2.85661
CCDC82	c30701g1i1,c30701g1i2,	0.0228872	1.08308	0.940134	0.400378	0.540335	0.29184	0.246653	0.287931	0.275475	0.271256	0.287418	0.336412	0.298362
CCDC83	c35114g1i1,	-0.00220179	-1.18485	-0.225312	0.83278	0.889511	0.0161659	0	0.0261733	0.0141131	0.0202451	0	0.0154887	0.0119113
CCDC84	c58749g1i1,	4.97357e-05	1.00017	0.00181703	0.998637	1	0.245035	0.3228	0.305413	0.291083	0.281293	0.273487	0.318617	0.291132
CCDC85A	c31473g7i1,	-0.171484	-2.11523	-4.58778	0.0101237	0.0670901	0.279108	0.340068	0.356572	0.325249	0.110018	0.142605	0.208672	0.153765
CCDC85B	c68539g1i1,	0.00636631	1.3866	0.573785	0.596834	0.711336	0	0.0372355	0.012167	0.0164675	0.0225869	0.019994	0.0259205	0.0228338
CCDC85C	c28170g1i1,c28170g1i2,c28170g1i3,c28170g1i4,	0.0347486	1.41561	5.7492	0.00453773	0.0488084	0.0723517	0.0880509	0.0904243	0.083609	0.114453	0.119004	0.121616	0.118358
CCDC86	c25086g1i1,c25086g1i2,	-0.633609	-1.55853	-8.05976	0.00128693	0.0323085	1.68055	1.74311	1.88042	1.76803	1.06748	1.09913	1.23664	1.13442
CCDC88A	c29405g1i1,c29405g1i2,c29405g2i1,c44567g1i1,c44710g1i1,c48905g1i1,c68201g1i1,c70128g1i1,c7247g1i1,c77540g1i1,c89588g1i1,	0.27445	1.48294	3.3143	0.0295354	0.111083	0.552195	0.487242	0.665418	0.568285	0.904677	0.713974	0.909556	0.842736
CCDC88C	c43128g1i1,c55148g1i1,c81805g1i1,	-0.178858	-1.13837	-0.655183	0.548116	0.671516	1.80245	1.0063	1.60572	1.47149	1.5324	1.08069	1.2648	1.29263
CCDC9	c2806g1i1,c2806g1i2,	-0.00363685	-1.64114	-0.655671	0.547833	0.671365	0.0152962	0.0126318	0	0.00930933	0	0.00968969	0.00732773	0.00567247
CCDC90B	c14923g1i1,	-0.0383439	-1.08025	-0.902824	0.417672	0.556751	0.49318	0.587006	0.468251	0.516146	0.456107	0.454928	0.522371	0.477802
CCDC91	c13798g1i1,	-0.399239	-1.63281	-15.9547	9.02214e-05	0.0186409	0.985958	1.06322	1.04125	1.03014	0.649807	0.616373	0.626522	0.630901
CCDC93	c31424g1i1,	0.138218	1.34274	6.67937	0.00261184	0.0390861	0.418774	0.367933	0.423118	0.403275	0.539584	0.523998	0.560897	0.541493
CCDC94	c77812g1i1,	-0.0302174	-1.04921	-1.17133	0.306477	0.453136	0.606708	0.676483	0.649762	0.644318	0.608285	0.589957	0.64406	0.6141
CCDC96	c31326g2i1,c31326g2i2,	0.00657823	1.69734	0.485461	0.65274	0.756432	0.0282998	0	0	0.00943326	0.0354408	0.00717082	0.00542286	0.0160115
CCDC97	c45517g1i1,	-0.0465758	-1.22828	-1.69969	0.164415	0.296737	0.228263	0.2734	0.25014	0.250601	0.176754	0.183231	0.252091	0.204025
CCHCR1	c77181g1i1,	-0.000475514	-1.00647	-0.0251693	0.981125	0.993296	0.106736	0.0493991	0.0658323	0.073989	0.0734444	0.0594408	0.0876554	0.0735135
CCK	c12601g1i1,c12601g1i2,	0.43527	5.96893	2.46251	0.0695038	0.175437	0.143289	0.0473317	0.0721748	0.0875984	0.813485	0.544614	0.210506	0.522868
CCL11	c19262g1i2,c27462g1i1,c27462g1i2,	-0.0206779	-1.13682	-0.304158	0.776174	0.849635	0.138651	0.250138	0.126631	0.171807	0.165624	0.0486452	0.239118	0.151129
CCL13	c17261g1i1,c29727g1i1,c68175g1i1,	0.12182	4.43281	1.92323	0.126799	0.251986	0.019875	0.0393912	0.0471951	0.0354871	0.109517	0.0805774	0.281828	0.157307
CCL14	c16158g1i1,c44946g1i1,	0.238866	2.28193	12.4337	0.000240571	0.0220123	0.191279	0.200585	0.167134	0.186333	0.441068	0.392359	0.442168	0.425199
CCL17	c3508g1i1,	0.0660253	5.05141	1.16365	0.309248	0.455917	0	0.0295677	0.019323	0.0162969	0.0298928	0.0226811	0.194393	0.0823222
CCL20	c14939g1i1,c15163g1i1,c18599g1i1,c18599g1i2,c27357g1i1,c89768g1i1,c90079g1i1,c98003g1i1,	0.0272317	1.015	0.0407079	0.96948	0.984076	0.843712	2.52001	2.08093	1.81488	1.54541	1.26873	2.71219	1.84211
CCL28	c98395g1i1,	0.0747866	1.90809	1.68116	0.168026	0.30091	0.0817994	0.0368459	0.128424	0.0823563	0.130378	0.113056	0.227994	0.157143
CCL3L1	c1919g1i1,c29727g2i1,c32795g1i1,c4784g1i1,	-0.16749	-1.09356	-1.39647	0.23508	0.376883	2.14513	1.92298	1.80508	1.95773	1.87343	1.65837	1.83893	1.79024
CCL4	c5698g1i1,	0.095467	5.95826	1.52528	0.201881	0.339561	0.0233025	0.0164944	0.0179656	0.0192542	0.0416893	0.0632633	0.239211	0.114721
CCL8	c19262g1i1,	-0.0296519	-1.14405	-0.847636	0.444382	0.582177	0.184972	0.269325	0.252191	0.235496	0.158495	0.228181	0.230857	0.205844
CCM2	c29260g1i1,c29260g1i2,c29260g1i3,	-0.0995205	-1.25915	-1.95965	0.121603	0.245739	0.441199	0.494674	0.514758	0.483544	0.35056	0.326919	0.474591	0.384023
CCM2L	c67934g1i1,c95324g1i1,	-0.00418634	-1.12958	-0.26274	0.805729	0.87093	0.00611848	0.0505271	0.0528325	0.0364927	0.0229872	0.0387588	0.0351731	0.0323063
CCNA1	c49037g1i1,c63202g1i1,	0	1	0	1	1	0	0	0	0	0	0	0	0
CCNA2	c21427g1i1,	0.182131	4.13949	2.91407	0.0435007	0.13434	0.131787	0.0193087	0.0229429	0.0580128	0.178351	0.201975	0.340105	0.240144
CCNB1	c20579g1i1,c20579g1i2,	1.03421	3.53279	2.91566	0.0434313	0.134179	0.940941	0.117088	0.166951	0.408327	1.1703	1.24927	1.90802	1.44253
CCNB1IP1	c34147g1i1,c69686g1i1,	-0.0206879	-2.75121	-1.89551	0.130916	0.256898	0.0347463	0.0127528	0.0500052	0.0325015	0.00966978	0.0146738	0.0110969	0.0118135
CCNB2	c21317g1i1,c21317g1i2,c21317g1i3,	0.0964146	2.74481	2.57642	0.0615597	0.162527	0.114298	0.0173874	0.0340888	0.055258	0.161973	0.108607	0.184438	0.151673
CCNB3	c25370g1i1,	0.113436	3.2247	3.21941	0.0322986	0.116025	0.114291	0.0206678	0.018009	0.0509893	0.133728	0.176508	0.183039	0.164425
CCNC	c25390g1i1,	0.148682	1.68689	9.83504	0.000599365	0.0262072	0.217761	0.230804	0.200804	0.216456	0.366117	0.343233	0.386064	0.365138
CCND1	c27183g1i1,	0.214133	2.54973	3.31031	0.0296457	0.111248	0.192057	0.128815	0.093653	0.138175	0.457842	0.258147	0.340936	0.352308
CCND2	c24944g4i1,c24944g4i2,c26953g2i1,	0.332428	1.7039	4.03868	0.0156211	0.0801748	0.538236	0.476354	0.402198	0.472263	0.744357	0.721032	0.948681	0.80469
CCNDBP1	c366g1i1,	0.00996448	1.02088	0.210371	0.84366	0.897913	0.508652	0.436296	0.486838	0.477262	0.429361	0.462852	0.569467	0.487226
CCNE1	c24089g1i1,	0.0853317	1.67122	3.24965	0.0313862	0.114294	0.176759	0.104522	0.100104	0.127128	0.228194	0.199061	0.210126	0.21246
CCNE2	c25640g1i1,	0.0952659	2.94262	8.40189	0.00109825	0.0312117	0.0661025	0.045969	0.0350484	0.04904	0.151042	0.130764	0.151112	0.144306
CCNF	c6206g1i1,	0.0899099	4.16429	2.94729	0.0420828	0.132462	0.0684894	0.0120339	0.00471861	0.028414	0.0930713	0.0978492	0.164051	0.118324
CCNG1	c18156g1i1,c18156g1i2,	-1.63599	-1.49033	-4.66092	0.00958299	0.0651582	5.31797	4.37584	5.22373	4.97251	3.41128	3.60926	2.98901	3.33652
CCNG2	c26081g1i1,c26081g1i2,c26081g1i3,	0.0435025	1.15705	1.3202	0.257246	0.401134	0.326862	0.286286	0.217829	0.276992	0.303905	0.332547	0.325033	0.320495
CCNH	c43985g1i1,	0.135892	1.27705	1.53281	0.200094	0.337841	0.645189	0.398663	0.427667	0.490506	0.614074	0.559689	0.705432	0.626398
CCNI	c25490g2i1,c25490g2i2,c6351g1i1,	-4.36875	-2.53635	-18.9047	4.61122e-05	0.0166964	7.14109	7.34481	7.15113	7.21235	2.53382	2.72452	3.27245	2.8436
CCNJ	c34286g1i1,	0.00423796	3.18316	1.11274	0.328181	0.474652	0.00582362	0	0	0.00194121	0	0.00737817	0.0111593	0.00617917
CCNK	c27209g1i1,	-0.433617	-1.36636	-3.22416	0.0321534	0.115732	1.48726	1.77513	1.58917	1.61719	1.04249	1.11984	1.38838	1.18357
CCNL1	c23055g1i1,c23055g1i2,	0.0234093	1.09622	0.512927	0.63503	0.741957	0.187129	0.209791	0.332961	0.243294	0.272696	0.255761	0.271652	0.266703
CCNL2	c18834g1i1,c18834g1i2,	0.0351341	1.27068	3.00302	0.0398231	0.128934	0.128569	0.140769	0.120061	0.1298	0.180911	0.146417	0.167473	0.164934
CCNT1	c15903g1i1,c44988g1i1,	-0.0378428	-1.12725	-1.02052	0.36518	0.510917	0.285128	0.373749	0.346837	0.335238	0.311733	0.246561	0.333892	0.297395
CCNT2	c28654g1i1,c28654g1i2,c28654g1i3,	-0.299624	-1.42558	-2.43556	0.07155	0.178492	0.889803	1.16843	0.952761	1.00366	0.628255	0.601421	0.882443	0.704039
CCNY	c14263g1i1,	0.00828944	1.3782	1.14737	0.31519	0.46107	0.032776	0.019944	0.0130337	0.0219179	0.0324052	0.0218554	0.0363614	0.0302073
CCNYL1	c1160g1i1,	0.0401355	1.08492	1.1074	0.330229	0.476646	0.500543	0.514122	0.403184	0.472616	0.506779	0.53162	0.499856	0.512752
CCP110	c50381g1i1,	0.00812381	1.58124	1.09646	0.334457	0.480754	0.019	0.0188285	0.00410158	0.0139767	0.0142766	0.0192575	0.0327674	0.0221005
CCPG1	c24767g1i1,c24767g1i2,c24767g1i3,c24767g1i4,	-0.0483683	-1.10371	-0.758122	0.49059	0.621965	0.406728	0.51006	0.627526	0.514771	0.465463	0.46936	0.464386	0.466403
CCR1	c55399g1i1,	0.193661	5.78255	7.86548	0.00141202	0.0328277	0.0409894	0.0260381	0.0544523	0.0404933	0.276406	0.229696	0.196362	0.234154
CCR2	c76172g1i1,	0.00136716	1.07059	0.106733	0.92014	0.950924	0.00986449	0.0162924	0.0319421	0.0193663	0.0247073	0.0374932	0	0.0207335
CCR3	c58591g1i1,c6387g1i1,	-0.123231	-2.83524	-2.06463	0.107885	0.228347	0.252008	0.0716448	0.247483	0.190379	0.062085	0.060192	0.0791645	0.0671472
CCR4	c33605g1i1,c50933g1i1,c64085g1i1,c8710g1i1,	0.0833357	1.60016	1.35373	0.247259	0.390595	0.0746182	0.0958541	0.246095	0.138856	0.228426	0.168065	0.270083	0.222191
CCR6	c30592g4i1,c36139g1i1,c48681g1i1,c86949g1i1,	-0.0191856	-1.05106	-0.188833	0.859418	0.909758	0.517358	0.268551	0.398869	0.394926	0.425766	0.234093	0.467361	0.37574
CCR7	c93499g1i1,	-0.0248154	-2.86699	-0.637282	0.55859	0.680702	0	0	0.114321	0.0381071	0	0.012199	0.027676	0.0132917
CCRN4L	c31534g12i5,	0.122657	1.54263	2.7718	0.0502384	0.145337	0.27728	0.195031	0.205818	0.226043	0.348343	0.41114	0.286617	0.3487
CCS	c20173g1i1,c20173g1i2,	-0.0714398	-1.32469	-2.7654	0.0505686	0.145766	0.316136	0.249656	0.308595	0.291462	0.226079	0.191508	0.24248	0.220022
CCSAP	c30324g1i1,c30324g1i3,c30324g1i4,	0.0847679	1.19657	2.37977	0.0760084	0.184337	0.498887	0.408425	0.386402	0.431238	0.532948	0.513663	0.501407	0.516006
CCSER1	c17342g1i1,c17342g1i2,	-0.179221	-1.68486	-3.77882	0.0194556	0.090136	0.479932	0.40341	0.439392	0.440912	0.289785	0.179156	0.316132	0.261691
CCSER2	c28488g1i1,c28488g1i2,c28488g1i3,	0.0146946	1.0548	0.609503	0.575114	0.694207	0.299829	0.279115	0.225556	0.268166	0.291286	0.293532	0.263765	0.282861
CCT2	c77178g1i1,	-1.16419	-1.19148	-3.46397	0.0257246	0.103855	7.45966	6.62931	7.64338	7.24412	6.12528	5.8442	6.27031	6.07993
CCT3	c77326g1i1,	-3.56422	-1.44793	-5.41793	0.00562475	0.0527222	12.5273	10.9647	11.072	11.5214	7.51908	7.54963	8.80272	7.95714
CCT4	c21721g3i1,	-2.30178	-1.46173	-6.85753	0.0023675	0.0382485	7.72494	6.80093	7.3349	7.28692	4.72522	4.84648	5.38371	4.98514
CCT5	c15518g1i1,	-1.24555	-1.24858	-2.95189	0.0418907	0.132075	6.60279	5.64361	6.52246	6.25629	4.74522	4.69842	5.58859	5.01074
CCT6A	c88283g1i1,	-2.601	-1.4132	-3.32284	0.0293006	0.110687	9.23429	9.55967	7.89326	8.89574	5.65485	5.74816	7.48122	6.29474
CCT7	c19696g1i1,	-0.863543	-1.17529	-3.22944	0.0319925	0.115543	6.12654	5.67809	5.5655	5.79004	4.69981	4.74342	5.33628	4.9265
CCT8	c54335g1i1,	-0.490951	-1.14189	-1.50114	0.20772	0.34564	4.53141	3.78499	3.53658	3.95099	3.38035	3.28072	3.71906	3.46004
CCZ1B	c13804g1i1,	0.0486071	1.09916	1.09994	0.333105	0.479593	0.521223	0.469008	0.480323	0.490184	0.549599	0.462562	0.604213	0.538791
CD151	c30924g3i6,	0.116459	1.71424	8.36331	0.00111773	0.0312117	0.179129	0.158266	0.151766	0.163054	0.276794	0.300155	0.261591	0.279513
CD163	c10566g1i1,c18673g1i2,c31362g1i1,c41470g1i1,c42176g1i1,c47154g1i1,c55426g1i1,c65055g1i1,c95181g1i1,	-8.76089	-3.4454	-4.62331	0.00985659	0.0660371	12.7312	10.2835	14.0157	12.3435	2.27768	1.80603	6.66411	3.5826
CD163L1	c20667g1i1,c30751g2i1,c30751g4i1,c31362g1i3,	-1.14961	-2.61271	-6.36842	0.0031175	0.0419928	1.67551	1.75263	2.15922	1.86246	0.667642	0.566073	0.904821	0.712845
CD164	c17515g1i1,	0.350535	1.32565	4.26825	0.0129682	0.0740515	1.08944	1.1582	0.981605	1.07641	1.49568	1.29895	1.48622	1.42695
CD164L2	c40072g1i1,	-0.0195111	#DIV/0!	-1.92469	0.126586	0.251835	0.0340394	0	0.0244939	0.0195111	0	0	0	0
CD180	c21128g1i1,c21128g1i2,c21128g1i3,	-0.0349882	-1.30567	-1.58679	0.187749	0.32308	0.176307	0.132622	0.139427	0.149452	0.101653	0.0928867	0.148852	0.114464
CD2	c23120g1i1,c23120g1i2,c28934g1i7,c31657g7i1,c31657g7i2,c31657g7i3,	-0.0470544	-1.17661	-0.705362	0.519494	0.647724	0.221056	0.368864	0.35052	0.31348	0.235453	0.203552	0.360271	0.266425
CD200	c94836g1i1,	0.109446	2.29094	2.39501	0.0747597	0.182623	0.136607	0.0653676	0.052365	0.08478	0.158287	0.155281	0.269109	0.194226
CD207	c30694g1i2,c31638g1i10,c31638g1i11,c31638g1i12,c31638g1i1,c31638g1i2,c31638g1i3,c31638g1i8,c69997g1i1,c81173g1i1,	0.0219031	4.19336	2.33749	0.0795966	0.189347	0.00651429	0	0.0140626	0.00685895	0.0407903	0.0330129	0.0124828	0.028762
CD209	c51088g1i1,c75328g1i1,c91644g1i1,	-0.320017	-1.1724	-0.809035	0.46387	0.599372	2.60094	1.39391	2.53407	2.17631	1.96011	1.83717	1.77159	1.85629
CD22	c26618g1i1,c26618g1i2,c26618g1i3,c6202g1i1,	0.281186	1.39018	1.08496	0.338957	0.485306	0.59548	0.748947	0.817542	0.720656	1.2013	1.30054	0.503695	1.00184
CD226	c10230g1i1,	-0.0181408	-2.023	-0.602722	0.579197	0.69773	0	0.0172798	0.0903412	0.0358737	0.0131023	0	0.0400963	0.0177329
CD244	c24660g1i1,	0.00924411	1.03185	0.278713	0.794281	0.862621	0.312294	0.321413	0.237055	0.290254	0.305217	0.262989	0.330287	0.299498
CD247	c21354g1i1,	-0.00803256	-1.1054	-0.387795	0.71792	0.807637	0.0645242	0.110617	0.0775793	0.08424	0.0593259	0.0620874	0.107209	0.0762075
CD248	c29707g1i1,c29707g1i2,c31428g19i1,c31428g19i2,c32109g1i1,c33026g1i1,c46255g1i1,c6106g2i1,c65450g1i1,	0.209465	4.66921	4.8017	0.00863741	0.0627241	0.0300054	0.0961117	0.0451451	0.0570874	0.249373	0.209659	0.340626	0.266553
CD274	c12133g1i1,c1877g1i1,c21995g1i1,c21995g1i2,c2446g1i1,c28016g1i1,c28823g1i1,c28823g1i2,c28823g1i3,c28823g1i4,c28823g1i5,c28823g1i6,c30811g1i1,c30811g1i2,c30811g1i3,c31614g1i1,c31626g4i1,c31626g4i2,c44413g1i1,c45075g1i1,c5524g1i1,c78749g1i1,	0.874227	1.06302	0.526689	0.626264	0.735128	11.5871	16.7313	13.299	13.8725	13.9028	14.2366	16.1007	14.7467
CD276	c22039g1i1,	-4.05261	-1.71685	-5.42317	0.0056052	0.0527185	9.82506	10.9247	8.36817	9.70597	5.48248	5.64502	5.83258	5.65336
CD28	c20135g1i1,c20135g1i2,c27498g1i1,c27498g1i2,c27498g1i3,	-0.105603	-2.10513	-1.27347	0.271821	0.41686	0.0896283	0.172414	0.34144	0.201161	0.052821	0.0641244	0.169727	0.0955575
CD2AP	c14314g1i1,	-0.153114	-1.11827	-5.97855	0.00393381	0.0464207	1.49122	1.40289	1.44922	1.44778	1.29032	1.29813	1.29555	1.29466
CD2BP2	c30893g1i1,c30893g1i18,c30893g1i9,	0.00334395	1.01084	0.142442	0.893618	0.932361	0.325482	0.337786	0.262476	0.308581	0.317032	0.30809	0.310653	0.311925
CD300E	c11967g1i1,c20572g1i1,c28339g1i1,c28339g1i3,c28339g1i5,c28367g1i1,c28367g1i2,c28367g1i3,c30978g6i1,	0.2529	1.41967	3.03356	0.0386454	0.127051	0.671912	0.584982	0.550955	0.602616	1.00453	0.798481	0.763537	0.855516
CD300LB	c29327g1i1,	-0.0737131	-1.88653	-2.44738	0.0706445	0.177095	0.120207	0.193312	0.157063	0.156861	0.0871546	0.0440856	0.118203	0.0831477
CD300LF	c24619g1i2,c29174g1i1,c29174g1i2,c29174g1i3,c29174g1i4,c29174g1i5,	0.20384	1.48817	4.4388	0.0113444	0.070204	0.429912	0.383812	0.438948	0.417557	0.683905	0.640358	0.539927	0.621397
CD302	c24550g1i1,c24550g1i2,c24550g1i3,c24550g1i4,	0.198417	1.73217	4.34156	0.012238	0.0722398	0.254258	0.314953	0.243781	0.270997	0.548759	0.42151	0.437974	0.469414
CD37	c28672g1i1,	0.178236	2.232	3.41557	0.0268893	0.106341	0.112739	0.13379	0.187488	0.144673	0.368133	0.228535	0.372058	0.322909
CD38	c14476g1i1,	0.019671	1.70955	3.09046	0.036558	0.123433	0.0284489	0.0313245	0.0233955	0.027723	0.0491999	0.0566391	0.0363429	0.047394
CD3E	c25760g4i1,c25760g4i2,	-0.312236	-1.33818	-0.90415	0.417046	0.556277	0.81952	1.35641	1.53061	1.23551	0.705999	0.601807	1.46202	0.923276
CD3EAP	c32542g1i1,	0.0606031	1.27234	8.34815	0.0011255	0.0312136	0.229969	0.221562	0.216043	0.222525	0.293331	0.272472	0.28358	0.283128
CD3G	c19999g1i1,	-0.153676	-1.41641	-1.0122	0.368696	0.514134	0.316043	0.591768	0.66036	0.522724	0.266683	0.252664	0.587797	0.369048
CD4	c26074g1i1,	-0.00305364	-1.05362	-0.286204	0.788933	0.858862	0.067898	0.0434423	0.0686648	0.0600017	0.0697101	0.0542485	0.0468856	0.0569481
CD40	c54525g1i1,	-0.0171271	-1.17585	-1.04885	0.353438	0.500114	0.114024	0.120358	0.109193	0.114525	0.0955556	0.125997	0.0706415	0.097398
CD40LG	c66009g1i1,	-0.00232028	-1.07953	-0.196836	0.853553	0.905355	0.0250705	0.0207035	0.0487084	0.0314941	0.0156984	0.0285866	0.0432366	0.0291739
CD44	c31369g3i1,c31369g3i2,	-0.0199638	-1.01137	-0.156254	0.883401	0.92481	1.62592	1.85533	1.84607	1.77577	1.81176	1.90035	1.55532	1.75581
CD47	c31589g1i5,	0.245004	1.07015	2.36894	0.0769096	0.185655	3.44657	3.57716	3.45456	3.49277	3.57779	3.90456	3.73096	3.73777
CD48	c30258g1i2,c30258g1i3,	0.029031	3.21428	1.55542	0.194824	0.331669	0.0179288	0.00592232	0.0154813	0.0131108	0.0763396	0.0363435	0.0137422	0.0421418
CD5	c29915g3i1,c29915g3i2,c29915g3i3,	-0.264094	-2.68988	-2.60882	0.0594935	0.159404	0.234099	0.577961	0.449059	0.420373	0.150383	0.136001	0.182456	0.15628
CD53	c92041g1i1,	0.21833	2.92648	11.2942	0.000350244	0.0227917	0.097143	0.123169	0.11968	0.113331	0.364967	0.324469	0.305545	0.33166
CD55	c24796g1i1,c24796g1i2,c30750g3i1,c30750g3i3,	-0.149858	-4.92005	-1.65403	0.173464	0.307128	0.114649	0.083317	0.366293	0.188086	0.0459452	0.0116203	0.0571201	0.0382285
CD58	c67946g1i1,	0.0337427	1.19605	1.95035	0.122908	0.247391	0.202325	0.156894	0.157129	0.172116	0.222479	0.200066	0.195032	0.205859
CD59	c28689g1i1,c28689g1i2,	0.417703	1.26973	3.59536	0.0228523	0.0978138	1.62491	1.4268	1.59402	1.54858	2.15858	1.90752	1.83274	1.96628
CD5L	c17770g1i1,	-0.00205532	-1.05112	-0.0989049	0.925972	0.954724	0.03021	0.0748433	0.0217384	0.0422639	0.063055	0.0382743	0.0192964	0.0402086
CD6	c66752g1i1,c88239g1i1,	-0.0344514	-1.69438	-2.73306	0.0522776	0.148666	0.0690514	0.108616	0.0745315	0.0840663	0.0452967	0.0499909	0.0535572	0.0496149
CD63	c4637g1i1,	2.35295	1.26945	2.37131	0.076711	0.185433	7.93353	8.6533	9.61047	8.73243	11.9394	11.9618	9.35493	11.0854
CD68	c23382g1i1,c23382g1i2,	0.811896	1.24701	1.39082	0.236655	0.378425	3.36858	3.0084	3.48387	3.28695	4.45482	4.85131	2.9904	4.09884
CD74	c31347g2i1,c31347g2i3,	-4.05053	-1.46013	-10.0814	0.000544629	0.0262072	12.2289	13.4765	12.8555	12.8536	8.48784	8.81709	9.1043	8.80308
CD79A	c75051g1i1,	-0.0189425	-4.50127	-1.36606	0.243684	0.386574	0.00564673	0.0186525	0.0487589	0.0243527	0	0	0.0162306	0.00541019
CD79B	c31620g2i1,	0.0357209	2.05514	3.65982	0.0215838	0.0948807	0.0337082	0.0297787	0.0380756	0.0338542	0.0687204	0.0536312	0.0863736	0.069575
CD80	c22985g1i1,	-0.582639	-2.76569	-6.77026	0.0024835	0.0387025	0.908547	0.774578	1.05473	0.912618	0.288544	0.314682	0.38671	0.329979
CD81	c91323g1i1,	0.00720287	1.07778	0.576847	0.594951	0.710044	0.0707702	0.105197	0.101849	0.0926053	0.0886279	0.109088	0.101708	0.0998082
CD82	c29608g3i1,c29608g3i2,	0.209445	2.40013	14.3087	0.000138593	0.019948	0.164119	0.128504	0.156149	0.14959	0.356255	0.343467	0.377385	0.359036
CD86	c25767g1i1,c25767g1i2,c44925g1i1,	0.042649	1.49108	2.79081	0.0492712	0.143648	0.0863861	0.0895879	0.0845682	0.0868474	0.150955	0.137444	0.100091	0.129496
CD8A	c27270g1i2,c3292g1i1,	-0.0765602	-1.78478	-2.71135	0.0534623	0.150484	0.138688	0.229059	0.154602	0.174116	0.105349	0.0892947	0.0980248	0.0975561
CD8B	c27890g1i1,	-0.0102124	-1.38498	-0.75785	0.490736	0.621978	0.046068	0.0526756	0.0114748	0.0367395	0.0310652	0.0179586	0.0305573	0.026527
CD9	c19825g1i1,c81394g1i1,	1.98942	1.41852	6.18203	0.00347877	0.0439376	4.8683	4.87769	4.51428	4.75342	6.57806	7.32262	6.32784	6.74284
CD96	c30978g4i2,c83971g1i1,c9450g1i1,	-0.00936038	-1.06395	-0.153977	0.885084	0.925819	0.0908429	0.17817	0.198148	0.15572	0.099545	0.091115	0.24842	0.14636
CD97	c30609g4i1,c30609g4i2,c30609g4i3,c30609g4i4,	-0.00497089	-1.11776	-0.70133	0.521753	0.649522	0.039733	0.0570642	0.0447509	0.0471827	0.0497589	0.0437733	0.0331031	0.0422118
CD99	c77792g1i1,	0.607538	1.14934	1.78135	0.149448	0.278747	3.94668	4.53262	3.72523	4.06817	5.10419	4.65439	4.26855	4.67571
CD99L2	c10739g1i1,	0.0334483	1.50492	2.76846	0.0504104	0.145506	0.0585643	0.0821047	0.058067	0.0662454	0.104896	0.0819624	0.112222	0.0996936
CDA	c6227g1i1,c94877g1i1,	0.206609	3.02468	4.03425	0.0156784	0.0802074	0.0928166	0.0707529	0.142568	0.102046	0.353183	0.357302	0.215481	0.308655
CDADC1	c22910g1i1,	0.0215552	1.3279	2.33823	0.0795324	0.189264	0.058471	0.0791353	0.0596052	0.0657372	0.0945826	0.0925991	0.0746956	0.0872924
CDAN1	c54474g1i1,	0.0238648	1.42287	5.48607	0.00537711	0.0519072	0.0620043	0.0512038	0.056099	0.0564357	0.0816468	0.0745125	0.0847423	0.0803005
CDC123	c55813g1i1,	-0.324027	-1.26649	-3.74442	0.0200439	0.091405	1.68757	1.51365	1.41864	1.53996	1.19245	1.16891	1.28642	1.21593
CDC14A	c15468g1i1,c21056g1i1,c21056g1i2,c21056g1i3,	0.0459722	1.12475	1.11324	0.327991	0.474538	0.347654	0.424872	0.332992	0.368506	0.456389	0.356617	0.430428	0.414478
CDC16	c29736g1i1,	0.0406122	1.2965	1.76971	0.151492	0.280764	0.172248	0.109515	0.129155	0.136973	0.167033	0.161257	0.204465	0.177585
CDC20	c39781g1i1,	0.183053	3.58117	3.84096	0.0184444	0.0871214	0.142165	0.0426913	0.0278995	0.0709185	0.213645	0.232511	0.315759	0.253972
CDC20B	c67529g1i1,	-0.0154852	#DIV/0!	-1.50225	0.207449	0.345452	0	0.0350144	0.0114412	0.0154852	0	0	0	0
CDC23	c2888g1i1,	0.0374608	1.31727	0.532046	0.622873	0.732085	0.226303	0.0709199	0.0569947	0.118073	0.11409	0.107333	0.245177	0.155533
CDC25B	c21282g2i1,	0.0993418	1.96029	3.3973	0.0273453	0.107058	0.144187	0.0898947	0.0762689	0.10345	0.205683	0.165739	0.236954	0.202792
CDC25C	c26479g1i1,c26479g1i2,	0.0302824	3.35893	1.83967	0.139651	0.267435	0.0340394	0.00193863	0.00253385	0.0128373	0.033809	0.0275114	0.0680386	0.0431197
CDC26	c25959g1i1,	-0.0527598	-1.03181	-0.418369	0.697163	0.791725	1.92868	1.59928	1.60628	1.71141	1.76927	1.65918	1.54751	1.65865
CDC27	c27892g1i1,c27892g1i2,c27892g1i3,	0.211885	1.24955	1.83052	0.141142	0.268853	1.03665	0.777945	0.732629	0.849076	1.07156	0.940733	1.17059	1.06096
CDC37	c42968g1i1,	0.0338775	1.03733	0.762872	0.488048	0.619859	0.977085	0.872649	0.873173	0.907636	0.910209	0.917622	0.996709	0.941513
CDC37L1	c27861g1i1,	-7.6879e-05	-1.00069	-0.00977898	0.992666	1	0.113413	0.107748	0.111581	0.110914	0.125691	0.106812	0.100008	0.110837
CDC40	c27739g1i1,	0.0861154	1.24015	1.55989	0.1938	0.330438	0.421403	0.299091	0.355272	0.358588	0.396516	0.408355	0.52924	0.444704
CDC42	c16940g1i1,c33202g1i1,c37482g1i1,c77033g1i1,	-3.77923	-1.01789	-0.534821	0.62112	0.730495	203.59	225.997	215.588	215.059	213.971	214.251	205.616	211.279
CDC42BPA	c29063g3i1,c29063g3i2,	0.0408496	1.40454	4.06968	0.015227	0.0794087	0.108361	0.0848202	0.109754	0.100978	0.152425	0.14119	0.131868	0.141828
CDC42BPB	c66277g1i1,c74532g1i1,	0.0874411	1.15915	2.51226	0.0658982	0.16992	0.519208	0.596657	0.532443	0.549436	0.654472	0.66914	0.587019	0.636877
CDC42EP1	c20234g1i1,	0.0032604	1.10506	0.367893	0.731594	0.818133	0.026614	0.041863	0.0246224	0.0310331	0.0206326	0.0385352	0.0437128	0.0342935
CDC42EP2	c14380g1i1,c20504g1i1,c36672g1i1,	-0.931624	-1.42582	-3.76067	0.0197635	0.090612	3.11156	2.71914	3.52774	3.11948	2.06177	2.15774	2.34405	2.18786
CDC42EP3	c6609g1i1,	0.0281349	1.50178	2.69982	0.0541045	0.151129	0.0757442	0.0440169	0.0484477	0.0560696	0.0790475	0.0835237	0.0900422	0.0842045
CDC42EP4	c21550g2i1,c30031g1i2,c30031g1i3,c30031g1i4,c53999g1i1,	0.660871	1.03911	0.731977	0.50476	0.634915	16.3267	17.7809	16.592	16.8999	17.1541	16.4519	19.0762	17.5607
CDC42SE1	c20360g1i1,c20360g1i2,	0.742291	1.36621	3.23926	0.0316962	0.11507	1.81809	1.85283	2.40987	2.02693	2.86783	2.91981	2.52001	2.76922
CDC42SE2	c30299g1i1,	-0.037449	-1.06331	-0.486156	0.652289	0.756183	0.533069	0.606762	0.746993	0.628941	0.679108	0.562982	0.532387	0.591492
CDC45	c20850g1i1,c20850g1i2,c20850g1i3,	0.130606	2.70662	2.7724	0.0502075	0.145316	0.155885	0.0400499	0.0336514	0.0765289	0.18076	0.182868	0.257776	0.207135
CDC5L	c24274g1i1,	-0.0816917	-1.16212	-2.99659	0.0400767	0.129239	0.588062	0.599396	0.569304	0.585587	0.454489	0.515643	0.541555	0.503896
CDC6	c30195g2i1,	0.202042	5.51233	4.25141	0.0131433	0.0745245	0.112777	0.00980346	0.0117457	0.0447755	0.277514	0.180483	0.282455	0.246817
CDC7	c25665g2i1,	0.192728	2.84038	4.02963	0.0157384	0.0803224	0.173303	0.0935541	0.04731	0.104722	0.301482	0.242632	0.348239	0.297451
CDC73	c21348g1i1,c21348g1i2,c21348g1i3,	-0.137099	-1.22334	-2.05506	0.109062	0.22992	0.725165	0.720684	0.807007	0.750952	0.543324	0.563917	0.73432	0.613853
CDCA2	c28569g1i1,c28569g1i2,	0.0905304	2.52552	3.77481	0.0195232	0.0901557	0.10072	0.0429808	0.0343306	0.0593438	0.150879	0.128827	0.169916	0.149874
CDCA3	c26830g2i1,c26830g2i2,	0.0940229	2.90579	3.23278	0.0318914	0.115369	0.0795516	0.037011	0.0314435	0.0493354	0.137511	0.103626	0.188938	0.143358
CDCA4	c38648g1i1,c59400g1i1,	0.0153901	1.18054	0.481815	0.655113	0.758129	0.0446179	0.12282	0.0882912	0.0852429	0.0651892	0.0942136	0.142496	0.100633
CDCA5	c4360g1i1,	0.0899121	3.43478	4.03712	0.0156412	0.0801825	0.0721662	0.0253598	0.0132585	0.0369282	0.128834	0.103102	0.148584	0.12684
CDCA7	c30309g2i1,	0.124434	2.64287	2.23577	0.0890389	0.203252	0.180411	0.0320555	0.0147594	0.0757419	0.232564	0.169332	0.198634	0.200176
CDCA7L	c28287g1i1,c28287g1i2,	0.192626	2.85469	3.42817	0.0265801	0.105775	0.173207	0.0614921	0.0768778	0.103859	0.362873	0.21329	0.313291	0.296485
CDCA8	c91261g1i1,	0.268812	3.91353	4.16124	0.014131	0.0768395	0.220562	0.0258359	0.0303915	0.0922632	0.372208	0.346822	0.364195	0.361075
CDCP1	c12039g1i1,	0.0121403	1.16404	3.91172	0.0173686	0.0845655	0.079163	0.0734143	0.0694531	0.0740101	0.0874752	0.0874228	0.0835533	0.0861504
CDH1	c4568g1i1,	2.14278	1.26032	2.27943	0.08484	0.196821	10.0616	7.39732	7.23489	8.23127	10.2527	10.0871	10.7824	10.374
CDH11	c93872g1i1,c95989g1i1,	0.90102	6.37224	4.75629	0.00892951	0.063513	0.115659	0.2374	0.150094	0.167718	1.15791	0.711489	1.33681	1.06874
CDH13	c6701g1i1,	-0.139485	-5.40042	-3.89915	0.0175541	0.0850438	0.223239	0.112215	0.178097	0.171184	0.0243104	0.0614848	0.00929945	0.0316982
CDH15	c86837g1i1,	0.0207541	2.34709	1.71028	0.162388	0.294019	0.0177706	0.0172053	0.011244	0.0154066	0.0268591	0.0217379	0.0598852	0.0361608
CDH18	c1153g1i1,c1153g2i1,c21059g2i1,c21059g2i2,c31626g2i1,c31626g3i1,c43498g1i1,	-0.00378216	#DIV/0!	-1	0.373901	0.514134	0.0113465	0	0	0.00378216	0	0	0	0
CDH2	c23086g1i1,c23086g2i1,c90278g1i1,	0.166396	4.10094	5.72493	0.00460807	0.0488654	0.0414001	0.0603852	0.0591941	0.0536598	0.243747	0.163485	0.252935	0.220056
CDH20	c64422g1i1,c8763g1i1,	0.0286019	21.9473	3.37575	0.0278948	0.108184	0.00409627	0	0	0.00136542	0.0341993	0.0138393	0.0418633	0.0299673
CDH22	c35243g1i1,c61512g1i1,c64959g1i1,c73423g1i1,c7952g1i1,	0.0107099	1.58382	0.453864	0.673461	0.772686	0	0	0.0550338	0.0183446	0.0383119	0	0.0488515	0.0290545
CDH23	c13057g1i1,c22983g1i2,c22983g2i1,c91260g1i1,c97168g1i1,	0.00581353	1.33925	0.398874	0.710363	0.801926	0.0210768	0	0.0303326	0.0171364	0.0351935	0	0.0336564	0.02295
CDH26	c31473g16i1,	-0.138394	-1.57329	-1.29449	0.265168	0.40982	0.519861	0.237489	0.382038	0.379796	0.200853	0.147141	0.376213	0.241402
CDH4	c44396g1i1,	0.0636415	1.22617	2.10084	0.103555	0.222706	0.317358	0.258045	0.268765	0.281389	0.363808	0.374237	0.297047	0.345031
CDH5	c27346g1i1,	-0.0410712	-1.48451	-1.24196	0.282096	0.42831	0.0992848	0.189873	0.0883635	0.12584	0.071985	0.0838586	0.0984636	0.0847691
CDH6	c49955g1i1,	0	1	0	1	1	0	0	0	0	0	0	0	0
CDH7	c1147g1i1,c1147g1i2,c15567g1i1,c50664g1i1,c77216g1i1,c83683g1i1,c94213g1i1,	-0.145183	-1.67543	-2.01931	0.113588	0.235561	0.233648	0.476344	0.370406	0.360133	0.205739	0.194262	0.244848	0.21495
CDHR1	c62812g1i1,c75309g1i1,	-0.00479682	-1.68983	-0.351318	0.743074	0.82614	0	0	0.0352514	0.0117505	0	0	0.0208609	0.00695364
CDIP1	c55433g1i1,	-0.0391997	-1.3485	-1.05299	0.351748	0.498392	0.143599	0.147673	0.163769	0.15168	0.0983998	0.181932	0.0571103	0.112481
CDIPT	c22961g1i1,c68865g1i1,	0.0122808	1.08115	0.669254	0.53998	0.664982	0.177238	0.156123	0.120669	0.151343	0.177569	0.163519	0.149784	0.163624
CDK1	c77798g1i1,	0.37041	2.81994	2.57765	0.0614798	0.16245	0.470446	0.0883646	0.0517738	0.203528	0.496739	0.551617	0.673457	0.573938
CDK10	c21619g1i1,c21619g1i2,	-0.120979	-1.13015	-1.33129	0.253901	0.397811	0.959593	0.981015	1.21098	1.05053	0.920721	1.00671	0.861222	0.929552
CDK11B	c26690g1i1,c26690g1i2,c26690g2i1,c26690g2i2,	-0.0187351	-1.07404	-1.17825	0.304005	0.45046	0.297636	0.244056	0.273635	0.271775	0.253463	0.246659	0.258999	0.25304
CDK12	c4996g1i1,	0.0340217	1.13472	1.14325	0.316709	0.462468	0.252102	0.290152	0.21533	0.252528	0.270968	0.261554	0.327127	0.28655
CDK13	c11012g1i1,	0.0506378	1.30754	3.09324	0.0364596	0.123231	0.158559	0.176485	0.158919	0.164654	0.199186	0.200885	0.245804	0.215292
CDK14	c26085g1i2,	0.0353651	1.21538	1.78158	0.149408	0.278733	0.127687	0.192378	0.172539	0.164201	0.194696	0.19388	0.210124	0.199567
CDK16	c20290g1i1,c20290g1i2,c26085g1i1,c26085g1i3,c32857g1i1,c79123g1i1,c80455g1i1,c95063g1i1,	-0.02956	-1.15302	-0.463953	0.666806	0.766767	0.346341	0.184409	0.13748	0.222743	0.200916	0.200513	0.17812	0.193183
CDK17	c42629g1i1,c49254g1i1,c89788g1i1,	-5.77889	-1.24133	-3.06948	0.0373117	0.124806	26.741	29.7628	32.672	29.7253	22.4064	24.4723	24.9605	23.9464
CDK18	c28591g2i1,c28591g2i2,	-0.0162172	-1.60247	-2.15742	0.0971701	0.214316	0.0456453	0.0396783	0.0440818	0.0431351	0.0210601	0.0182621	0.0414315	0.0269179
CDK19	c29775g1i1,	0.0889149	1.42148	10.7405	0.000425959	0.024449	0.203063	0.209372	0.220445	0.21096	0.291052	0.295933	0.31264	0.299875
CDK2	c25789g1i1,c25789g1i2,c25789g1i3,	0.108792	2.95366	4.80844	0.0085951	0.0626052	0.0928889	0.0404464	0.0337241	0.0556865	0.175549	0.139082	0.178805	0.164479
CDK20	c30206g2i1,c30206g4i1,c30206g4i2,	-0.0157387	-1.14678	-2.09344	0.104424	0.223675	0.118762	0.129949	0.120175	0.122962	0.115265	0.09404	0.112365	0.107223
CDK2AP1	c26221g1i1,c26221g1i3,	-0.523266	-1.20157	-1.86633	0.135405	0.262452	3.63966	3.00226	2.71562	3.11918	2.70587	2.59611	2.48577	2.59591
CDK2AP2	c8919g1i1,c8919g1i2,	0.0814637	1.15183	2.62444	0.0585263	0.157936	0.537332	0.520649	0.551622	0.536534	0.604132	0.574871	0.674991	0.617998
CDK4	c24549g1i1,c24549g1i2,c24549g1i3,	0.214008	1.27299	1.42464	0.227378	0.368651	0.869704	0.767988	0.714113	0.783935	0.932795	0.789123	1.27191	0.997942
CDK5	c20240g1i1,	0.0174385	1.1551	1.51112	0.205284	0.343078	0.118108	0.116459	0.102746	0.112438	0.14791	0.111668	0.13005	0.129876
CDK5R1	c66030g1i1,	0.0503148	2.79151	4.34486	0.0122062	0.0722398	0.0228616	0.0296676	0.0317263	0.0280852	0.100206	0.0724108	0.0625828	0.0784
CDK5RAP1	c89474g1i1,	-0.10165	-2.63991	-2.88519	0.0447788	0.136329	0.15315	0.119129	0.218628	0.163636	0.0395963	0.0450654	0.101294	0.0619852
CDK5RAP2	c30294g1i1,c30294g2i1,	0.00994463	1.05453	0.844784	0.445799	0.583377	0.190006	0.174506	0.182564	0.182358	0.206817	0.199105	0.170988	0.192303
CDK5RAP3	c29283g3i1,	-0.0439847	-1.06869	-0.611172	0.574112	0.693416	0.717169	0.739906	0.595773	0.684283	0.613361	0.558955	0.748577	0.640298
CDK6	c29765g1i1,c29765g1i2,c29765g1i3,c29765g1i4,	0.205424	1.78174	2.63096	0.0581277	0.157524	0.344726	0.233477	0.210134	0.262779	0.444135	0.367622	0.592851	0.468202
CDK7	c283g1i1,	0.299145	1.89384	9.07834	0.000816181	0.0286912	0.388605	0.322379	0.293037	0.334674	0.646661	0.600249	0.654546	0.633819
CDK9	c18632g1i1,	0.0968812	1.34422	3.18906	0.033246	0.117614	0.284962	0.261965	0.297421	0.28145	0.378751	0.328673	0.427568	0.378331
CDKAL1	c25081g1i1,c25081g1i2,	-0.11705	-1.56017	-11.6462	0.000310712	0.022356	0.323038	0.324952	0.330021	0.326004	0.214762	0.222319	0.189779	0.208953
CDKL1	c628g1i1,	-0.00105137	-1.07304	-0.067836	0.949172	0.970305	0.00424745	0.0420911	0	0.0154462	0	0.0269063	0.0162781	0.0143948
CDKL4	c19491g1i1,	0.00265748	1.19911	0.591652	0.585903	0.702886	0.0154725	0.0178883	0.00668016	0.013347	0.011626	0.021563	0.0148243	0.0160044
CDKL5	c33544g1i1,c90061g1i1,	-0.0582193	-1.17531	-1.13979	0.317993	0.463763	0.452783	0.369057	0.349083	0.390308	0.257743	0.394849	0.343672	0.332088
CDKN1A	c56545g1i1,	0.0949562	1.09595	0.307462	0.773835	0.84783	0.406636	1.3749	1.18754	0.98969	1.21162	1.12271	0.919609	1.08465
CDKN1B	c30709g1i1,c44671g1i1,	-0.161019	-1.08669	-0.176101	0.868771	0.915686	0.857257	3.81491	1.38329	2.01849	1.83909	1.73121	2.00211	1.85747
CDKN1C	c33407g1i1,	0.0445157	1.08874	0.240214	0.821973	0.882236	0.269515	0.861085	0.374361	0.501654	0.603115	0.548575	0.486818	0.546169
CDKN2AIP	c24077g1i1,c24077g1i2,c24077g2i1,	-0.190387	-1.26742	-3.89327	0.0176417	0.0851085	0.898072	0.841299	0.967653	0.902341	0.7282	0.649322	0.758339	0.711954
CDKN2AIPNL	c11344g1i1,c43602g1i1,	-0.101342	-1.01027	-0.146184	0.890847	0.93028	10.4561	8.69681	10.7453	9.96607	9.85619	9.40794	10.33	9.86472
CDKN2B	c27482g1i2,	-0.0708181	-1.36083	-3.47591	0.0254464	0.103155	0.275345	0.264688	0.261209	0.267081	0.23572	0.171698	0.18137	0.196263
CDKN2D	c27482g1i1,c77283g1i1,	-0.00801499	-1.06711	-0.25457	0.811607	0.875445	0.174224	0.0996065	0.108491	0.127441	0.0867153	0.113196	0.158366	0.119426
CDO1	c43299g1i1,	-0.424202	-2.30519	-5.9903	0.00390562	0.0462834	0.778105	0.703873	0.765665	0.749214	0.239308	0.278675	0.457054	0.325012
CDON	c88418g1i1,	0.0471474	2.14291	7.917	0.00137744	0.0325514	0.0513392	0.0382524	0.0341647	0.0412521	0.0932985	0.0831385	0.0887614	0.0883995
CDPF1	c27788g1i1,c27788g1i2,c27788g1i3,c27788g1i4,	-0.226835	-1.34641	-0.893191	0.422236	0.5612	0.624694	0.644265	1.376	0.881653	0.669047	0.547927	0.74748	0.654818
CDR2L	c23051g3i1,	-0.214311	-1.79313	-3.3109	0.0296295	0.111241	0.384236	0.584699	0.484628	0.484521	0.253031	0.230822	0.326776	0.27021
CDS1	c31636g2i2,	0.199351	2.4086	4.91544	0.00795536	0.0606596	0.164782	0.146159	0.113632	0.141524	0.392661	0.362446	0.267518	0.340875
CDS2	c31636g5i1,c34244g1i1,c79628g1i1,c91516g1i1,	-0.116696	-1.24018	-0.885455	0.425932	0.564472	0.716794	0.460977	0.629899	0.602557	0.413085	0.345574	0.698923	0.485861
CDT1	c20289g1i1,	0.173216	2.45508	3.65546	0.0216669	0.0948807	0.195088	0.120387	0.0416513	0.119042	0.275637	0.275231	0.325904	0.292257
CDV3	c2315g1i1,	0.0167392	1.90137	2.6015	0.0599531	0.159873	0.0179975	0.0127393	0.024976	0.0185709	0.0257587	0.0358312	0.0443406	0.0353102
CDYL	c37201g1i1,c66000g1i1,	0.0481602	1.69722	2.5976	0.0602003	0.160426	0.0778218	0.083903	0.0454989	0.0690746	0.119117	0.0917487	0.140839	0.117235
CDYL2	c88913g1i1,	0.0173199	1.21807	0.7912	0.473099	0.607741	0.0434156	0.111543	0.0833087	0.0794224	0.0785356	0.11001	0.101681	0.0967423
CEACAM1	c30032g1i1,c30032g1i3,	-0.029204	-1.29132	-1.13191	0.320931	0.467014	0.144726	0.156535	0.0870917	0.129451	0.0769893	0.0973591	0.126393	0.100247
CEACAM5	c28727g3i1,	-0.128514	-6.20065	-1.34603	0.249517	0.393151	0.052936	0.343691	0.0630478	0.153225	0.0137159	0.0254391	0.0349783	0.0247111
CEACAM7	c427g1i1,c427g1i2,	0.414099	2.72445	3.91992	0.0172488	0.0842471	0.26968	0.255738	0.194984	0.240134	0.799887	0.70786	0.454953	0.654233
CEACAM8	c30032g1i2,	-0.00973867	-1.27208	-0.800742	0.468143	0.603372	0.0311558	0.0686101	0.0368311	0.0455324	0.0427334	0.031954	0.0326936	0.0357937
CEBPA	c28003g2i1,	-0.341862	-1.35929	-1.28901	0.266887	0.411721	1.51105	0.79891	1.57011	1.29336	0.944515	0.791439	1.11853	0.951494
CEBPB	c23604g1i1,	-1.23877	-1.28605	-0.809542	0.463609	0.599096	2.80354	7.65436	6.25039	5.56943	5.01383	4.65558	3.32254	4.33065
CEBPD	c6477g1i1,	2.58388	1.33539	1.20617	0.294214	0.440665	4.5345	10.9922	7.58584	7.70418	11.8462	10.7381	8.27994	10.2881
CEBPG	c10005g1i1,c10005g1i2,c24717g1i1,	0.0436319	1.19445	0.740106	0.500322	0.630881	0.26927	0.210735	0.193164	0.224389	0.221006	0.206789	0.376269	0.268021
CEBPZ	c22818g1i2,	0.0198522	1.09397	1.35674	0.24638	0.389645	0.189051	0.231795	0.212965	0.21127	0.237789	0.24004	0.215539	0.231123
CECR1	c22913g1i1,	-0.0228429	-2.50274	-4.63433	0.00977545	0.0657681	0.0382103	0.04057	0.0353509	0.0380437	0.023926	0.0138315	0.00784493	0.0152008
CECR2	c28286g1i1,c28286g1i3,	0.120956	1.26133	1.84891	0.138164	0.265707	0.481101	0.458852	0.448582	0.462845	0.554413	0.489338	0.707653	0.583802
CECR5	c43972g1i1,c9890g1i1,c9890g1i2,	-0.0963931	-1.10035	-2.68118	0.0551608	0.152814	1.04138	1.0789	1.05056	1.05695	0.988162	1.00082	0.892682	0.960554
CECR6	c32625g1i1,	0.00479689	1.78371	1.02808	0.362015	0.507987	0.00692493	0.0114374	0	0.00612077	0.0173447	0.00877347	0.00663485	0.0109177
CELF1	c29871g5i1,c29871g5i2,c29871g5i3,c29871g5i4,	0.148478	1.428	2.97828	0.0408081	0.130362	0.4256	0.320981	0.294142	0.346908	0.508519	0.438796	0.538842	0.495386
CELF2	c30759g1i1,c30759g1i2,c30759g1i3,c30759g1i4,c30759g1i5,c30759g5i1,c30759g5i2,c30759g5i4,c30759g5i5,	0.235031	1.21225	2.63209	0.0580589	0.157471	1.14574	0.983126	1.19319	1.10735	1.38441	1.21911	1.42364	1.34239
CELSR1	c25039g4i1,c25039g4i2,c4641g2i1,	1.24146	1.57283	3.44839	0.0260929	0.104674	2.66212	2.25092	1.5887	2.16725	3.4704	3.07345	3.68227	3.40871
CELSR2	c25039g3i1,c43422g1i1,c4641g1i1,c56538g1i1,c57990g1i1,c68667g1i1,c77337g1i1,	0.371149	1.40876	2.90381	0.0439497	0.135173	1.0206	1.02768	0.675698	0.907989	1.25437	1.2017	1.38134	1.27914
CENPE	c30427g1i1,c30427g2i1,c69610g1i1,	0.0772969	2.46346	2.18215	0.0945168	0.210686	0.10205	0.0296099	0.0267931	0.0528178	0.103623	0.105705	0.181017	0.130115
CENPF	c21688g2i1,c21688g3i1,c23539g1i1,c44037g1i1,c56155g1i1,c7626g1i1,	1.4951	3.05643	2.93407	0.0426404	0.133225	1.49353	0.433549	0.254021	0.727033	1.7117	2.1101	2.84459	2.22213
CENPI	c23172g1i1,	0.0556375	2.50153	2.20873	0.091756	0.207159	0.0822221	0.0157703	0.013169	0.0370538	0.0930048	0.0732554	0.111814	0.0926913
CENPJ	c30359g1i1,c30359g1i2,	0.141828	5.58269	4.2689	0.0129614	0.0740515	0.0495924	0.0218421	0.0214112	0.0309486	0.165617	0.121472	0.231239	0.172776
CENPK	c27217g1i1,	0.0533385	1.31495	2.79424	0.0490993	0.1435	0.191393	0.169999	0.146677	0.169356	0.206831	0.210522	0.250732	0.222695
CENPL	c28089g1i1,c28089g1i2,c28089g1i3,c28089g1i4,	0.0755628	3.21515	2.35376	0.0781935	0.187183	0.0804569	0.00851823	0.0133603	0.0341118	0.0775068	0.0993204	0.152197	0.109675
CENPM	c14243g1i1,c14243g1i2,	-0.00905437	-1.03306	-0.31749	0.766754	0.842594	0.28258	0.267133	0.298986	0.2829	0.325946	0.235534	0.260055	0.273845
CENPN	c67206g1i1,	0.027328	1.60626	1.57497	0.190384	0.326351	0.0790441	0.033979	0.0222059	0.0450763	0.0705132	0.0740793	0.0726207	0.0724044
CENPO	c50233g1i1,	-0.00963609	-2.94488	-1.74921	0.15516	0.285443	0.011732	0.0193769	0.0126631	0.0145907	0	0.0148638	0	0.0049546
CENPP	c27743g1i1,c27743g1i2,	-0.0299531	-1.15127	-0.977279	0.383767	0.524188	0.221281	0.182736	0.279893	0.22797	0.203508	0.175218	0.215324	0.198017
CENPQ	c25762g1i1,c25762g1i2,	0.0129198	1.08628	0.461146	0.668654	0.768271	0.119894	0.164147	0.165166	0.149736	0.162	0.121918	0.204048	0.162655
CENPT	c22777g1i1,c22777g1i2,	0.0201712	1.35823	2.37102	0.0767353	0.185433	0.0628714	0.0581122	0.0479385	0.0563074	0.0664561	0.0723466	0.090633	0.0764786
CENPU	c29654g1i1,c29654g1i2,c29654g1i3,c29654g1i4,c29654g1i5,c29654g1i6,	-0.138644	-1.38667	-17.7288	5.94672e-05	0.0180461	0.493258	0.512238	0.486108	0.497201	0.359478	0.357401	0.358794	0.358558
CENPV	c28136g2i2,	0.122197	1.86348	5.01868	0.00739224	0.0587953	0.17906	0.128655	0.116836	0.141517	0.253382	0.293506	0.244254	0.263714
CEP104	c28786g1i1,c28786g1i2,c28786g1i3,	-0.394054	-1.97585	-9.2071	0.000773135	0.028178	0.83579	0.765436	0.792357	0.797861	0.445738	0.436845	0.328837	0.403807
CEP112	c371g1i1,c371g2i1,c92185g1i1,	0.0466257	1.71227	3.76894	0.0196225	0.0903213	0.0721781	0.0538372	0.0703669	0.0654607	0.090391	0.120944	0.124924	0.112086
CEP120	c94915g1i1,	0.00617889	3.47739	2.37173	0.0766762	0.185408	0.00748236	0	0	0.00249412	0.00937041	0.0094797	0.00716892	0.00867301
CEP135	c19134g1i1,c2081g1i1,c2081g2i1,c38675g1i1,c48891g1i1,c77990g1i1,	0.0497879	2.8645	3.18258	0.0334525	0.117897	0.024536	0.0202621	0.035311	0.0267031	0.0563334	0.0673524	0.105787	0.076491
CEP152	c10563g2i1,c46968g1i1,c7619g1i1,c78025g1i1,c96233g1i1,	0.0446237	2.08712	2.63574	0.0578378	0.157237	0.0619692	0.018609	0.0425646	0.0410476	0.0705511	0.0785113	0.107952	0.0856714
CEP164	c10571g1i1,	0.0275543	1.43546	1.75259	0.154547	0.284714	0.0694285	0.059704	0.060694	0.0632755	0.0926963	0.0632452	0.116548	0.0908298
CEP170	c41511g1i1,c46115g1i1,c51148g1i1,c68936g1i1,c70480g1i1,c78500g1i1,	0.549195	2.93884	6.31836	0.00320981	0.0426975	0.344254	0.255279	0.250244	0.283259	0.827048	0.694278	0.976036	0.832454
CEP170B	c25759g1i1,c25759g1i2,c43303g1i1,c5951g1i1,c5951g2i1,c90099g1i1,	0.0244831	1.82936	1.72179	0.160213	0.291318	0.0370938	0.0329888	0.0184789	0.0295205	0.0357337	0.0469956	0.0792814	0.0540035
CEP19	c11760g1i1,c25202g1i1,c48772g1i1,c82785g1i1,	0.105652	1.67622	4.0386	0.0156221	0.0801748	0.161304	0.157115	0.150296	0.156238	0.215819	0.30567	0.264183	0.261891
CEP192	c5200g1i1,c5200g1i2,	0.0454194	1.1811	0.604352	0.578214	0.696773	0.297745	0.256344	0.198295	0.250795	0.241973	0.212691	0.433978	0.296214
CEP250	c21051g2i1,c22091g1i1,c80663g1i1,	0.318434	2.84453	7.83547	0.00143266	0.0330495	0.200823	0.160123	0.156965	0.172637	0.546357	0.508861	0.417996	0.491071
CEP290	c35597g1i1,c68208g1i1,c89634g1i1,c90304g1i1,c90996g1i1,c93360g1i1,c98407g1i1,	0.107979	1.75069	1.50878	0.205853	0.343832	0.106938	0.0706485	0.253935	0.14384	0.227668	0.189678	0.338113	0.25182
CEP295	c92393g1i1,	0.00508022	1.66697	0.786458	0.475576	0.609872	0	0.00990481	0.0129459	0.00761691	0.00751028	0.00759787	0.0229833	0.0126971
CEP350	c19009g1i1,c19009g2i1,c35754g1i1,c45067g1i1,c4692g2i1,	0.0372961	1.83451	2.6818	0.0551252	0.152771	0.0618455	0.0376707	0.0345604	0.0446922	0.0675639	0.0750204	0.103381	0.0819884
CEP41	c18971g2i1,	0.0297859	1.65808	3.88639	0.0177449	0.0854235	0.0559235	0.037445	0.0424163	0.0452616	0.0832847	0.065107	0.076751	0.0750476
CEP44	c55594g1i1,	0.0156966	1.46815	1.8932	0.131265	0.257308	0.0441828	0.0389191	0.0174861	0.0335293	0.0516429	0.0466475	0.0493874	0.0492259
CEP55	c28647g1i1,	0.467773	4.20656	4.0496	0.0154809	0.0799441	0.286448	0.0623251	0.0888665	0.14588	0.485466	0.565014	0.790479	0.613653
[truncated: 10,812 more rows]
