# Supplementary material for: Tetrapod limb and sarcopterygian fin regeneration share a core genetic programme
Source: Nat Commun. 2016 Nov 2;7:13364. doi: 10.1038/ncomms13364 (PMC5097137; doi:10.1038/ncomms13364)
Supplement: Supplementary Data 5 — Gene ontology enrichment among up or downregulated lungfish genes in fin blastemas relative to non-regenerating fins. [file ncomms13364-s6.xlsx]

## Sheet: Upregulated
Supplementary Data 5. Gene ontology enrichment among up or downregulated lungfish genes in fin blastemas relative to non-regenerating fins.
GOTERM_BP_ALL Term	Genes	Count	%	p value	Fold Enrichment	Bonferroni	FDR
collagen fibril organization	ADAMTS14, LUM, COL1A2, COL12A1, COL1A1, LOX, SERPINH1, COL5A2, COL11A1, COL5A1, DPT, TGFB2	12	1.5	3.3e-08	8.9	9.8e-05	5.9e-05
extracellular matrix organization	ADAMTS14, SPOCK2, LUM, MMP9, POSTN, DCN, SERPINH1, TGFB2, FOXF2, TGFBI, COL6A2, COL12A1, LOX, COL11A1, DPT, COL4A2, HSPG2, COL5A2, COL5A1, EMILIN1, EGFLAM, ITGA8, KAZALD1, COL1A2, LAMC1, COL1A1, MUC5AC	27	3.3	1e-12	5.6	3.1e-09	1.9e-09
morphogenesis of a branching structure	BMP4, NRP1, TGFBR2, HOXD13, FGF10, MGP, GLI2, MMP14, CXCL12, GLI3, TGFB1, SEMA5A, EDNRA, DLX2, SPRY2, EPHA7, EYA1, TIMELESS, NKX3-1	19	2.3	5.2e-09	5.5	1.6e-05	9.5e-06
response to mechanical stimulus	BMP4, SLC12A2, SOX2, TGFBR2, MGP, MMP14, MMP13, JUNB, FOS, BTG2, PKD2, COL1A1, COL11A1, MYC	14	1.7	1.3e-06	5.4	0.0038	0.0023
branching morphogenesis of a tube	BMP4, NRP1, TGFBR2, HOXD13, FGF10, MGP, GLI2, MMP14, CXCL12, GLI3, EDNRA, SEMA5A, SPRY2, EYA1, TIMELESS, NKX3-1	16	2	2.1e-07	5.3	0.00063	0.00038
chromosome segregation	KIFC1, DLGAP5, KIF18A, CENPF, BIRC5, ESPL1, PTTG1, BRCA1, NCAPD3, SMC4, NCAPD2, NCAPH, MAD2L1, NCAPG, INCENP, SKA3, SKA1, CDCA5	18	2.2	1.4e-07	4.8	0.00043	0.00026
cell cycle checkpoint	CDC6, BLM, TIPIN, CENPF, TTK, BIRC5, ATR, CHEK2, BRCA1, GTSE1, TGFB1, CDT1, CCNE2, CCND1, MAD2L1BP, MAD2L1, BUB1B, H2AFX, ZWILCH, CCNA2	20	2.5	2.9e-08	4.7	8.8e-05	5.3e-05
regulation of ossification	BMP4, ENPP1, IL6ST, SOX2, MGP, SKI, SOX9, ANKH, TGFB1, TGFB2, CALCA, ACVR2B, CYP27B1, DLX5, RUNX2, CHRD, TWIST2	17	2.1	4.7e-07	4.7	0.0014	0.00084
axon guidance	KLF7, CDK5R1, NRP1, NTF3, EFNB1, OTX2, GAS1, GLI2, NTN1, CXCL12, EPHB1, SLIT3, SEMA5A, SEMA6A, EPHA4, EPHA7, ROBO1, LHX2, KAL1, ROBO2, UNC5C, NGFR, ETV4	23	2.8	3.2e-09	4.6	9.7e-06	5.8e-06
nuclear division	KIFC1, CETN3, TIPIN, CETN2, ANLN, PTTG1, CEP55, AURKB, SPC24, FAM83D, NCAPH, CDCA8, OIP5, NCAPG, INCENP, CDCA2, SKA3, SKA1, ZWILCH, CDCA5, CCNA2, ERCC6L, CDCA3, CDC6, DLGAP5, CCNF, KIF18A, CENPF, CDC20, BIRC5, ESPL1, UBE2C, NCAPD3, CDK2, SMC4, NCAPD2, CCNB1, MAD2L1, TIMELESS, RCC2, PLK1, BUB1B, MAPRE2, ANAPC7	44	5.4	6.3e-16	4.3	2e-12	1.2e-12
mitosis	KIFC1, CETN3, TIPIN, CETN2, ANLN, PTTG1, CEP55, AURKB, SPC24, FAM83D, NCAPH, CDCA8, OIP5, NCAPG, INCENP, CDCA2, SKA3, SKA1, ZWILCH, CDCA5, CCNA2, ERCC6L, CDCA3, CDC6, DLGAP5, CCNF, KIF18A, CENPF, CDC20, BIRC5, ESPL1, UBE2C, NCAPD3, CDK2, SMC4, NCAPD2, CCNB1, MAD2L1, TIMELESS, RCC2, PLK1, BUB1B, MAPRE2, ANAPC7	44	5.4	6.3e-16	4.3	2e-12	1.2e-12
organelle fission	KIFC1, CETN3, TIPIN, CETN2, ANLN, PTTG1, CEP55, AURKB, SPC24, FAM83D, NCAPH, CDCA8, OIP5, NCAPG, INCENP, CDCA2, SKA3, SKA1, ZWILCH, CDCA5, CCNA2, ERCC6L, CDCA3, CDC6, DLGAP5, CCNF, KIF18A, CENPF, MUL1, CDC20, BIRC5, ESPL1, UBE2C, NCAPD3, CDK2, SMC4, NCAPD2, CCNB1, MAD2L1, TIMELESS, RCC2, PLK1, BUB1B, MAPRE2, ANAPC7	45	5.6	5.7e-16	4.2	1.7e-12	1e-12
M phase of mitotic cell cycle	KIFC1, CETN3, TIPIN, CETN2, ANLN, PTTG1, CEP55, AURKB, SPC24, FAM83D, NCAPH, CDCA8, OIP5, NCAPG, INCENP, CDCA2, SKA3, SKA1, ZWILCH, CDCA5, CCNA2, ERCC6L, CDCA3, CDC6, DLGAP5, CCNF, KIF18A, CENPF, CDC20, BIRC5, ESPL1, UBE2C, NCAPD3, CDK2, SMC4, NCAPD2, CCNB1, MAD2L1, TIMELESS, RCC2, PLK1, BUB1B, MAPRE2, ANAPC7	44	5.4	1.2e-15	4.2	3.7e-12	2.2e-12
extracellular structure organization	ADAMTS14, SPOCK2, MMP9, TNC, LUM, POSTN, DCN, CDH2, CACNB4, SERPINH1, TGFB2, PCDHB16, TGFBI, FOXF2, COL6A2, COL12A1, LOX, COL11A1, DPT, COL4A2, HSPG2, COL5A2, COL5A1, EMILIN1, EGFLAM, KAZALD1, ITGA8, COL1A2, MUC5AC, COL1A1, LAMC1	31	3.8	8.3e-11	4.1	2.5e-07	1.5e-07
regulation of cell cycle process	CDC7, EDN3, HOXA13, DLGAP5, SMAD6, TIPIN, CENPF, TTK, IGF2, ESPL1, ANLN, BIRC5, GAS1, UBE2C, BRCA1, TGFB1, GTSE1, CDT1, MAD2L1BP, MAD2L1, TIMELESS, MYO16	22	2.7	5.6e-08	4.1	0.00017	0.0001
cell division	KIFC1, PRC1, PTTG1, AURKB, TGFB2, FAM83D, CCNE2, CDCA8, OIP5, INCENP, CDCA2, CDCA5, CCNA2, CDCA3, CDC7, CDC6, CCNF, LIG3, ESPL1, LIG4, UBE2C, MCM5, CDK2, NCAPD3, NCAPD2, CCND1, MAD2L1, RCC2, TIMELESS, BUB1B, MAPRE2, CDCA7L, ANAPC7, CETN3, TIPIN, CETN2, ANLN, CEP55, SPC24, NCAPH, NCAPG, SKA3, SKA1, ZWILCH, ERCC6L, CENPF, BIRC5, CDC20, CENPJ, SMC4, CCNB1, CCNB3, PLK1	53	6.5	4.3e-17	3.9	1.3e-13	7.8e-14
M phase	KIFC1, XRCC2, PRC1, TTK, PTTG1, AURKB, FAM83D, CDCA8, OIP5, INCENP, PSMC3IP, CDCA2, H2AFX, CDCA5, CCNA2, CDCA3, CDC6, CCNF, LIG3, ESPL1, TACC3, UBE2C, CDK2, NCAPD3, NCAPD2, MAD2L1, RCC2, TIMELESS, BUB1B, MAPRE2, ANAPC7, CETN3, TIPIN, CETN2, ANLN, CEP55, SPC24, NCAPH, NCAPG, CYP26B1, SKA3, SKA1, ZWILCH, ERCC6L, MKI67, DLGAP5, KIF18A, CENPF, BIRC5, CDC20, RAD54L, SMC4, CCNB1, CCNB3, PLK1, SMC1B	56	6.9	5.9e-17	3.7	3.3e-13	2e-13
regulation of mitotic cell cycle	EDN3, HOXA13, TTK, ANLN, AFAP1L2, TGFB1, GTSE1, CDT1, ZWILCH, MYC, CCNA2, CDC6, DLGAP5, SMAD6, CENPF, ESPL1, BIRC5, IGF2, GAS1, UBE2C, CDK2, CCND1, MAD2L1BP, MAD2L1, MYO16, BUB1B	26	3.2	3.3e-08	3.7	0.0001	6e-05
tube morphogenesis	BMP4, NRP1, SHROOM3, TGFBR2, PTK7, MGP, HOXD13, FGF10, PAX3, GLI2, MMP14, GLI3, CXCL12, ZIC3, ZIC2, SEMA5A, EDNRA, SPRY2, EYA1, TIMELESS, NKX3-1, APAF1	22	2.7	3.8e-07	3.7	0.0011	0.00068
cell fate commitment	BMP4, EVX1, NTF3, SOX2, FGF10, PAX3, GAS1, GLI2, SOX9, GLI3, TGFB2, DLX2, SPRY2, DLX1, EYA1, CDON, SALL1, CYP26B1, PRDM1, NR2F2, FGF1, RUNX2	22	2.7	1.8e-06	3.4	0.0053	0.0032
cell cycle phase	KIFC1, XRCC2, PRC1, TTK, AURKB, PTTG1, GTSE1, FAM83D, CDCA8, OIP5, INCENP, PSMC3IP, CDCA2, H2AFX, CDCA5, CCNA2, CDCA3, CDC7, CDC6, POLE, CCNF, LIG3, SKP2, ESPL1, TACC3, UBE2C, NCAPD3, CDK2, NCAPD2, CCND1, MAD2L1, TIMELESS, RCC2, BUB1B, MAPRE2, ANAPC7, BLM, CETN3, TIPIN, CETN2, ANLN, CEP55, SPC24, NCAPH, NCAPG, CYP26B1, SKA3, SKA1, ZWILCH, ERCC6L, MKI67, DLGAP5, KIF18A, CENPF, CDC20, BIRC5, RAD54L…	63	7.8	1.4e-16	3.3	3.3e-13	2e-13
neuron projection morphogenesis	CDK5R1, NRP1, GJA1, GLI2, CXCL12, EPHB1, SEMA5A, IGF1R, ROBO1, KAL1, BCL11B, LHX2, ROBO2, UNC5C, TOP2B, ETV4, KLF7, NTF3, EFNB1, OTX2, ITGA1, GAS1, NTN1, SLIT3, SEMA6A, EPHA4, EPHA7, ADM, DLX5, VCAN, NGFR, SLITRK6	32	4	1.5e-08	3.2	4.6e-05	2.8e-05
axonogenesis	CDK5R1, NRP1, GLI2, CXCL12, EPHB1, SEMA5A, IGF1R, ROBO1, BCL11B, LHX2, KAL1, ROBO2, UNC5C, TOP2B, ETV4, KLF7, NTF3, EFNB1, OTX2, GAS1, NTN1, SLIT3, SEMA6A, EPHA4, EPHA7, DLX5, VCAN, NGFR, SLITRK6	29	3.6	8.3e-08	3.2	0.00025	0.00015
mitotic cell cycle	KIFC1, PRC1, TTK, PTTG1, AURKB, GTSE1, FAM83D, CDCA8, CEP250, OIP5, INCENP, CDCA2, CDCA5, CCNA2, CDCA3, CDC7, CDC6, POLE, CCNF, SKP2, ESPL1, UBE2C, CDK2, NCAPD3, NCAPD2, CCND1, MAD2L1, RCC2, TIMELESS, BUB1B, MAPRE2, ANAPC7, BLM, CETN3, TIPIN, CETN2, ANLN, CEP55, SPC24, NCAPH, NCAPG, SKA3, SKA1, ZWILCH, ERCC6L, DLGAP5, KIF18A, CENPF, BIRC5, CDC20, SMC4, CCNB1, PLK1, POLD1	54	6.7	2e-13	3.1	6.1e-10	3.7e-10
skeletal system development	ALPL, WNT5A, FGFR1, AEBP1, HOXA13, MMP9, MMP8, HOXD13, POSTN, PRRX2, SOX9, GLI2, GLI3, TGFB1, CYP27B1, NKX3-2, COL12A1, COL11A1, RUNX2, MYC, BMP4, TGFBR2, HSPG2, MGP, IGF2, GAS1, SPARC, MMP14, MMP13, COL5A2, ANKH, PRELP, DLX2, ACVR2B, EYA1, DLX1, DLX5, KAZALD1, NAB1, COL1A2, ROR2, SP7, COL1A1, CHRD, IGFBP4, CDH11	46	5.7	2.4e-11	3.1	7.3e-08	4.4e-08
cell morphogenesis involved in differentiation	CDK5R1, NRP1, GLI2, CXCL12, EPHB1, SEMA5A, IGF1R, ROBO1, BCL11B, LHX2, KAL1, ROBO2, UNC5C, TOP2B, ETV4, KLF7, NTF3, EFNB1, OTX2, GAS1, NTN1, SLIT3, SEMA6A, EPHA4, EPHA7, DLX5, VCAN, NGFR, SLITRK6	35	4.3	9.6e-09	3.1	2.9e-05	1.7e-05
positive regulation of cell differentiation	XRCC2, IL6ST, SOX2, GLI2, GLI3, TGFB1, TGFB2, CALCA, AGTR1, METRN, CYP27B1, ROBO1, ROBO2, RUNX1, RUNX2, BMP4, SH3PXD2B, NTF3, SOCS3, TBX5, TGFBR2, IGF2, LIG4, NTN1, JUNB, LEP, VEGFC, ACVR2B, CNTF, ID2, DLX5, NGFR, SASH3	33	4.1	2.5e-08	3.1	7.4e-05	4.4e-05
regulation of cell cycle	EDN3, CDK5R1, BLM, HOXA13, TIPIN, TTK, AFAP1L2, ANLN, CHEK2, GTSE1, TGFB1, CDT1, TGFB2, CCNE2, H2AFX, ZWILCH, MYC, CCNA2, CDC7, BMP4, CDC6, SMAD6, DLGAP5, SKP2, CENPF, IGF2, BIRC5, ESPL1, GAS1, ATR, UBE2C, TACC3, BRCA1, JUNB, CDK2, CCNB1, CCND1, MAD2L1, MAD2L1BP, TIMELESS, ID2, GADD45G, MYO16, BUB1B, NGFR, GADD45B	46	5.7	8.7e-11	3	2.6e-07	1.6e-07
pattern specification process	SHROOM3, NRP1, EVX1, FGF10, HOXD13, GLI2, GLI3, CXCL12, TCF7L1, ZIC3, SEMA5A, EDNRA, LHX2, CYP26B1, NKX3-2, PKD2, NKX3-1, NR2F2, MLLT3, MDFI, BMP4, EMX1, FOXJ1, TBX5, EFNB1, SMAD6, TGFBR2, GAS1, DLX2, HHEX, ACVR2B, DLX1, EYA1, BTG2, SFRP2, ROR2, CHRD	37	4.6	8.6e-09	3	2.6e-05	1.5e-05
tube development	WNT5A, FGF7, SHROOM3, NRP1, PTK7, FGF10, HOXD13, PAX3, GLI2, GLI3, CXCL12, ZIC3, ZIC2, SEMA5A, EDNRA, SPRY2, NKX3-1, ROBO2, LOX, FGF1, BMP4, TBX5, TGFBR2, MGP, MMP14, HHEX, ACVR2B, EYA1, TIMELESS, SALL1, APAF1	31	3.8	1.2e-07	3	0.00035	0.00021
cell morphogenesis involved in neuron differentiation	CDK5R1, NRP1, SOX9, GLI2, CXCL12, EPHB1, TGFB1, TGFB2, SEMA5A, IGF1R, ROBO1, KAL1, BCL11B, LHX2, ROBO2, UNC5C, LAMB1, TOP2B, ETV4, FN1, KLF7, NTF3, EFNB1, OTX2, GAS1, NTN1, SLIT3, SEMA6A, EPHA4, EPHA7, DLX5, VCAN, LAMC1, NGFR, SLITRK6	29	3.6	4.5e-07	3	0.0013	0.00081
DNA replication	HMGB2, BLM, TIPIN, RNASEH1, CDT1, TK1, CCNE2, CDC7, CDC6, POLE, LIG3, CENPF, LIG4, ATR, MCM2, MCM3, RMI1, MCM4, CDK2, MCM5, BRCA1, MCM6, POLD1, RRM2, RRM1, PCNA, CHAF1B	27	3.3	7.6e-07	3	0.0023	0.0014
positive regulation of cell proliferation	EDN3, HRAS, E2F3, NRP1, FGF7, IL6ST, TTK, FGF10, PRRX2, PAX3, GLI2, DDR2, TGFB1, TGFB2, S1PR2, S1PR3, PDGFC, FGF1, CCNA2, MYC, CDC7, EFNB1, LIG4, IRS1, VASH2, CDK2, VEGFC, CCND1, ADM, NGFR, LAMC1, FGFR1, BLM, SOX2, TIPIN, SOX4, TIMP1, IGF1R, RTKN2, ADRA2A, LAMB1, FIGF, RUNX2, TRAF5, BMP4, TGFBR2, IGF2, GAS1, NTN1, CLEC11A, LAMA1, CCL14, CNTF, ID2, DLX5, SASH3	56	6.9	1.6e-12	2.9	4.8e-09	2.9e-09
cell projection morphogenesis	CDK5R1, NRP1, GJA1, GLI2, CXCL12, EPHB1, SEMA5A, IGF1R, ROBO1, KAL1, BCL11B, LHX2, ROBO2, UNC5C, TOP2B, ETV4, KLF7, NTF3, FOXJ1, EFNB1, OTX2, ITGA1, GAS1, NTN1, SLIT3, SEMA6A, EPHA4, EPHA7, ADM, DLX5, VCAN, NGFR, SLITRK6	33	4.1	1.2e-07	2.9	0.00037	0.00022
cell cycle process	KIFC1, XRCC2, PRC1, TTK, AURKB, PTTG1, GTSE1, TGFB1, TGFB2, FAM83D, CGREF1, CDCA8, CEP250, OIP5, INCENP, PSMC3IP, CDCA2, H2AFX, MYC, CDCA5, CCNA2, CDCA3, CDC7, CDC6, POLE, CCNF, LIG3, SKP2, ESPL1, TACC3, UBE2C, NCAPD3, CDK2, NCAPD2, CCND1, MAD2L1, TIMELESS, RCC2, BUB1B, MAPRE2, ANAPC7, BLM, CETN3, TIPIN, CETN2, ANLN, CEP55, SPC24, NCAPH, CYP27B1, NCAPG, CYP26B1, PKD2, SKA3, SKA1, ZWILCH, ERCC6L, …	74	9.1	1.2e-15	2.8	3.7e-12	2.2e-12
neuron projection development	FGFR1, CDK5R1, NRP1, GJA1, GLI2, CXCL12, EPHB1, SEMA5A, IGF1R, ROBO1, KAL1, BCL11B, LHX2, ROBO2, UNC5C, LAMB1, TOP2B, ETV4, KLF7, NTF3, EFNB1, OTX2, ITGA1, GAS1, NTN1, SLIT3, SEMA6A, EPHA4, EPHA7, ADM, DLX5, VCAN, NGFR, SLITRK6	34	4.2	1.1e-07	2.8	0.00032	0.00019
cell part morphogenesis	CDK5R1, NRP1, GJA1, GLI2, CXCL12, EPHB1, SEMA5A, IGF1R, ROBO1, KAL1, BCL11B, LHX2, ROBO2, UNC5C, TOP2B, ETV4, KLF7, NTF3, FOXJ1, EFNB1, OTX2, ITGA1, MUL1, GAS1, NTN1, SLIT3, SEMA6A, EPHA4, EPHA7, ADM, DLX5, VCAN, NGFR, SLITRK6	34	4.2	1.1e-07	2.8	0.00032	0.00019
organ morphogenesis	HRAS, NRP1, FGF7, FGF16, FGF10, PRRX2, PAX3, GLI2, GLI3, ZIC3, TGFB1, ZIC2, TGFB2, SPRY2, PDGFC, COL11A1, CCNA2, MYC, SOCS3, MGP, KRT13, EDAR, SLIT3, HHEX, VEGFC, CCND1, EYA1, ACVR2B, TIMELESS, ADM, NAB1, COL1A2, ROR2, NGFR, COL1A1, SHROOM3, HOXA13, SOX2, PTK7, DCN, SOX9, EPHB1, TCF7L1, IGF1R, FOXQ1, NKX3-2, PKD2, COL8A1, LAMB1, RUNX2, ETV4, PHLDA2, OTOP1, BMP4, TBX5, TGFBR2, HSPG2, IGF2, GAS1, C…	71	8.8	3.7e-14	2.7	1.1e-10	6.7e-11
cell morphogenesis	CDK5R1, SHROOM3, NRP1, SHROOM4, PTK7, GJA1, SOX9, GLI2, CXCL12, EPHB1, TGFB1, TGFB2, SEMA5A, IGF1R, ROBO1, KAL1, BCL11B, LHX2, ROBO2, UNC5C, LAMB1, TOP2B, ETV4, FN1, NOX4, KLF7, NTF3, FOXJ1, EFNB1, OTX2, ITGA1, GAS1, NTN1, SLIT3, EPHA4, LAMA1, SEMA6A, EPHA7, ADM, DLX5, VCAN, LAMC1, NGFR, SLITRK6	44	5.4	9e-09	2.7	2.7e-05	1.6e-05
embryonic morphogenesis	WNT5A, SHROOM3, HOXA13, SOX2, CRABP2, PTK7, FGF10, HOXD13, PAX3, PRRX2, GLI2, GLI3, ZIC2, SPRY2, CYP26B1, NKX3-2, FBN2, COL11A1, MYC, OTOP1, BMP4, TBX5, TGFBR2, HSPG2, SKI, GAS1, MMP13, DLX2, VEGFC, ACVR2B, EYA1, SALL4, DLX5, CDON, ITGA8, ROR2, APAF1, CHRD	38	4.7	1.1e-07	2.7	0.00032	0.00019
positive regulation of developmental process	XRCC2, IL6ST, SOX2, GLI2, GLI3, TGFB1, TGFB2, CALCA, AGTR1, METRN, CYP27B1, ROBO1, ROBO2, RUNX1, RUNX2, ANGPTL4, BMP4, SH3PXD2B, NTF3, SOCS3, TBX5, TGFBR2, IGF2, LIG4, VASH2, NTN1, JUNB, LEP, VEGFC, ACVR2B, CNTF, ID2, DLX5, NGFR, SASH3	35	4.3	2.5e-07	2.7	0.00074	0.00044
cell cycle	KIFC1, E2F3, XRCC2, DBF4B, PRC1, CROCC, E2F7, TTK, AURKB, PTTG1, GTSE1, TGFB1, TGFB2, CDT1, CCNE2, FAM83D, CGREF1, CDCA8, CASP8AP2, CEP250, OIP5, INCENP, PSMC3IP, CDCA2, H2AFX, MYC, CCNA2, CDCA5, CDCA3, CDC7, CDC6, CCNF, POLE, LIG3, SKP2, ESPL1, LIG4, MCM2, UBE2C, TACC3, MCM3, NCAPD3, CDK2, NCAPD2, MCM6, HHEX, UHRF1, CCND1, MAD2L1, TIMELESS, RCC2, BUB1B, MAPRE2, ANAPC7, BLM, CETN3, TIPIN, CETN2, …	94	11.6	9.6e-18	2.6	2.9e-14	1.7e-14
cell adhesion	AEBP1, NRP1, PCDHGA7, POSTN, CXCL12, DDR2, MEGF10, HMCN2, CDH20, ROBO1, TGFBI, COL12A1, ROBO2, LOXL2, ADAM8, COL11A1, PCDHB7, EFNB1, SDK1, PTPRS, MGP, CERCAM, SIRPA, PCDHGB5, TNFAIP6, CPXM1, ROR2, VCAN, LAMC1, COL24A1, CDK5R1, CCR1, TNC, PCDHB15, PTK7, ITGA11, ITGB5, CTNND1, PCDHGC3, CDH2, NEO1, CLDN12, SOX9, DCHS1, SCARF2, SEMA5A, CALCA, COL7A1, PCDHB16, ITGAV, KAL1, TTYH1, COL6A3, ITGB6, PKD2, …	84	10.4	1.8e-15	2.6	5.3e-12	3.2e-12
biological adhesion	AEBP1, NRP1, PCDHGA7, POSTN, CXCL12, DDR2, MEGF10, HMCN2, CDH20, ROBO1, TGFBI, COL12A1, ROBO2, LOXL2, ADAM8, COL11A1, PCDHB7, EFNB1, SDK1, PTPRS, MGP, CERCAM, SIRPA, PCDHGB5, TNFAIP6, CPXM1, ROR2, VCAN, LAMC1, COL24A1, CDK5R1, CCR1, TNC, PCDHB15, PTK7, ITGA11, ITGB5, CTNND1, PCDHGC3, CDH2, NEO1, CLDN12, SOX9, DCHS1, SCARF2, SEMA5A, CALCA, COL7A1, PCDHB16, ITGAV, KAL1, TTYH1, COL6A3, ITGB6, PKD2, …	84	10.4	2e-15	2.6	6e-12	3.6e-12
vasculature development	NRP1, CSPG4, FGF10, PRRX2, CDH2, CXCL12, TGFB2, CALCA, EDNRA, SEMA5A, ROBO1, ITGAV, PLCD1, LOX, FGF1, NR2F2, FIGF, ANGPTL4, BMP4, PLAT, SELP, TGFBR2, ITGA4, MMP14, COL5A1, JUNB, DLX3, VEGFC, ID1, COL1A2, COL1A1	31	3.8	2e-06	2.6	0.0061	0.0037
cellular component morphogenesis	CDK5R1, SHROOM3, NRP1, SHROOM4, PTK7, GJA1, SOX9, GLI2, CXCL12, EPHB1, TGFB1, TGFB2, SEMA5A, IGF1R, ROBO1, KAL1, LHX2, BCL11B, ROBO2, UNC5C, LAMB1, TOP2B, ETV4, FN1, NOX4, KLF7, NTF3, FOXJ1, EFNB1, OTX2, ITGA1, CASC5, MUL1, GAS1, NTN1, SLIT3, EPHA4, LAMA1, SEMA6A, EPHA7, ADM, DLX5, VCAN, LAMC1, NGFR, SLITRK6	46	5.7	2.8e-08	2.5	8.5e-05	5.1e-05
anatomical structure morphogenesis	HRAS, FGF16, CRABP2, CSPG4, FGF10, HOXD13, CXCL12, TGFB1, ZIC3, ZIC2, TGFB2, S1PR3, ROBO1, FOXF2, ROBO2, PDGFC, UNC5C, CCNA2, SOCS3, EFNB1, MGP, KRT13, JUNB, HHEX, VEGFC, TIMELESS, COL1A2, ROR2, COL1A1, LAMC1, SLITRK6, WNT5A, CDK5R1, HOXA13, SOX2, PTK7, SOX9, EPHB1, SEMA5A, FOXQ1, LHX2, KAL1, NKX3-2, NKX3-1, LAMB1, RUNX2, FN1, ANGPTL4, OTOP1, BMP4, PLAT, KLF7, NTF3, TGFBR2, ITGA1, CASC5, MUL1, SK…	136	16.8	2.8e-23	2.4	8.3e-20	5e-20
cell motion	CTHRC1, EDN3, NRP1, PLXNA2, PAX3, GLI2, CXCL12, TGFB1, TGFB2, ROBO1, SEMA3F, ROBO2, UNC5C, NR2F2, TOP2B, FOXJ1, EFNB1, OTX2, CERCAM, MMP14, SLIT3, VEGFC, IGSF8, VCAN, LAMC1, NGFR, CDK5R1, CALD1, ITGA11, CDH2, EPHB1, SEMA5A, CALCA, KAL1, LHX2, ADRA2A, ETV4, FN1, PLAT, SELP, KLF7, NTF3, ITGA1, GAS1, ITGA4, GAS8, NTN1, COL5A1, EPHA4, LAMA1, SEMA6A, EPHA7, ITGA5, ID1	54	6.7	2.8e-09	2.4	8.3e-06	5e-06
neuron differentiation	EDN3, FGFR1, CDK5R1, NRP1, EVX1, SOX2, GJA1, PAX3, GLI2, CXCL12, GLI3, EPHB1, TGFB2, SEMA5A, IGF1R, ROBO1, LHX2, BCL11B, KAL1, ROBO2, UNC5C, LAMB1, TOP2B, ETV4, BMP4, KLF7, NTF3, EMX1, EFNB1, OTX2, ITGA1, GAS1, NTN1, EPHA2, SLIT3, LEP, SALL3, SEMA6A, EPHA4, DLX2, EPHA7, DLX1, CNTF, BTG2, ADM, PSD, DLX5, VCAN, NGFR, SLITRK6	50	6.2	1e-08	2.4	3.1e-05	1.9e-05
neuron development	FGFR1, CDK5R1, NRP1, GJA1, GLI2, CXCL12, EPHB1, TGFB2, SEMA5A, IGF1R, ROBO1, KAL1, BCL11B, LHX2, ROBO2, UNC5C, LAMB1, TOP2B, ETV4, KLF7, NTF3, EFNB1, OTX2, ITGA1, GAS1, NTN1, SLIT3, LEP, SALL3, EPHA4, SEMA6A, EPHA7, CNTF, ADM, DLX5, VCAN, NGFR, SLITRK6	38	4.7	1.3e-06	2.4	0.0038	0.0023
regulation of cell proliferation	EDN3, E2F3, HRAS, FGF7, NRP1, IL6ST, E2F7, FGF10, GJA1, HOXD13, TTK, PAX3, PRRX2, GLI2, DDR2, GLI3, TGFB1, TGFB2, S1PR2, EDNRA, AGTR1, S1PR3, CGREF1, PTGES, PDGFC, FGF1, MYC, CCNA2, CDC7, CDC6, FOXJ1, EFNB1, LIG4, VASH2, IRS1, CDK2, HHEX, VEGFC, CCND1, BTG2, TIMELESS, ADM, WFDC1, NGFR, LAMC1, FGFR1, BLM, SOX2, TIPIN, SOX4, SOX9, TIMP1, IGF1R, CYP27B1, BCL11B, RTKN2, ADRA2A, NKX3-1, LAMB1, FIGF, R…	84	10.4	1.3e-12	2.3	3.8e-09	2.3e-09
embryonic development	XRCC2, EVX1, CRABP2, HOXD13, FGF10, PRRX2, PAX3, GLI2, GLI3, TGFB1, TGFB2, ZIC2, EDNRA, SPRY2, FOXF2, COL11A1, MYC, EFNB1, FUT10, MBD3, LIG4, MMP13, JUNB, VEGFC, HHEX, EYA1, ACVR2B, LRAT, ROR2, PRDM1, COL1A1, WNT5A, CDK5R1, SHROOM3, HOXA13, SOX2, PTK7, TCF7L1, CYP26B1, NKX3-2, PKD2, NKX3-1, FBN2, OTOP1, BMP4, MDFI, TBX5, SMAD6, TGFBR2, HSPG2, SKI, GAS1, BRCA1, DLX2, DLX1, SALL4, SFRP2, CDON, ITGA…	62	7.7	7.6e-10	2.3	2.3e-06	1.4e-06
generation of neurons	EDN3, NRP1, XRCC2, EVX1, GJA1, PAX3, GLI2, GLI3, CXCL12, TGFB1, TGFB2, METRN, ROBO1, SEMA3F, ROBO2, UNC5C, NR2F2, TOP2B, EMX1, EFNB1, OTX2, LIG4, SLIT3, VEGFC, EYA1, BTG2, PSD, ADM, VCAN, NGFR, SLITRK6, FGFR1, CDK5R1, SOX2, CDH2, EPHB1, SEMA5A, IGF1R, LHX2, BCL11B, KAL1, LAMB1, ETV4, BMP4, KLF7, NTF3, ITGA1, GAS1, NTN1, EPHA2, SALL3, LEP, EPHA4, DLX2, SEMA6A, EPHA7, DLX1, CNTF, DLX5	59	7.3	7.3e-09	2.3	2.2e-05	1.3e-05
central nervous system development	CDK5R1, SHROOM4, EVX1, PLXNA2, SOX2, PAX3, GLI2, GLI3, CXCL12, EPHB1, ZIC2, IGF1R, NPTX1, LHX2, BCL11B, ROBO2, PDGFC, UNC5C, NR2F2, TOP2B, BMP4, EMX1, NTF3, JARID2, SOX11, OTX2, TGFBR2, HSPG2, MAL, LIG4, GAS1, TACC3, SLIT3, PCDH18, LEP, SALL3, DLX2, HHEX, EYA1, DLX1, CNTF, ITGA8, MYO16, APAF1, NGFR, CHRD	46	5.7	2.1e-07	2.3	0.00064	0.00039
tissue development	EDN3, FGF7, CRABP2, FGF10, POSTN, PRRX2, PAX3, GLI2, CBFA2T2, GLI3, TGFB1, TGFB2, ZIC2, EDNRA, PLOD1, SEMA3F, NR2F2, COL11A1, EFNB1, MGP, KRT13, MBD3, EDAR, MMP13, JUNB, VEGFC, EYA1, IGSF8, ACVR2B, TIMELESS, COL1A2, ROR2, NGFR, COL1A1, LAMC1, ALPL, WNT5A, SHROOM3, ENPP1, TNC, PTK7, CACNB4, SOX9, TCF7L1, FOXQ1, CYP27B1, COL7A1, LHX2, MSI1, RUNX2, OTOP1, NSDHL, BMP4, NTF3, TBX5, HSPG2, FZD2, SNAI2,…	68	8.4	1.6e-09	2.2	4.8e-06	2.9e-06
neurogenesis	EDN3, NRP1, XRCC2, EVX1, GJA1, PAX3, GLI2, CXCL12, GLI3, TGFB1, TGFB2, METRN, ROBO1, SEMA3F, ROBO2, UNC5C, NR2F2, TOP2B, EMX1, EFNB1, SOX11, OTX2, LIG4, TACC3, MMP14, SLIT3, VEGFC, EYA1, BTG2, PSD, ADM, NAB1, VCAN, NGFR, SLITRK6, FGFR1, CDK5R1, SOX2, CDH2, EPHB1, SEMA5A, IGF1R, LHX2, BCL11B, KAL1, LAMB1, ETV4, BMP4, KLF7, NTF3, ITGA1, GAS1, NTN1, EPHA2, SALL3, LEP, SEMA6A, EPHA4, DLX2, EPHA7, DLX…	63	7.8	2.7e-09	2.2	8.1e-06	4.9e-06
regulation of cell differentiation	CDK5R1, HMGB3, XRCC2, NRP1, ENPP1, IL6ST, SPOCK2, SOX2, FGF10, CDH2, SOX9, GLI2, GLI3, TGFB1, TGFB2, CALCA, AGTR1, METRN, CYP27B1, ROBO1, SEMA3F, ITGAV, ROBO2, RUNX1, RUNX2, TWIST2, BMP4, SH3PXD2B, NTF3, SOCS3, FOXJ1, TBX5, TGFBR2, SKI, IGF2, LIG4, NTN1, JUNB, LEP, DLX2, VEGFC, DLX1, ACVR2B, CCND1, EYA1, CNTF, ID2, DLX5, NGFR, CHRD, SASH3	51	6.3	1.6e-07	2.2	0.00048	0.00029
DNA metabolic process	XRCC2, RNASEH1, PTTG1, CDT1, CCNE2, FOS, FANCM, PSMC3IP, H2AFX, TOP2B, MYC, FANCB, CDC7, CDC6, GEN1, POLE, LIG3, MCM2, LIG4, MCM3, RMI1, MCM4, MCM5, CDK2, MCM6, EYA1, UHRF1, BTG2, RRM2, RRM1, GADD45G, HMGB2, BLM, UNG, TIPIN, SMUG1, TK1, BCL11B, DNMT3A, EME1, CENPF, TSN, ATR, RAD54L, BRCA1, POLD1, PCNA, APAF1, OGG1, CHAF1B, IGFBP4	51	6.3	3.8e-07	2.2	0.0011	0.00068
organ development	EDN3, HRAS, PLXNA2, MMP9, FGF16, CRABP2, CSPG4, FGF10, HOXD13, POSTN, CXCL12, TGFB1, ZIC3, ZIC2, TGFB2, AGTR1, PLOD1, ROBO1, FOXF2, ROBO2, PDGFC, UNC5C, LOX, CCNA2, EMX1, SOCS3, EFNB1, FUT10, MGP, KRT13, LIG4, TACC3, IRS1, JUNB, HHEX, VEGFC, IGSF8, TIMELESS, COL1A2, ROR2, PRDM1, LAMC1, COL1A1, WNT5A, HMGB2, CDK5R1, ENPP1, HOXA13, BLM, SOX2, PTK7, ITGA11, SOX4, CACNB4, NHS, SOX9, EPHB1, TIMP1, SEM…	167	20.6	5.4e-21	2.1	1.6e-17	9.8e-18
regulation of developmental process	EDN3, NRP1, XRCC2, IL6ST, FGF10, GLI2, GLI3, TGFB1, TGFB2, AGTR1, METRN, ROBO1, SEMA3F, ROBO2, TWIST2, SH3PXD2B, FOXJ1, SOCS3, MGP, LIG4, VASH2, JUNB, HHEX, VEGFC, CCND1, EYA1, ACVR2B, NAB1, NGFR, AKAP2, CDK5R1, HMGB3, SHROOM3, ENPP1, SPOCK2, SOX2, CDH2, SOX9, CALCA, CYP27B1, ITGAV, RUNX1, RUNX2, FN1, ANGPTL4, BMP4, COL4A2, NTF3, TBX5, TGFBR2, CENPF, IGF2, SKI, NTN1, ANKH, LEP, LAMA1, DLX2, DLX1,…	65	8	3.7e-08	2.1	0.00011	6.7e-05
anatomical structure development	EDN3, HRAS, XRCC2, HOXD13, POSTN, S1PR3, AGTR1, SERPINE2, PLOD1, FOXF2, COL12A1, CCNA2, EMX1, EFNB1, LIG3, KRT13, LIG4, PRELP, VEGFC, ROR2, PRDM1, LAMC1, CDK5R1, ENPP1, HOXA13, ITGA11, CACNB4, EPHB1, SEMA5A, LHX2, KAL1, LAMB1, BMP4, PLAT, KLF7, NTF3, TGFBR2, SKI, GAS1, MCAM, EPHA2, PCDH18, DLX3, DLX2, EPHA4, SEMA6A, LAMA1, DLX1, EPHA7, SFRP2, DLX5, CLTCL1, FGF7, NRP1, EVX1, EVX2, GJA1, GLI2, GLI3…	219	27	1.8e-22	1.9	5.4e-19	3.3e-19
system development	EDN3, HRAS, XRCC2, HOXD13, POSTN, AGTR1, SERPINE2, PLOD1, FOXF2, COL12A1, CCNA2, EMX1, EFNB1, LIG3, KRT13, LIG4, PRELP, VEGFC, ROR2, LAMC1, PRDM1, CDK5R1, HOXA13, ENPP1, ITGA11, CACNB4, EPHB1, SEMA5A, LHX2, KAL1, LAMB1, BMP4, PLAT, KLF7, NTF3, TGFBR2, GAS1, EPHA2, PCDH18, DLX3, DLX2, EPHA4, SEMA6A, LAMA1, EPHA7, DLX1, DLX5, FGF7, NRP1, EVX1, GJA1, GLI2, GLI3, EDNRA, SEMA3F, NR2F2, TOP2B, FGF1, CO…	202	24.9	1.8e-20	1.9	5.5e-17	3.3e-17
cell development	EDN3, NRP1, GJA1, PAX3, GLI2, CXCL12, TGFB1, TGFB2, EDNRA, ROBO1, SEMA3F, ROBO2, UNC5C, TOP2B, COL11A1, SOX11, EFNB1, OTX2, LIG4, SLIT3, ADM, VCAN, NGFR, LAMC1, SLITRK6, FGFR1, CDK5R1, SHROOM3, TNC, SOX2, CACNB4, SOX9, EPHB1, TIMP1, SEMA5A, IGF1R, LHX2, BCL11B, KAL1, LAMB1, RUNX2, ETV4, FN1, BMP4, KLF7, NTF3, ITGA1, CASC5, GAS1, NTN1, SALL3, LEP, CCNB1, EPHA4, SEMA6A, EPHA7, CNTF, DLX5	58	7.2	2.1e-06	1.9	0.0063	0.0038
multicellular organismal development	EDN3, HRAS, XRCC2, HOXD13, POSTN, AGTR1, SERPINE2, PLOD1, FOXF2, COL12A1, CCNA2, TWIST2, WNT10B, EMX1, EFNB1, LIG3, KRT13, LIG4, PRELP, VEGFC, ADAMTS9, ROR2, PRDM1, LAMC1, CDK5R1, ENPP1, HOXA13, ITGA11, CACNB4, EPHB1, SEMA5A, NRARP, KAL1, LHX2, LAMB1, MDFI, BMP4, PLAT, KLF7, NTF3, SMAD6, TGFBR2, SKI, ATR, GAS1, EPHA2, PCDH18, DLX3, DLX2, EPHA4, SEMA6A, LAMA1, DLX1, EPHA7, SFRP2, DLX5, FGF7, NRP1,…	236	29.1	1.6e-21	1.8	4.9e-18	2.9e-18
cell differentiation	EDN3, HRAS, XRCC2, MMP9, CSPG4, FGF10, CXCL12, TGFB1, ZIC2, TGFB2, SERPINE2, ROBO1, ROBO2, ATOH8, UNC5C, TWIST2, EMX1, EFNB1, MGP, LIG4, TACC3, JUNB, HHEX, VEGFC, ROR2, PRDM1, COL1A1, LAMC1, SLITRK6, WNT5A, FGFR1, CDK5R1, BLM, SOX2, PTK7, SOX4, CACNB4, NHS, SOX9, EPHB1, TIMP1, SEMA5A, LHX2, KAL1, LAMB1, ASF1B, RUNX1, RUNX2, FN1, ANGPTL4, MDFI, BMP4, KLF7, NTF3, TGFBR2, SUV39H1, ITGA1, CASC5, ITGA…	137	16.9	4.7e-12	1.8	1.4e-08	8.5e-09
cellular developmental process	EDN3, HRAS, XRCC2, MMP9, CSPG4, FGF10, CXCL12, TGFB1, ZIC2, TGFB2, SERPINE2, ROBO1, ROBO2, ATOH8, UNC5C, TWIST2, EMX1, EFNB1, MGP, LIG4, TACC3, JUNB, HHEX, VEGFC, ROR2, PRDM1, COL1A1, LAMC1, SLITRK6, WNT5A, FGFR1, CDK5R1, BLM, SOX2, PTK7, SOX4, CACNB4, NHS, SOX9, EPHB1, TIMP1, SEMA5A, KAL1, LHX2, LAMB1, ASF1B, RUNX1, RUNX2, FN1, ANGPTL4, MDFI, BMP4, KLF7, NTF3, TGFBR2, SUV39H1, ITGA1, CASC5, MUL1…	141	17.4	5.3e-12	1.8	1.6e-08	9.5e-09
nervous system development	EDN3, NRP1, XRCC2, EVX1, PLXNA2, GJA1, PAX3, GLI2, CXCL12, GLI3, TGFB1, ZIC2, TGFB2, FOS, METRN, SERPINE2, ROBO1, SEMA3F, PDGFC, ROBO2, ATOH8, UNC5C, NR2F2, FGF1, TOP2B, EMX1, EFNB1, SOX11, ENC1, FUT10, OTX2, LIG4, MMP14, TACC3, SLIT3, HHEX, VEGFC, EYA1, IGSF8, BTG2, ADM, PSD, NAB1, VCAN, NGFR, SLITRK6, FGFR1, CDK5R1, SHROOM3, SHROOM4, SPOCK2, SOX2, PCDHB15, PTK7, CDH2, EPHB1, SEMA5A, IGF1R, NPTX…	91	11.2	4.6e-08	1.8	0.00014	8.2e-05
positive regulation of macromolecule metabolic process	E2F3, HRAS, EVX1, IL6ST, GRIP1, GDF6, GJA1, HOXD13, TTK, PAX3, GLI2, TLR7, GLI3, ZIC3, TGFB1, TGFB2, EDNRA, AGTR1, FOS, FOXF2, PSMC3IP, H2AFX, PDGFC, NR2F2, MYC, CCNA2, EGR1, PCBD1, SOX11, UBE2C, IRS1, JUNB, CDK2, HHEX, VEGFC, CCND1, EYA1, MGEA5, PRDM1, ANAPC7, HMGB2, BLM, HOXA13, SOX2, GLIS1, SOX4, AFAP1L2, SOX9, TCF7L1, IGF1R, MEIS2, BCL11B, RUNX1, NFATC2, TCF4, RUNX2, ETV4, ARHGEF10L, BMP4, KL…	72	8.9	1.3e-06	1.8	0.004	0.0024
developmental process	EDN3, HRAS, XRCC2, HOXD13, POSTN, AGTR1, S1PR3, PLOD1, SERPINE2, FOXF2, COL12A1, CCNA2, TWIST2, WNT10B, EMX1, EFNB1, LIG3, KRT13, LIG4, PRELP, VEGFC, ADAMTS9, ROR2, PRDM1, LAMC1, CDK5R1, ENPP1, HOXA13, ITGA11, CACNB4, EPHB1, SEMA5A, NRARP, KAL1, LHX2, LAMB1, MDFI, BMP4, PLAT, KLF7, NTF3, SMAD6, TGFBR2, SKI, GAS1, ATR, MCAM, EPHA2, PCDH18, DLX3, LAMA1, DLX2, EPHA4, SEMA6A, DLX1, EPHA7, RGS2, SFRP2…	255	31.5	1.3e-22	1.7	4e-19	2.4e-19
cellular component organization	KIFC1, HRAS, HMGN2, CROCC, RNASEH1, POSTN, PTTG1, AURKB, MEGF10, AGTR1, CDCA8, INCENP, WDR77, FOXF2, CDCA2, COL12A1, H2AFX, CCNA2, CDCA5, CDCA3, PCBD1, RCOR1, EFNB1, COLEC12, ESPL1, H2AFJ, LIG4, LPCAT2, NCAPD3, NCAPD2, EGFLAM, MAD2L1, RCC2, TXNDC5, LAMC1, ANAPC7, KIF4A, CDK5R1, CACNB4, SERPINH1, EPHB1, SEMA5A, LHX2, KAL1, SKA3, CDA, SKA1, LAMB1, DNMT3A, KLF7, NTF3, TGFBR2, CDC20, SKI, GAS1, RAD54…	197	24.3	4e-15	1.7	1.2e-11	7.2e-12
positive regulation of biological process	EDN3, HRAS, XRCC2, IL6ST, GDF6, MMP9, FGF10, TTK, HOXD13, CXCL12, TLR7, TGFB1, CRADD, ZIC3, TGFB2, S1PR2, S1PR3, AGTR1, CASP8AP2, TIAM2, ROBO1, FOXF2, H2AFX, ROBO2, PDGFC, PDGFD, CCNA2, PCBD1, SOCS3, EFNB1, SKP2, ESPL1, LIG4, F7, VASH2, IRS1, JUNB, HHEX, VEGFC, CD37, EGFLAM, PRDM1, LAMC1, ANAPC7, SIVA1, FGFR1, HMGB2, CDK5R1, HOXA13, BLM, SOX2, TIPIN, SOX4, AFAP1L2, CACNB4, CHEK2, SOX9, TIMP1, MEI…	159	19.6	1.2e-11	1.7	3.6e-08	2.2e-08
positive regulation of cellular process	EDN3, HRAS, XRCC2, IL6ST, GDF6, MMP9, FGF10, TTK, HOXD13, CXCL12, TLR7, TGFB1, CRADD, ZIC3, TGFB2, S1PR2, S1PR3, AGTR1, CASP8AP2, TIAM2, ROBO1, FOXF2, H2AFX, ROBO2, PDGFC, PDGFD, CCNA2, PCBD1, SOCS3, EFNB1, SKP2, ESPL1, LIG4, F7, VASH2, IRS1, JUNB, HHEX, VEGFC, EGFLAM, LAMC1, ANAPC7, SIVA1, FGFR1, HMGB2, CDK5R1, HOXA13, BLM, SOX2, TIPIN, SOX4, AFAP1L2, CHEK2, SOX9, TIMP1, MEIS2, RTKN2, ADRA2A, TC…	148	18.3	1.4e-11	1.7	4.1e-08	2.5e-08
negative regulation of cellular process	EDN3, HRAS, XRCC2, IL6ST, FGF10, TTK, TGFB1, TGFB2, HTRA1, FOXF2, TGFBI, TWIST2, SOCS3, SKP2, ESPL1, TMSB10, LIG4, F7, IRS1, HHEX, MAD2L1, TIMELESS, TXNDC5, WFDC1, PRDM1, ANAPC7, COL1A1, HMGB2, HMGB3, ENPP1, BLM, SOX2, TIPIN, SOX4, SOX9, TIMP1, PEA15, MEIS2, DRAP1, ITGAV, NKX3-2, NKX3-1, CDA, TCF4, RUNX1, RUNX2, ANGPTL4, BMP4, MDFI, DNMT3A, SMAD6, TGFBR2, LMCD1, MUL1, SKI, CDC20, ATR, GAS1, GAS8,…	119	14.7	1.2e-06	1.5	0.0037	0.0022
multicellular organismal process	EDN3, HRAS, XRCC2, HOXD13, POSTN, PTTG1, AGTR1, S1PR3, HMCN1, PLOD1, SERPINE2, FOXF2, COL12A1, H2AFX, CCNA2, PRLH, TWIST2, WNT10B, EMX1, EFNB1, CRTAP, LIG3, KRT13, COLEC12, F7, LIG4, PRELP, VEGFC, ADAMTS9, HSD11B2, ROR2, PRDM1, LAMC1, CDK5R1, ENPP1, HOXA13, ITGA11, CACNB4, MYO9A, SERPINH1, EPHB1, SEMA5A, NRARP, KAL1, LHX2, LAMB1, MDFI, TECTA, BMP4, PLAT, DNMT3A, KLF7, NTF3, SMAD6, TGFBR2, SKI, GA…	273	33.7	4.4e-10	1.4	1.3e-06	8e-07

## Sheet: Downregulated
Supplementary Data 5. Gene ontology enrichment among up or downregulated lungfish genes in fin blastemas relative to non-regenerating fins.
GOTERM_BP_ALL Term	Genes	Count	%	p value	Fold Enrichment	Bonferroni	FDR
myofibril assembly	ACTC1, TCAP, XIRP1, MYL2, MYH11, MYOZ1, TTN, TPM1, TMOD1	9	2.1	1.8e-08	17.5	3.6e-05	3e-05
striated muscle contraction	MYL4, ACTC1, TCAP, TNNC2, TNNC1, MYBPC3, MYH2, MYL1, MYH7, TTN, TPM1, CACNA1S, TNNI2, TNNT3, SMPX, MYOM1, CHRNA1, CASQ2, DTNA	19	4.5	8.6e-18	16.9	1.8e-14	1.5e-14
cardiac muscle contraction	ACTC1, MYL4, TCAP, TNNC1, MYBPC3, MYL1, TPM1	7	1.7	4.2e-06	15.1	0.0084	0.0072
musculoskeletal movement	TNNT3, TCAP, TNNC2, TNNC1, CHRND, CHRNA1, TNNI2	7	1.7	4.2e-06	15.1	0.0084	0.0072
multicellular organismal movement	TNNT3, TCAP, TNNC2, TNNC1, CHRND, CHRNA1, TNNI2	7	1.7	4.2e-06	15.1	0.0084	0.0072
regulation of striated muscle contraction	CAV3, TNNT3, MYL2, MYBPC3, ATP2A1, MYBPH, ATP1A2, TNNI1	8	1.9	6e-07	14.9	0.0012	0.001
heart contraction	ACTC1, MYL4, TCAP, MYL2, TNNC1, MYBPC3, MYL1, TPM1	8	1.9	8.4e-07	14.2	0.0017	0.0014
heart process	ACTC1, MYL4, TCAP, MYL2, TNNC1, MYBPC3, MYL1, TPM1	8	1.9	8.4e-07	14.2	0.0017	0.0014
actomyosin structure organization	ACTC1, TCAP, XIRP1, MYL2, MYH11, MYOZ1, TTN, TPM1, TMOD1	9	2.1	2.3e-07	13.2	0.00047	0.0004
cellular component assembly involved in morphogenesis	ACTC1, AGFG1, TCAP, XIRP1, MYL2, MYH11, MYOZ1, PMP22, TTN, TPM1, TMOD1	11	2.6	9.4e-09	12.5	1.9e-05	1.6e-05
cardiac muscle tissue morphogenesis	ACTC1, TCAP, MYL2, TNNC1, MYBPC3, MYH7, TTN, TPM1	8	1.9	2.8e-06	12.1	0.0057	0.0048
muscle tissue morphogenesis	ACTC1, TCAP, MYL2, TNNC1, MYBPC3, MYH7, TTN, TPM1	8	1.9	2.8e-06	12.1	0.0057	0.0048
muscle cell development	CAV3, ACTC1, MYL2, TCAP, MYOZ1, TTN, TPM1, CACNA1S, DVL1, GPHN, XIRP1, MYH11, CHRNB1, CHRNA1, TMOD1	15	3.5	4.6e-11	11	9.4e-08	7.9e-08
striated muscle cell development	ACTC1, MYL2, TCAP, MYOZ1, TTN, TPM1, CACNA1S, DVL1, GPHN, XIRP1, MYH11, CHRNB1, CHRNA1, TMOD1	14	3.3	2.3e-10	11	4.7e-07	4e-07
muscle contraction	MYL4, TCAP, TNNC2, MYBPC2, TNNC1, MYBPC1, MYBPC3, MYL1, TTN, TPM1, ACTG2, DES, MYOM2, MYOM1, CHRNA1, DTNA, ACTC1, ACTA2, MYH2, MYH7, ACTN2, CACNG1, CACNA1S, MYH8, TNNI2, TRDN, TNNT3, MYH11, RYR1, SMPX, CHRND, TMOD4, CHRNB1, CACNA1C, KCNH2, CASQ2	36	8.5	1.8e-24	9.6	3.7e-21	3.1e-21
muscle system process	MYL4, TCAP, TNNC2, MYBPC2, TNNC1, MYBPC1, MYBPC3, MYL1, TTN, TPM1, ACTG2, DES, MYOM2, MYOM1, CHRNA1, DTNA, ACTC1, ACTA2, MYH2, MYH7, ACTN2, CACNG1, CACNA1S, MYH8, TNNI2, TRDN, TNNT3, MYH11, RYR1, SMPX, CHRND, TMOD4, CHRNB1, CACNA1C, KCNH2, CASQ2	36	8.5	5.1e-23	8.8	1e-19	8.8e-20
cardiac muscle tissue development	ACTC1, TCAP, XIRP1, MYL2, TNNC1, MYBPC3, MYH11, MYH7, TTN, CSRP3, TPM1	11	2.6	1e-06	7.9	0.0021	0.0017
regulation of muscle contraction	CAV3, TNNT3, MYOCD, MYL2, TNNC2, TNNC1, MYBPC3, ATP2A1, MYBPH, ATP1A2, TPM1, TNNI1	12	2.8	1.2e-06	6.8	0.0025	0.0021
striated muscle cell differentiation	ACTC1, MYL2, TCAP, MYOZ1, TTN, TPM1, CACNA1S, DVL1, GPHN, XIRP1, MYH11, CHRNB1, CHRNA1, TMOD1	14	3.3	2e-07	6.5	0.0004	0.00034
striated muscle tissue development	ACTC1, TCAP, MYL2, TNNC1, MYBPC3, MYLPF, MYH7, TTN, CSRP3, TPM1, CACNA1S, DVL1, GPHN, XIRP1, MYH11, VGLL2, CHRND, CHRNA1	18	4.3	4.3e-09	6.2	8.8e-06	7.5e-06
muscle tissue development	ACTC1, TCAP, MYL2, TNNC1, MYBPC3, MYLPF, MYH7, TTN, CSRP3, TPM1, CACNA1S, DVL1, GPHN, XIRP1, MYH11, VGLL2, CHRND, CHRNA1	18	4.3	9.3e-09	5.9	1.9e-05	1.6e-05
muscle organ development	CAV3, MEF2C, MYL4, TCAP, MYL2, TNNC1, FHL1, MYBPC3, MYL1, TTN, TPM1, GPHN, CHRNA1, UNC45B, CPT1B, ACTC1, GSC, MYLPF, MYH7, CSRP3, CACNA1S, DVL1, MURC, SGCG, XIRP1, ITGA7, MYH11, VGLL2, CHRND	29	6.9	2.4e-13	5.6	5e-10	4.2e-10
muscle cell differentiation	CAV3, ACTC1, MYL2, TCAP, MYOZ1, TTN, TPM1, CACNA1S, DVL1, GPHN, XIRP1, MYH11, CHRNB1, CHRNA1, TMOD1	15	3.5	1.4e-06	5.1	0.0029	0.0025
ion transport	JPH2, GRIK2, ATP1B4, CLCNKA, CACNB1, CLCNKB, KCNA6, ATP6V1B1, KCNJ11, PKD1L2, SLN, SLC22A3, SLC25A28, TRPV6, SLC22A5, CHRNA1, SLC4A3, CPT1B, PTGER3, TRPM5, SLCO4A1, ATP1A3, CFTR, ATP1A2, CACNG1, CACNA1S, KCNK3, KCNK4, TST, SLC16A3, KCTD8, SLC26A4, ATP6V1C2, BSND, ATP6V0E2, UCP3, ATP2A1, KCNN2, RYR1, KCNH6, KCNF1, PLLP, CHRND, CHRNB1, KCNH2, ATP6V0A4, CACNA1C	47	11.1	1.4e-08	2.5	2.8e-05	2.4e-05
system process	MYBPC2, TNNC2, MYBPC1, TNNC1, GRIK2, MYBPC3, TTN, KCNJ11, TAS1R2, MBP, SLC1A4, ACTG2, DAB2, DES, SLC22A3, POU4F1, CHRNA1, PTGER3, MYO3A, ACTA2, MYH2, ACTN2, MYH7, CFTR, ESR2, CACNG1, MYH8, TRDN, SLC26A4, TNNT3, RYR1, SMPX, PLLP, IL12B, GNB3, PMP22, KCNH2, CASQ2, HMX3, CPLX3, MYL4, TCAP, MYL2, BBS9, MYL1, CLCNKA, GNG13, CLCNKB, ATP6V1B1, GPR143, TPM1, OTOS, AMPH, ADRB3, MYOM2, MYOM1, DTNA, ACTC1, …	73	17.3	1.2e-08	2	2.4e-05	2e-05
multicellular organismal process	MEF2C, SNCG, HMX2, S100A6, TNNC2, PDLIM7, TNNC1, GRIK2, PDLIM3, TNFSF12, TTN, CHAD, ACTG2, DAB2, MYOCD, PITX3, SPON2, CHRNA1, RECK, INA, MYO3A, MYH2, F8, CECR1, MYH7, ACTN2, PTPRU, CDO1, PPARGC1A, MYH8, SPA17, TNNT3, SSTR1, GPR56, HSD11B1, RYR1, SMPX, VGLL2, PMP22, HMX3, CAV3, MYL4, MYL2, AGFG1, BBS9, TFCP2L1, PABPC4, MYL1, DSCAML1, GPR143, ATP6V1B1, OTOS, ADRB3, ECE2, FGG, NDRG4, PTPLA, ADRA2B, …	161	38.1	1.2e-10	1.5	2.5e-07	2.1e-07
