# Supplementary material for: Tetrapod limb and sarcopterygian fin regeneration share a core genetic programme
Source: Nat Commun. 2016 Nov 2;7:13364. doi: 10.1038/ncomms13364 (PMC5097137; doi:10.1038/ncomms13364)
Supplement: Supplementary Data 6 — KEGG pathway enrichment among up or downregulated lungfish genes in fin blastemas relative to non-regenerating fins. [file ncomms13364-s7.xlsx]

## Sheet: Upregulated
Supplementary Data 6. KEGG pathway enrichment among up or downregulated lungfish genes in fin blastemas relative to non-regenerating fins.
KEGG_PATHWAY Term	Genes	Count	%	p value	Fold Enrichment	Bonferroni	FDR
Cell cycle	E2F3, TTK, CHEK2, PTTG1, TGFB1, TGFB2, CCNE2, MYC, CCNA2, CDC7, CDC6, SKP2, ESPL1, CDC20, MCM2, ATR, MCM3, MCM4, MCM5, CDK2, MCM6, CCNB1, CCNB3, CCND1, MAD2L1, PLK1, GADD45G, PCNA, BUB1B, ANAPC7, GADD45B, SMC1B	32	4	1.1e-13	4.8	1.6e-11	1.3e-10
ECM-receptor interaction	TNC, ITGA11, ITGB5, HMMR, ITGAV, ITGB6, COL6A3, COL6A2, COL6A1, LAMB1, THBS2, COL11A1, THBS3, FN1, COL4A2, HSPG2, ITGA1, ITGA4, COL5A2, COL5A1, LAMA1, ITGA5, ITGA8, COL1A2, COL1A1, LAMC1	26	3.2	3.5e-13	5.9	4.9e-11	4.1e-10
Pathways in cancer	WNT5A, FGFR1, HRAS, E2F3, FGF7, WNT5B, MMP9, FGF16, FGF10, GLI2, GLI3, TCF7L1, TGFB1, TGFB2, CCNE2, IGF1R, FOS, CASP9, ITGAV, RALB, NKX3-1, LAMB1, RUNX1, FGF1, FIGF, TRAF5, MYC, FN1, BMP4, WNT10B, COL4A2, BCR, TGFBR2, SKP2, BIRC5, FZD2, FZD7, CDK2, VEGFC, LAMA1, CCND1, FZD10, WNT9B, JAK1, LAMC1	45	5.6	3.7e-09	2.6	5.2e-07	4.3e-06
Focal adhesion	HRAS, TNC, ITGA11, ITGB5, IGF1R, ITGAV, ITGB6, COL6A3, COL6A2, COL6A1, PDGFC, PDGFD, LAMB1, FIGF, COL11A1, THBS2, THBS3, FN1, COL4A2, ITGA1, ITGA4, COL5A2, COL5A1, LAMA1, VEGFC, CCND1, ITGA5, ITGA8, COL1A2, COL1A1, LAMC1	31	3.8	1.4e-07	2.9	1.9e-05	0.00016
p53 signaling pathway	CHEK2, ATR, CDK2, GTSE1, CCNB1, CCNE2, CCNB3, CCND1, CASP9, RRM2, CD82, GADD45G, APAF1, GADD45B	14	1.7	4.2e-05	3.9	0.0059	0.049
Small cell lung cancer	E2F3, COL4A2, SKP2, CDK2, CCNE2, LAMA1, CCND1, CASP9, ITGAV, APAF1, LAMC1, LAMB1, TRAF5, MYC, FN1	15	1.9	0.0001	3.4	0.014	0.12
Axon guidance	HRAS, NRP1, PLXNA2, EFNB1, NTN1, CXCL12, EPHA2, EPHB1, SLIT3, SEMA5A, SEMA6A, EPHA4, EPHA7, ROBO1, SEMA3G, SEMA3F, ROBO2, UNC5C, NFATC2	19	2.3	0.00012	2.8	0.017	0.14
TGF-beta signaling pathway	BMP4, SMAD6, GDF6, TGFBR2, DCN, TGFB1, TGFB2, INHBB, ACVR2B, ID2, ID1, CHRD, MYC, THBS2, THBS3	15	1.9	0.00015	3.3	0.021	0.18
DNA replication	POLD1, POLE, PCNA, RNASEH1, MCM2, MCM3, MCM4, MCM5, MCM6	9	1.1	0.00045	4.7	0.061	0.53
Basal cell carcinoma	WNT5A, BMP4, WNT10B, FZD10, WNT5B, WNT9B, FZD2, GLI2, GLI3, TCF7L1, FZD7	11	1.4	0.0005	3.8	0.068	0.58
Arrhythmogenic right ventricular cardiomyopathy (ARVC)	ITGA1, ITGA11, ITGB5, GJA1, CDH2, CACNB4, ITGA4, TCF7L1, ITGA5, ITGAV, ITGA8, ITGB6, SGCD	13	1.6	0.00054	3.2	0.073	0.64
Colorectal cancer	TGFBR2, BIRC5, FZD2, TGFB1, FZD7, TCF7L1, TGFB2, IGF1R, FOS, FZD10, CCND1, CASP9, MYC	13	1.6	0.0013	2.9	0.17	1.6
Hypertrophic cardiomyopathy (HCM)	ITGA1, PRKAB1, ITGA11, ITGB5, CACNB4, ITGA4, TGFB1, TGFB2, ITGA5, ITGAV, ITGA8, ITGB6, SGCD	13	1.6	0.0015	2.9	0.19	1.8
Prostate cancer	CCNE2, IGF1R, FGFR1, HRAS, E2F3, CCND1, CASP9, NKX3-1, IGF2, PDGFC, PDGFD, CDK2, TCF7L1	13	1.6	0.0022	2.8	0.27	2.6
Hedgehog signaling pathway	WNT5A, BMP4, WNT10B, WNT5B, WNT9B, GAS1, GLI2, GLI3, PRKX, ZIC2	10	1.2	0.0023	3.4	0.28	2.7
Dilated cardiomyopathy	ITGA1, ITGA11, ITGB5, CACNB4, ITGA4, TGFB1, PRKX, TGFB2, ITGA5, ITGAV, ITGA8, ITGB6, SGCD	13	1.6	0.003	2.7	0.34	3.5
Melanoma	IGF1R, FGFR1, HRAS, E2F3, CCND1, FGF7, FGF16, FGF10, PDGFC, PDGFD, FGF1	11	1.4	0.0037	2.9	0.41	4.3
Base excision repair	UNG, POLD1, POLE, LIG3, PCNA, OGG1, SMUG1	7	0.9	0.009	3.8	0.72	10
Oocyte meiosis	CDC20, ESPL1, IGF2, PTTG1, PRKX, CDK2, CCNE2, CCNB1, IGF1R, MAD2L1, PLK1, ANAPC7, SMC1B	13	1.6	0.012	2.2	0.83	14
Pancreatic cancer	VEGFC, E2F3, CCND1, CASP9, TGFBR2, RALB, JAK1, FIGF, TGFB1, TGFB2	10	1.2	0.013	2.6	0.83	14
Bladder cancer	VEGFC, HRAS, E2F3, CCND1, MMP9, FIGF, MYC	7	0.9	0.021	3.2	0.95	23
Wnt signaling pathway	WNT5A, WNT10B, CCND1, FZD10, WNT5B, NKD2, PRICKLE1, SFRP2, WNT9B, FZD2, NFATC2, MYC, PRKX, FZD7, TCF7L1	15	1.9	0.027	1.9	0.98	28
Regulation of actin cytoskeleton	FGFR1, HRAS, FGF7, FGF16, ITGA1, ITGA11, ITGB5, FGF10, IGF2, ITGA4, TIAM2, ITGA5, ITGAV, ITGA8, ITGB6, PDGFC, PDGFD, FGF1, FN1	19	2.3	0.033	1.7	0.99	33
Progesterone-mediated oocyte maturation	CCNB1, IGF1R, CCNB3, MAD2L1, PLK1, IGF2, ANAPC7, CCNA2, CDK2, PRKX	10	1.2	0.036	2.2	0.99	35
Chronic myeloid leukemia	HRAS, E2F3, CCND1, BCR, TGFBR2, RUNX1, MYC, TGFB1, TGFB2	9	1.1	0.042	2.3	1	40
Homologous recombination	XRCC2, BLM, POLD1, EME1, RAD54L	5	0.6	0.057	3.4	1	50
Pyrimidine metabolism	DCTD, RRM2, POLD1, RRM1, POLE, UPP1, DCK, CDA, TK1, NT5C	10	1.2	0.061	2	1	53
Melanogenesis	WNT5A, HRAS, WNT10B, FZD10, WNT5B, WNT9B, FZD2, TCF7L1, PRKX, FZD7	10	0.1	0.076	1.9	1	61

## Sheet: Downregulated
Supplementary Data 6. KEGG pathway enrichment among up or downregulated lungfish genes in fin blastemas relative to non-regenerating fins.
KEGG_PATHWAY Term	Genes	Count	%	p value	Fold Enrichment	Bonferroni	FDR
Hypertrophic cardiomyopathy (HCM)	ACTC1, CACNA1S, CACNB1, CACNG1, DES, CACNA1C, ITGA10, ITGA7, MYBPC3, MYH7, MYL2, PRKAA2, SGCG, TTN, TPM1, TNNC1	16	3.8	1.6e-09	7.5	2.1e-07	1.9e-06
Dilated cardiomyopathy	ACTC1, CACNA1S, CACNB1, CACNG1, DES, CACNA1C, ITGA10, ITGA7, MYBPC3, MYH7, MYL2, SGCG, TTN, TPM1, TNNC1	15	3.5	4.3e-08	6.5	5.5e-06	5e-05
Cardiac muscle contraction	ATP1B4, ATP1A2, ATP1A3, ACTC1, CACNA1S, CACNB1, CACNG1, COX8A, CACNA1C, MYH7, MYL2, TPM1, TNNC1	13	3.1	3.7e-07	6.6	4.8e-05	0.00044
Arrhythmogenic right ventricular cardiomyopathy (ARVC)	ACTN2, ACTN3, CACNA1S, CACNB1, CACNG1, DES, CACNA1C, ITGA10, ITGA7, SGCG	10	2.4	9.9e-05	5.2	0.013	0.11
Tight junction	ACTN2, ACTN3, CLDN10, MYLPF, MYH11, MYH2, MYH7, MYH8, MYL2, AKT2	10	2.4	0.006	3	0.54	6.7
Viral myocarditis	CD80, HLA-DMB, MYH11, MYH2, MYH7, MYH8, SGCG	7	1.7	0.0082	3.9	0.65	9.1
Adipocytokine signaling pathway	ADIPOQ, CPT1B, PPARGC1A, PCK2, PRKAA2, AKT2	6	1.4	0.025	3.6	0.96	26
PPAR signaling pathway	ADIPOQ, CPT1B, FABP4, PLIN1, PCK2, SORBS1	6	1.4	0.028	3.5	0.97	28
Systemic lupus erythematosus	CD80, ACTN2, ACTN3, C6, C8A, HIST1H2AH, HLA-DMB	7	1.7	0.037	2.8	0.99	35
Vibrio cholerae infection	ATP6V0E2, ATP6V1C2, ATP6V1B1, ATP6V0A4, CFTR	5	1.2	0.05	3.5	1	45
Focal adhesion	ACTN2, ACTN3, CAV3, CHAD, FLNC, ITGA10, ITGA7, MYLPF, MYL2, AKT2	10	2.4	0.063	2	1	53
Calcium signaling pathway	ATP2A1, ADRB3, CACNA1S, CACNA1C, PHKG1, PTGER3, RYR1, TNNC1, TNNC2	9	2.1	0.072	2	1	58
Aldosterone-regulated sodium reabsorption	ATP1B4, ATP1A2, ATP1A3, HSD11B1	4	0.9	0.082	3.9	1	63
