# Supplementary material for: Tetrapod limb and sarcopterygian fin regeneration share a core genetic programme
Source: Nat Commun. 2016 Nov 2;7:13364. doi: 10.1038/ncomms13364 (PMC5097137; doi:10.1038/ncomms13364)
Supplement: Supplementary Data 7 — Comparison between 51 up or downregulated genes in lungfish and axolotl regenerating appendages [file ncomms13364-s8.xlsx]

## Sheet: Comparison_Voss2015
HCG	log2(FC) (RNAseq - our study)	log2(FC T14/T0) (Voss 2015)	P-value (PV) (Voss 2015)	Microarray Ids (Voss 2015)	Microarray ID annotation (Voss 2015)	FC (T14/T0) (Voss 2015)	t-test T0 vs T14 P-value	t-test: T0 vs T14 FDR	T0 - GSM1639337_BLP2 - Expression values	T0 - GSM1639338_BLP3 - Expression values	T0 - GSM1639339_BLP4 - Expression values	T0 - GSM1639340_BLP7 - Expression values	T0 - GSM1639341_BLP9 - Expression values	T0 - GSM1639342_FF13 - Expression values	T0 - GSM1639343_FF14 - Expression values	T0 - GSM1639344_FF15 - Expression values	T0 - GSM1639345_FF16 - Expression values	T0 - GSM1639346_FF17 - Expression values	T0 - Means	T14 - GSM1639458_A28 - Expression values	T14 - GSM1639459_A69 - Expression values	T14 - GSM1639460_A74 - Expression values	T14 - GSM1639461_A98 - Expression values	T14 - GSM1639462_EF01 - Expression values	T14 - GSM1639463_EF04 - Expression values	T14 - GSM1639464_EF06 - Expression values	T14 - GSM1639465_EF08 - Expression values	T14 - GSM1639466_EF15 - Expression values	T14 - Means
ACTA2	-1.52472	-0.24015	3.48682e-06	axo07403-r_at	alpha 2 actin [Homo sapiens]	-1.18112	3.48682e-06	3.32614e-05	10.51	11.5741	11.7144	10.2946	11.5288	10.8176	10.3868	10.9584	10.0603	11.0135	10.8858	9.27945	10.1972	9.2161	8.61718	9.66036	8.75048	9.21715	9.22471	8.78651	9.21657
ACTA2	-1.52472	-1.37255	4.60895e-12	axo07404-f_at	alpha 2 actin [Homo sapiens]	-2.58928	4.60895e-12	5.67077e-10	11.7695	10.8928	11.7818	11.8017	11.7361	12.3347	12.1401	12.0356	12.0172	11.9511	11.8461	3.73117	4.17193	4.30366	3.48725	6.56362	6.98966	3.55237	3.79253	4.58312	4.57504
ACTA2	-1.52472	-1.06383	1.47244e-13	axo07405-f_s_at	alpha 2 actin [Homo sapiens]	-2.09047	1.47244e-13	3.1792e-11	14.4075	14.1308	14.1375	14.3411	14.3993	14.7023	14.5902	14.4399	14.6854	14.4814	14.4315	6.41259	6.48058	6.48111	6.10408	7.3808	9.54869	6.06509	6.14596	7.51238	6.90348
ACTC1	-3.14779	-1.1141	1.63793e-09	axo10842-f_at	cardiac muscle alpha actin 1 proprotein [Homo sapiens]	-2.1646	1.63793e-09	6.6578e-08	13.5534	12.5933	12.9457	13.5717	13.5835	13.9578	13.6705	13.5054	14.3254	13.5923	13.5299	5.17206	5.43789	5.49676	4.0739	8.12894	9.58854	4.35349	5.77759	8.22561	6.25053
ACTC1	-3.14779	-0.628951	2.71466e-09	axo10843-f_at	cardiac muscle alpha actin 1 proprotein [Homo sapiens]	-1.54644	2.71466e-09	1.00601e-07	6.96394	7.4589	6.48954	6.75063	6.63339	7.04918	5.74898	6.15852	5.94392	6.86573	6.60627	4.70346	4.3541	4.65355	4.32743	3.9556	4.21616	4.4459	3.59037	4.20072	4.27192
ACTC1	-3.14779	-0.861419	9.41224e-11	axo10844-f_at	cardiac muscle alpha actin 1 proprotein [Homo sapiens]	-1.81682	9.41224e-11	6.923e-09	11.238	9.2724	10.7667	10.2838	9.20762	11.8733	11.5035	9.85601	10.8809	9.46403	10.4346	5.91977	5.88327	5.4157	5.95119	5.9606	6.21908	5.44709	5.39195	5.50135	5.74333
ACTN2	-3.48897	-1.2351	3.53694e-14	axo05129-f_at	actinin, alpha 2 [Homo sapiens]	-2.35398	3.53694e-14	1.0293e-11	10.6874	11.3952	12.012	11.3966	12.1368	11.8015	11.384	11.5692	11.6603	11.1406	11.5184	4.15034	4.99478	4.63014	4.01807	6.4045	5.98065	4.35432	4.68743	4.81807	4.89314
ACTN3	-3.38878	-1.00622	4.5192e-13	axo05165-f_at	actinin, alpha 3 [Homo sapiens]	-2.00864	4.5192e-13	7.82289e-11	9.01201	8.84347	8.53254	8.36264	9.84315	9.96384	9.0521	9.54093	10.1223	9.44162	9.27146	4.45687	4.43428	4.4589	4.79845	4.71955	5.56297	4.26978	4.23726	4.60405	4.61579
ATP2A1	-4.01142	-0.0273831	0.353889	axo09952-r_at	ATPase, Ca++ transporting, fast twitch 1 isoform b [Homo sapiens]	-1.01916	0.353889	0.471915	3.68979	3.39576	3.34947	3.5499	3.30633	3.34574	3.25386	3.32222	3.45175	3.16853	3.38334	3.44727	3.35119	3.32644	3.34308	3.29415	3.18418	3.23436	3.11257	3.58429	3.31972
ATP2A1	-4.01142	-1.1807	8.43906e-16	axo09953-f_s_at	ATPase, Ca++ transporting, fast twitch 1 isoform b [Homo sapiens]	-2.26686	8.43906e-16	5.13504e-13	11.3817	11.2469	11.6429	11.0975	12.4263	12.5487	11.9882	11.2678	11.8962	11.0746	11.6571	5.0708	4.81637	4.94341	5.27237	5.14583	6.15904	4.51741	5.14723	5.20908	5.14239
CASQ1	-3.01496	-1.21881	2.56467e-14	axo07025-f_at	calsequestrin 1 [Homo sapiens]	-2.32754	2.56467e-14	7.92285e-12	11.4502	11.1074	10.9053	10.9008	11.5937	11.751	11.254	10.8516	11.6319	10.8821	11.2328	4.38493	4.73599	4.12892	4.23367	5.61461	6.56954	4.30334	4.61406	4.84923	4.82603
CCNB1	1.82081	0.391842	8.77826e-06	axo19682-f_s_at	cyclin B1 [Homo sapiens]	1.31207	8.77826e-06	7.14791e-05	4.85233	4.88167	5.41031	6.53538	5.05403	6.48957	6.72716	6.21485	7.10784	6.72862	6.00018	7.87254	8.11853	7.82541	8.17901	8.22794	7.49449	7.81223	7.52606	7.79751	7.87264
CCNB1	1.82081	0.322617	7.81001e-06	axo19683-f_at	cyclin B1 [Homo sapiens]	1.2506	7.81001e-06	6.46701e-05	6.74402	6.49173	7.40255	8.12716	6.84539	8.45109	8.56989	7.90286	9.16495	8.30993	7.80096	9.77412	10.0043	9.54902	10.0581	9.96311	9.28136	9.92429	9.47512	9.7733	9.75586
CCNB1	1.82081	0.248539	8.27e-06	axo19684-f_at	cyclin B1 [Homo sapiens]	1.188	8.27e-06	6.80023e-05	6.12305	6.39237	6.76126	6.77707	5.95429	6.96316	7.37587	6.56102	7.31703	6.64758	6.68727	7.67354	8.31441	8.01093	8.32486	7.08778	8.00796	8.31861	7.70878	8.05361	7.9445
CDC20	1.84043	0.224432	3.25221e-07	axo07048-f_at	cell division cycle 20 [Homo sapiens]	1.16832	3.25221e-07	4.87346e-06	8.55945	8.4145	8.89262	9.30142	8.47904	9.3166	9.57359	9.18641	9.982	9.27728	9.09829	10.8161	10.854	10.7849	11.0705	10.5102	10.2688	10.6039	10.3158	10.4431	10.6297
CKM	-3.7848	-1.09687	1.51715e-09	axo07625-f_at	muscle creatine kinase [Homo sapiens]	-2.1389	1.51715e-09	6.30731e-08	14.5206	14.2486	14.5382	14.3831	14.6835	14.7469	14.6829	14.7139	14.811	14.6517	14.598	5.99598	6.87525	6.25452	4.52137	8.71397	10.8742	4.01438	6.36114	7.8144	6.82502
CLDN10	-2.74046	----	----	----	----	----	----	----	----	----	----	----	----	----	----	----	----	----	----	----	----	----	----	----	----	----	----	----	----
C-MYC	-0.661872	----	----	----	----	----	----	----	----	----	----	----	----	----	----	----	----	----	----	----	----	----	----	----	----	----	----	----	----
COL12A1	2.11418	0.253482	1.35162e-06	axo00381-f_at	collagen, type XII, alpha 1 short isoform precursor [Homo sapiens]	1.19208	1.35162e-06	1.53945e-05	7.96274	8.19459	7.80708	6.87695	7.35144	7.81385	7.42347	7.98387	7.82085	7.44967	7.66845	8.87017	9.02258	8.50079	8.34459	9.85844	9.44688	9.38556	9.46093	9.38277	9.14141
COL12A1	2.11418	0.100601	0.0460341	axo00382-f_at	collagen, type XII, alpha 1 short isoform precursor [Homo sapiens]	1.07222	0.0460341	0.0924273	3.86232	3.73419	3.41113	3.55431	3.42852	3.65504	3.26953	3.75358	3.55264	3.48565	3.57069	4.08983	4.5462	3.65624	3.62952	3.86876	3.60775	3.85621	3.43937	3.76323	3.82857
COL12A1	2.11418	0.288761	4.67433e-07	axo00383-f_at	collagen, type XII, alpha 1 short isoform precursor [Homo sapiens]	1.22159	4.67433e-07	6.51038e-06	6.54308	6.88404	6.39727	5.94912	5.86982	6.68995	6.27744	6.92925	7.01049	6.31462	6.48651	7.30329	8.03965	7.49921	7.44498	8.43127	8.18561	8.13303	8.17178	8.10588	7.92386
COL12A1	2.11418	0.232087	8.27999e-07	axo10008-f_at	collagen, type XII, alpha 1 long isoform precursor [Homo sapiens]	1.17453	8.27999e-07	1.02631e-05	3.92169	3.769	3.83228	3.71313	3.75778	3.99617	3.67534	3.75938	4.00451	3.68779	3.81171	4.17947	4.65002	4.36347	4.57998	4.00742	4.59741	4.48064	4.74724	4.68711	4.47697
COL12A1	2.11418	0.0152818	0.67716	axo10009-f_at	collagen, type XII, alpha 1 long isoform precursor [Homo sapiens]	1.01065	0.67716	0.767311	4.41284	4.19196	4.13334	3.9632	4.4114	3.85344	4.0356	4.06667	4.00251	3.78751	4.08585	4.11212	4.03121	4.2834	4.05793	4.449	4.44044	3.83166	3.77455	4.1839	4.12936
COL5A1	2.93992	-0.567298	6.29238e-09	axo10582-f_at	alpha 1 type V collagen preproprotein [Homo sapiens]	-1.48175	6.29238e-09	2.02161e-07	10.0342	8.93294	10.8814	10.645	10.8481	9.57781	9.43643	9.38335	9.51499	8.3759	9.76301	6.8154	7.2062	6.79415	6.5378	6.63831	6.20507	6.35512	6.66447	6.08317	6.58885
COL5A1	2.93992	-0.0325948	0.054537	axo10583-f_at	alpha 1 type V collagen preproprotein [Homo sapiens]	-1.02285	0.054537	0.106259	12.206	12.0634	12.3698	12.1766	12.0832	11.8357	11.558	11.599	11.5191	11.5499	11.8961	11.3872	11.8194	11.5852	11.6274	11.9143	11.2631	11.5884	11.5656	11.9222	11.6303
DES	-1.97925	0.00528047	0.791853	axo07720-f_at	desmin [Homo sapiens]	1.00367	0.791853	0.856334	3.67518	3.51791	3.72984	3.68733	3.87296	3.53881	3.60813	3.71543	3.82428	3.74749	3.69174	3.61739	3.54089	3.64859	3.67555	3.82758	3.76061	3.75055	3.87104	3.65527	3.70527
DES	-1.97925	-0.861946	4.75761e-10	axo07721-f_at	desmin [Homo sapiens]	-1.81749	4.75761e-10	2.54754e-08	10.5793	9.98559	9.60704	10.1712	9.39648	10.9722	10.2372	9.37246	10.4746	9.41021	10.0206	4.68156	5.5568	4.92894	4.61292	6.9211	7.27116	4.8045	5.3207	5.52332	5.51345
DES	-1.97925	-0.373063	1.73484e-06	axo07722-f_at	desmin [Homo sapiens]	-1.2951	1.73484e-06	1.87996e-05	13.0143	11.7132	12.3849	12.8852	11.3216	12.4991	11.5912	12.086	11.9957	11.844	12.1335	11.5477	8.53096	10.5713	8.65409	9.45489	9.72363	8.61971	8.35303	8.86367	9.36878
EMILIN1	4.35287	0.533705	1.21315e-09	axo12650-f_at	elastin microfibril interfacer 1 [Homo sapiens]	1.44764	1.21315e-09	5.2618e-08	5.27759	5.22649	5.208	4.63902	4.57704	5.12405	4.65214	4.98605	4.75794	4.95447	4.94028	6.22655	7.59846	6.65069	7.07219	6.79642	7.31168	7.84865	7.26578	7.59539	7.15175
FGF1	2.4069	0.0565569	0.0174369	axo06669-f_at	fibroblast growth factor 1 (acidic) isoform 1 proprotein [Homo sapiens]	1.03998	0.0174369	0.0413429	4.65682	4.64783	4.70503	4.67761	4.4674	4.5727	4.73884	4.30504	4.61888	4.25776	4.56479	5.03691	4.60348	4.62647	4.79014	4.66981	4.76366	4.67747	4.79317	4.76453	4.7473
FGF10	3.28935	-0.024784	0.427775	axo10107-f_at	fibroblast growth factor 10 precursor [Homo sapiens]	-1.01733	0.427775	0.546873	4.81273	4.41336	5.04896	4.79263	5.01081	4.75573	4.68093	4.69193	4.62819	4.61561	4.74509	4.96882	4.88594	4.71385	4.98057	4.30449	4.54532	4.39252	4.65555	4.53134	4.66427
FGF16	2.335	----	----	----	----	----	----	----	----	----	----	----	----	----	----	----	----	----	----	----	----	----	----	----	----	----	----	----	----
FN1	1.76043	0.323491	1.72061e-07	axo03591-f_at	fibronectin 1 isoform 1 preproprotein [Homo sapiens]	1.25136	1.72061e-07	2.90091e-06	9.30632	9.2744	9.97578	9.15345	9.95011	8.72548	8.22534	8.22944	8.33426	8.27981	8.94544	10.4982	10.8948	11.0067	10.8204	11.8613	11.3462	11.6051	11.2688	11.4435	11.1939
FN1	1.76043	0.23787	1.01783e-05	axo07830-f_at	fibronectin 1 isoform 3 preproprotein [Homo sapiens]	1.17925	1.01783e-05	8.07825e-05	5.57351	5.65324	5.69203	5.47048	5.22591	5.36729	5.42219	5.07554	5.22094	5.29229	5.39934	6.01259	5.73616	6.71655	5.88344	6.96536	6.0622	6.55087	6.54452	6.83289	6.36717
HOXA13	2.52965	0.0295139	0.134576	axo06766-f_at	homeobox A13 [Homo sapiens]	1.02067	0.134576	0.220721	3.23878	3.37055	3.47504	3.30535	3.32028	3.39996	3.17063	3.21233	3.44202	3.24556	3.31805	3.38796	3.53893	3.30724	3.46606	3.34393	3.38117	3.34565	3.44895	3.25974	3.38663
HOXD13	3.64022	----	----	----	----	----	----	----	----	----	----	----	----	----	----	----	----	----	----	----	----	----	----	----	----	----	----	----	----
ITGA11	2.8485	-0.00195212	0.923043	axo13371-f_at	integrin, alpha 11 precursor [Homo sapiens]	-1.00135	0.923043	0.950066	3.51118	3.48446	3.5481	3.40926	3.30699	3.3912	3.45532	3.48746	3.31973	3.4772	3.43909	3.48062	3.5346	3.35819	3.66457	3.28869	3.43934	3.31513	3.32543	3.5034	3.43444
ITGA8	2.78957	----	----	----	----	----	----	----	----	----	----	----	----	----	----	----	----	----	----	----	----	----	----	----	----	----	----	----	----
ITGB5	1.62028	0.215745	1.00409e-12	axo07993-r_at	integrin, beta 5 [Homo sapiens]	1.1613	1.00409e-12	1.49348e-10	8.87463	8.77163	8.74008	8.55108	8.70556	8.7036	8.7162	8.57759	8.60012	8.55769	8.67982	10.0438	9.69433	10.253	9.91618	10.2534	9.95227	10.3964	10.0699	10.1398	10.0799
ITGB5	1.62028	0.155393	4.27875e-06	axo07994-f_at	integrin, beta 5 [Homo sapiens]	1.11372	4.27875e-06	3.93574e-05	5.38163	5.41033	5.61778	5.61179	5.32736	5.33429	5.62739	5.96567	5.71032	5.34404	5.53306	6.40012	6.17227	6.14317	6.4036	5.85552	5.8812	6.04689	6.29712	6.26085	6.16231
JARID2	1.12248	0.0786252	0.00607789	axo10630-f_at	jumonji, AT rich interactive domain 2 protein [Homo sapiens]	1.05601	0.00607789	0.0170954	10.0214	10.4101	10.2969	9.5658	9.51079	9.33242	9.15726	9.99063	9.1546	9.7559	9.71959	10.3111	10.3418	10.1518	10.3562	10.155	9.61536	10.5064	10.4733	10.4649	10.264
JARID2	1.12248	0.119488	0.00164342	axo10631-r_at	jumonji, AT rich interactive domain 2 protein [Homo sapiens]	1.08635	0.00164342	0.00569553	4.01621	4.43003	3.87606	4.16791	4.24358	4.017	3.88068	4.23594	3.88768	4.37837	4.11335	4.48161	4.35249	4.36233	4.13497	4.7062	4.35558	4.71447	4.72987	4.37927	4.46853
MCM2	2.12482	0.0476266	0.00627856	axo10169-r_at	minichromosome maintenance complex component 2 [Homo sapiens]	1.03356	0.00627856	0.017581	9.90164	9.9205	10.3421	10.1539	9.77565	10.3356	10.339	10.4186	10.6977	10.3255	10.221	10.5284	10.5375	10.2599	10.8172	10.6282	10.3564	10.7417	10.5008	10.7066	10.5641
MCM2	2.12482	-0.021404	0.4772	axo10171-f_at	minichromosome maintenance complex component 2 [Homo sapiens]	-1.01495	0.4772	0.594392	3.93192	4.50979	4.0668	4.51454	4.16999	4.12073	4.37422	4.23128	4.35888	4.04515	4.23233	4.25205	4.22168	4.31635	4.33342	4.19653	3.97883	4.19907	4.22493	3.80715	4.17
MMP13	1.50078	0.467029	1.01464e-09	axo08185-f_at	matrix metalloproteinase 13 preproprotein [Homo sapiens]	1.38226	1.01464e-09	4.54774e-08	5.13873	5.31632	5.36795	5.49281	5.54362	5.34064	5.61366	5.11145	5.6731	5.20169	5.38	7.08481	7.06887	7.49157	6.90535	8.36567	7.12224	7.16122	8.05352	7.67573	7.43655
MMP13	1.50078	0.656769	5.90965e-06	axo08186-f_at	matrix metalloproteinase 13 preproprotein [Homo sapiens]	1.57655	5.90965e-06	5.12595e-05	4.17208	3.87954	3.96865	3.62194	3.35868	3.81099	3.30108	3.67245	3.6022	3.85334	3.7241	4.61531	4.7524	7.58492	5.02242	6.42558	6.47889	6.73769	5.93332	5.29042	5.87122
MMP8	5.79816	0.50599	0.00132808	axo08183-f_at	matrix metalloproteinase 8 preproprotein [Homo sapiens]	1.4201	0.00132808	0.00476611	3.86583	3.90628	4.21269	4.18614	4.14206	3.95995	3.8179	3.90029	4.37916	4.13317	4.05035	3.94893	4.98692	7.94695	6.20038	4.68672	7.99227	5.27237	5.44829	5.28415	5.75189
MMP9	4.78429	0.049249	0.0772922	axo10652-f_at	matrix metalloproteinase 9 preproprotein [Homo sapiens]	1.03473	0.0772922	0.141557	5.01283	5.12093	5.22007	5.31556	5.15172	4.85524	5.08733	5.17793	5.15485	5.01912	5.11156	5.56751	5.52196	5.23674	5.64101	4.95683	5.33077	4.8506	5.19583	5.30031	5.28906
MYBPC2	-4.46625	-0.970682	4.69379e-10	axo10178-f_at	myosin binding protein C, fast type [Homo sapiens]	-1.95977	4.69379e-10	2.52685e-08	13.0679	12.9846	12.9813	13.0167	13.6303	13.598	13.0156	13.0145	13.2972	13.1769	13.1783	5.94945	6.87157	5.60034	5.10452	8.67723	9.53615	4.73777	6.72334	7.31952	6.72443
MYBPC2	-4.46625	-0.482449	3.49553e-05	axo10179-f_at	myosin binding protein C, fast type [Homo sapiens]	-1.39711	3.49553e-05	0.000223323	5.84033	5.67714	4.21703	4.86256	4.62065	6.74924	6.04505	5.82675	6.73202	5.52596	5.60967	4.24614	3.78113	3.79257	4.0941	3.95461	4.01053	3.81762	4.29078	4.14921	4.01519
MYL2	-3.40044	-1.25148	1.24698e-09	axo06164-f_at	slow cardiac myosin regulatory light chain 2 [Homo sapiens]	-2.38086	1.24698e-09	5.37326e-08	13.2682	13.1985	13.5479	13.6428	13.8925	13.8112	13.7424	13.5801	13.6422	13.5952	13.5921	4.52683	5.19405	4.78846	3.86885	9.17826	9.44952	4.29953	4.53648	5.53808	5.7089
MYL2	-3.40044	-0.764402	2.25533e-11	axo06165-f_at	slow cardiac myosin regulatory light chain 2 [Homo sapiens]	-1.69867	2.25533e-11	2.10637e-09	14.0807	14.3239	14.3451	14.463	14.6542	14.5376	14.4681	14.4842	14.4042	14.3663	14.4127	8.1099	8.30978	8.15779	7.27316	10.5619	10.5377	8.13744	7.7855	7.48938	8.48473
MYOZ1	-3.82206	-1.19259	4.31137e-10	axo18124-f_at	myozenin 1 [Homo sapiens]	-2.28562	4.31137e-10	2.34575e-08	13.2145	13.2011	12.9925	12.9343	13.347	13.2342	12.8786	12.8239	13.1946	12.974	13.0795	4.57067	5.82728	4.66132	3.98298	8.04127	8.91321	3.7054	4.99397	6.80642	5.7225
MYOZ1	-3.82206	-0.953518	9.06077e-13	axo18125-f_at	myozenin 1 [Homo sapiens]	-1.93659	9.06077e-13	1.38886e-10	12.3816	12.2736	11.8085	11.535	11.6241	12.4611	11.8167	11.0166	11.9346	11.1905	11.8042	6.0341	5.962	5.86789	5.5608	6.80388	7.81363	5.26175	5.18501	6.36932	6.09537
PCNA	1.18961	0.0821056	0.00539769	axo02759-r_s_at	proliferating cell nuclear antigen [Homo sapiens]	1.05856	0.00539769	0.0154638	9.6781	9.88602	10.7233	10.3244	9.6107	10.5712	10.699	10.4148	11.1928	10.455	10.3555	10.6436	10.8673	10.3997	11.1648	10.9789	11.0097	11.3087	11.0682	11.2169	10.962
PCNA	1.18961	0.0537599	0.000861468	axo02761-r_at	proliferating cell nuclear antigen [Homo sapiens]	1.03797	0.000861468	0.00328659	11.1845	11.5697	12.0028	11.7856	11.5368	11.821	11.7332	11.855	12.2066	11.7469	11.7442	12.1101	12.1685	11.7884	12.3902	12.1268	12.1798	12.4199	12.1624	12.3645	12.1901
PLK1	1.87768	0.397554	1.59578e-07	axo10701-f_at	polo-like kinase 1 [Homo sapiens]	1.31727	1.59578e-07	2.72941e-06	6.13471	6.1859	7.14582	7.1611	6.14081	7.65388	7.7359	7.61989	8.37214	7.19644	7.13466	9.26136	9.594	9.32781	9.83135	9.37724	9.0397	9.35879	9.24413	9.55024	9.39829
RYR1	-3.36548	-0.0465982	0.12671	axo04391-f_at	skeletal muscle ryanodine receptor isoform 2 [Homo sapiens]	-1.03283	0.12671	0.209929	4.42943	4.137	4.26857	4.24396	4.2753	4.58061	4.4155	4.50511	4.8854	4.37169	4.41126	4.44308	4.36483	4.06792	4.44653	4.11987	4.33659	4.21173	4.40063	4.04829	4.27105
SALL1	2.02711	-0.00559548	0.869794	axo05646-f_at	sal-like 1 isoform b [Homo sapiens]	-1.00389	0.869794	0.913179	3.96737	4.04933	3.75759	4.15675	3.85288	3.70199	3.85877	3.83965	4.06044	3.85315	3.90979	4.07067	3.80029	3.83997	4.02016	3.38938	4.00066	3.70892	3.99684	4.22503	3.89466
SALL1	2.02711	0.280833	4.48044e-05	axo08722-f_at	sal-like 1 isoform a [Homo sapiens]	1.2149	4.48044e-05	0.000274793	3.28327	3.2222	3.28878	3.15869	3.42038	3.22298	3.10742	3.12732	3.19387	3.15804	3.21829	4.03074	3.97697	3.46482	3.76383	3.83689	3.3831	4.6981	4.19198	3.84262	3.9099
SALL4	3.53453	1.23004	2.22045e-16	axo17557-f_at	sal-like 4 [Homo sapiens]	2.34574	2.22045e-16	1.73824e-13	3.90067	4.04321	4.49687	4.92226	4.27266	3.95609	4.05603	3.6651	3.27624	3.7773	4.03664	9.19634	9.12805	9.52655	9.36124	9.99635	9.26413	9.54178	9.60916	9.59663	9.46891
SALL4	3.53453	-0.00660071	0.789842	axo17558-f_at	sal-like 4 [Homo sapiens]	-1.00459	0.789842	0.854988	4.39855	4.4115	4.56648	4.53844	4.33843	4.34753	4.43668	4.20409	4.29814	4.16666	4.37065	4.42178	4.30617	4.07693	4.6926	4.41975	4.40605	4.09333	4.28598	4.45371	4.3507
SLN	-4.32326	----	----	----	----	----	----	----	----	----	----	----	----	----	----	----	----	----	----	----	----	----	----	----	----	----	----	----	----
SMPX	-3.43869	-1.32629	1.64662e-14	axo13672-r_at	small muscle protein, X-linked [Homo sapiens]	-2.50757	1.64662e-14	5.51068e-12	12.3089	12.368	12.2562	12.3746	13.046	12.5643	12.4109	12.2469	12.5244	12.1821	12.4282	4.49522	4.77668	4.0577	4.7391	5.75699	7.16072	4.18534	4.58202	4.85279	4.95629
SOX2	1.7229	----	----	----	----	----	----	----	----	----	----	----	----	----	----	----	----	----	----	----	----	----	----	----	----	----	----	----	----
TBX5	1.63577	0.0504292	0.254637	axo00412-f_at	T-box 5 isoform 3 [Homo sapiens]	1.03557	0.254637	0.36661	8.16025	7.22727	7.99456	7.74906	8.09785	6.98221	7.04016	6.46174	6.94823	6.9601	7.36214	7.44253	7.96787	7.16131	7.85344	7.53387	7.53006	8.16394	7.29639	7.6669	7.62403
TBX5	1.63577	0.121019	0.0986426	axo00413-f_at	T-box 5 isoform 2 [Homo sapiens]	1.0875	0.0986426	0.172463	4.84068	4.70444	4.7688	4.62167	4.25954	4.4118	4.63647	3.77348	4.03537	4.04246	4.40947	4.76426	5.53643	3.7305	4.53074	5.07311	4.33004	5.60091	4.67314	4.91867	4.79531
TGFB1	1.28738	0.126885	0.000655033	axo07673-f_at	transforming growth factor, beta 1 [Homo sapiens]	1.09193	0.000655033	0.00260199	8.84224	8.82015	9.16238	8.69868	9.22532	8.5101	8.3558	8.54286	8.61655	8.50705	8.72811	8.57671	9.26572	9.07902	9.29289	10.1737	9.67427	9.66875	9.82328	10.2203	9.53052
TGFB2	1.24198	-0.116085	0.00944832	axo06200-f_at	transforming growth factor, beta 2 isoform 1 [Homo sapiens]	-1.08379	0.00944832	0.0248458	6.5192	6.1257	6.84558	6.16865	6.86851	6.35222	6.01909	6.35464	6.03267	6.38301	6.36693	5.09849	5.47027	6.11853	5.73204	6.33694	5.9541	6.3746	5.63928	6.14796	5.87469
TGFB2	1.24198	-0.0375822	0.528586	axo08960-f_at	transforming growth factor, beta 2 isoform 2 [Homo sapiens]	-1.02639	0.528586	0.641601	4.35196	4.9992	5.35081	4.24691	4.58257	5.47755	4.65561	4.60443	4.94304	4.32306	4.75351	4.21469	4.28069	4.62714	4.51138	5.28077	4.43545	5.29589	4.40209	4.63346	4.63128
TIMP1	1.55393	-0.0502453	0.103258	axo08978-f_at	tissue inhibitor of metalloproteinase 1 precursor [Homo sapiens]	-1.03544	0.103258	0.17863	4.23478	4.22642	3.99532	4.16557	3.849	3.94538	4.18101	3.93454	4.28077	3.76656	4.05794	4.01009	3.98449	3.91828	4.14625	4.02142	3.97245	3.55286	3.80921	3.85633	3.91904
TIMP1	1.55393	0.2983	4.35097e-07	axo08979-f_at	tissue inhibitor of metalloproteinase 1 precursor [Homo sapiens]	1.22969	4.35097e-07	6.15525e-06	10.2566	10.4719	10.655	9.43972	10.6227	9.50056	8.80741	9.14332	9.31536	9.13354	9.73461	11.5339	11.532	12.6556	12.1392	12.1511	12.6521	11.2777	12.2483	11.5455	11.9706
TNNC1	-3.56506	-1.44918	2.27588e-12	axo09011-f_at	troponin C, slow [Homo sapiens]	-2.73052	2.27588e-12	3.06709e-10	12.8657	13.1006	13.2341	13.2514	13.5668	13.4714	13.0663	13.1295	13.3682	13.1128	13.2167	4.17602	4.38041	4.51096	4.07273	7.57293	7.27077	3.70782	3.71722	4.15426	4.84035
TNNT3	-3.10117	-1.47503	8.38965e-11	axo20945-f_at	troponin T3, skeletal, fast isoform 2 [Homo sapiens]	-2.77989	8.38965e-11	6.38122e-09	13.5334	13.2951	13.4285	13.3655	13.7342	13.6985	13.2359	13.2051	13.41	13.5156	13.4422	3.5016	4.43221	3.90217	3.42877	6.82213	8.77479	3.16349	3.58177	5.91268	4.83551
TPM1	-2.02161	-0.861045	3.48587e-08	axo19410-f_s_at	tropomyosin 1 alpha chain isoform 1 [Homo sapiens]	-1.81635	3.48587e-08	8.22518e-07	13.7675	13.4453	13.6881	13.6621	13.8107	13.8781	13.6972	13.9546	13.6378	14.0138	13.7555	6.33899	7.47497	6.48529	5.10929	9.88238	11.148	5.85604	6.50751	9.35588	7.57316
TPM1	-2.02161	-1.4827	4.81621e-14	axo19411-f_at	tropomyosin 1 alpha chain isoform 1 [Homo sapiens]	-2.79472	4.81621e-14	1.30689e-11	9.48849	10.8845	10.862	11.1491	11.8282	11.2948	10.8893	10.8906	11.1311	10.8872	10.9305	3.60728	3.61712	3.51743	3.46689	5.74718	4.58976	3.33853	3.69378	3.62222	3.91113
TPM1	-2.02161	-0.918649	2.50199e-11	axo19429-f_s_at	tropomyosin 1 alpha chain isoform 4 [Homo sapiens]	-1.89034	2.50199e-11	2.29407e-09	13.9745	13.7905	13.8671	13.7124	13.9664	14.0718	13.7901	13.6217	13.9194	13.8687	13.8583	5.66711	7.46014	6.39057	5.92916	9.07109	9.71268	7.15119	6.90308	7.6947	7.33108
TPM1	-2.02161	0.307989	0.000180099	axo19445-r_at	tropomyosin 1 alpha chain isoform 6 [Homo sapiens]	1.23798	0.000180099	0.000875427	4.68581	4.87467	4.74044	4.0149	3.79689	5.00016	5.99496	5.04653	5.3194	5.24211	4.87159	5.51199	5.43672	6.16583	5.6696	6.17774	6.40276	6.39332	6.34447	6.17593	6.03093
TTN	-3.66218	-0.903458	6.85955e-08	axo00555-f_at	titin isoform N2-A [Homo sapiens]	-1.87054	6.85955e-08	1.4054e-06	13.7196	13.7174	13.7492	13.5684	13.7492	13.6778	13.4996	13.6511	13.7161	13.5692	13.6618	7.2312	8.54534	7.12126	3.97361	9.79482	10.0318	3.72202	7.13555	8.17712	7.30363
TTN	-3.66218	-1.0674	6.29231e-10	axo00592-f_at	titin isoform N2-A [Homo sapiens]	-2.09566	6.29231e-10	3.15874e-08	8.97069	8.72651	7.48024	8.0241	8.78601	8.65842	7.60142	9.97478	10.9094	9.55012	8.86817	4.39858	4.85981	4.19187	4.03917	3.99509	4.30212	3.84324	3.75139	4.70396	4.23169
TTN	-3.66218	-1.18634	2.61641e-10	axo00595-f_at	titin isoform N2-A [Homo sapiens]	-2.27574	2.61641e-10	1.59205e-08	8.06553	7.79894	7.12872	7.46064	7.67037	7.98116	7.06115	9.22864	10.384	8.81628	8.15954	3.47786	3.79813	3.5764	3.45481	3.52617	3.80792	3.52814	3.51407	3.5855	3.58544
TTN	-3.66218	-1.03768	4.38072e-09	axo00600-f_at	titin isoform novex-3 [Homo sapiens]	-2.05293	4.38072e-09	1.496e-07	12.0467	11.9808	11.7902	11.387	11.2735	13.0031	12.4963	12.2224	12.7419	11.8035	12.0745	5.31303	6.21391	5.452	3.46693	8.19966	8.26076	3.6713	5.58026	6.77679	5.88163
TTN	-3.66218	-0.80249	1.98332e-05	axo00607-f_at	titin isoform novex-3 [Homo sapiens]	-1.74411	1.98332e-05	0.000139934	5.79085	5.77419	4.34837	4.61853	5.49175	5.82537	4.76053	7.01242	8.66065	6.37116	5.86538	3.52883	3.26694	3.15248	3.21945	3.38874	3.36403	3.60489	3.25598	3.48538	3.36297
WNT5A	2.3129	----	----	----	----	----	----	----	----	----	----	----	----	----	----	----	----	----	----	----	----	----	----	----	----	----	----	----	----
WNT5B	2.10969	----	----	----	----	----	----	----	----	----	----	----	----	----	----	----	----	----	----	----	----	----	----	----	----	----	----	----	----
ZIC2	1.92552	----	----	----	----	----	----	----	----	----	----	----	----	----	----	----	----	----	----	----	----	----	----	----	----	----	----	----	----
