# Supplementary material for: Tetrapod limb and sarcopterygian fin regeneration share a core genetic programme
Source: Nat Commun. 2016 Nov 2;7:13364. doi: 10.1038/ncomms13364 (PMC5097137; doi:10.1038/ncomms13364)
Supplement: Supplementary Data 8 — Annotation of lungfish transcriptome using Metazoan section of UniProt database. [file ncomms13364-s9.xlsx]

## Sheet: Annotation UniProt_Metazoan
Supplementary Data 8. Annotation of lungfish transcriptome using Metazoan section of UniProt database.
Transcript ID	Seq. Description / Uniprot metazoan	Seq. Length	#Hits	min. eValue	mean Similarity	#GOs	GOs	Enzyme Codes
c0g1i1	F1MV65_BOVIN Uncharacterized protein	215	10	6.97e-19	0.714	1	F:binding
c10000g1i1	---NA---	775
c10000g2i1	a0a060wd15_oncmy oncorhynchus mykiss genomic scaffold_79935	582	10	2.25e-28	0.621
c10001g1i1	---NA---	1684
c10001g2i1	---NA---	242
c10002g1i1	---NA---	2317
c10003g1i1	---NA---	306
c10003g2i1	---NA---	337
c10004g1i1	v9k7x1_calmi isoleucyl-trna cytoplasmic-like protein	4725	10	0	0.897	7	F:isoleucine-tRNA ligase activity; F:aminoacyl-tRNA editing activity; P:isoleucyl-tRNA aminoacylation; P:regulation of translational fidelity; F:ATP binding; C:cytoplasm; C:nucleus	EC:6.1.1.5
c10004g2i1	---NA---	417
c10005g1i1	q98944_chick leucine zipper transcription factor	1220	10	5.49e-69	0.815	13	P:positive regulation of DNA repair; P:enucleate erythrocyte differentiation; P:positive regulation of interferon-gamma biosynthetic process; P:liver development; P:natural killer cell mediated cytotoxicity; P:mRNA metabolic process; P:negative regulation of sequence-specific DNA binding transcription factor activity; F:sequence-specific DNA binding; P:B cell differentiation; F:sequence-specific …
c10005g1i2	q98944_chick leucine zipper transcription factor	1268	10	8.51e-69	0.815	13	P:positive regulation of DNA repair; P:enucleate erythrocyte differentiation; P:positive regulation of interferon-gamma biosynthetic process; P:liver development; P:natural killer cell mediated cytotoxicity; P:mRNA metabolic process; P:negative regulation of sequence-specific DNA binding transcription factor activity; F:sequence-specific DNA binding; P:B cell differentiation; F:sequence-specific …
c10006g1i1	r7vn64_colli zinc finger and btb domain-containing protein 39	1226	10	5.75e-152	0.757	1	F:binding
c10007g1i1	hakai_mouse e3 ubiquitin-protein ligase hakai	2044	10	5.1e-138	0.814	9	F:ligase activity; P:cell-cell adhesion; F:ubiquitin-protein ligase activity; P:positive regulation of endocytosis; F:protein binding; P:protein ubiquitination; P:positive regulation of cell migration; F:zinc ion binding; P:negative regulation of cell adhesion
c10007g1i2	a5pkq1_xenla loc100101300 protein	1970	10	2e-92	0.733	5	F:ubiquitin-protein ligase activity; P:positive regulation of endocytosis; P:positive regulation of cell migration; F:zinc ion binding; P:negative regulation of cell adhesion
c10008g1i1	parp1_chick poly	3567	10	0	0.829	21	P:transcription initiation from RNA polymerase II promoter; C:nucleoplasm; P:negative regulation of transcription from RNA polymerase II promoter; P:DNA damage response, detection of DNA damage; F:zinc ion binding; F:NAD binding; P:protein poly-ADP-ribosylation; P:cellular response to insulin stimulus; P:transforming growth factor beta receptor signaling pathway; F:protein N-terminus binding; P:r…	EC:2.4.2.30
c10009g1i1	---NA---	3416
c1000g1i1	v9l3i4_calmi steroid receptor rna activator 1	1593	10	9.19e-67	0.552	4	C:macromolecular complex; P:apoptotic process; F:transcription coactivator activity; C:intracellular part
c10010g1i1	q66ii1_xentr pim3 protein	1879	10	1.3e-166	0.891	3	P:protein phosphorylation; F:ATP binding; F:protein serine/threonine kinase activity	EC:2.7.11
c10011g1i1	---NA---	244
c10012g1i1	---NA---	1095
c10012g1i2	---NA---	1244
c10013g1i1	---NA---	2782
c10013g2i1	---NA---	2649
c10014g1i1	---NA---	493
c10014g1i2	---NA---	756
c10015g1i1	---NA---	481
c10015g2i1	---NA---	779
c10016g1i1	---NA---	495
c10017g1i1	---NA---	1038
c10017g2i1	---NA---	324
c10018g1i1	---NA---	4677
c10018g2i1	---NA---	905
c10019g1i1	F6Z132_XENTR Uncharacterized protein (Fragment)	310	1	6e-06	0.57
c10019g2i1	---NA---	251
c1001g1i1	---NA---	227
c1001g1i2	---NA---	315
c10020g1i1	g3hs87_crigr 28s ribosomal protein mitochondrial	1782	10	1.06e-59	0.791	2	C:mitochondrion; C:ribosome
c10021g1i1	---NA---	202
c10022g1i1	k9it66_desro sialyltransferase	500	10	2.17e-16	0.765	3	F:transferase activity, transferring glycosyl groups; C:intracellular membrane-bounded organelle; C:membrane
c10022g2i1	q704x2_chick beta-galactosamide alpha- -sialyltransferase	396	10	1.71e-57	0.796	4	F:sialyltransferase activity; P:protein glycosylation; C:integral to Golgi membrane; C:nucleus	EC:2.4.99
c10023g1i1	v9k8e9_calmi tuberin-like protein	2108	10	0	0.848	7	P:negative regulation of TOR signaling cascade; C:TSC1-TSC2 complex; P:positive regulation of GTPase activity; P:regulation of small GTPase mediated signal transduction; P:intestinal epithelial cell differentiation; F:GTPase activator activity; C:nucleus
c10023g2i1	v9kbz3_calmi tuberin-like protein	2357	10	0	0.758	10	F:protein binding; P:negative regulation of TOR signaling cascade; P:regulation of small GTPase mediated signal transduction; P:intestinal epithelial cell differentiation; C:TSC1-TSC2 complex; F:GTPase activator activity; P:protein localization; P:positive regulation of GTPase activity; C:nucleus; P:intracellular signal transduction
c10024g1i1	w5uia1_ictpu transmembrane protein 211	921	10	2.73e-74	0.812	1	C:integral to membrane
c10025g1i1	r0jkw9_anapl apoptotic protease-activating factor 1	5691	10	0	0.765	6	C:intracellular membrane-bounded organelle; P:activation of cysteine-type endopeptidase activity involved in apoptotic process; F:ADP binding; C:cytosol; P:brain development; P:defense response
c10026g1i1	r0l5p0_anapl transformation transcription domain-associated protein	2500	10	0	0.951	11	P:histone H4 acetylation; P:histone H2A acetylation; C:nucleolus; P:histone deubiquitination; F:phosphotransferase activity, alcohol group as acceptor; P:regulation of transcription, DNA-dependent; C:NuA4 histone acetyltransferase complex; C:transcription factor TFTC complex; C:STAGA complex; F:transcription coactivator activity; P:mitotic cell cycle checkpoint
c10027g1i1	k7c283_pantr gametogenetin binding protein 2	2761	10	0	0.86	5	P:spermatogenesis; P:cell differentiation; C:cytoplasmic membrane-bounded vesicle; P:multicellular organismal development; C:nucleus
c10028g1i1	---NA---	1039
c10029g1i1	---NA---	1446
c1002g1i1	---NA---	209
c10031g1i1	a1l2r0_xenla loc100036924 protein	2418	10	0	0.86	3	F:flavin adenine dinucleotide binding; F:UDP-N-acetylmuramate dehydrogenase activity; P:oxidation-reduction process	EC:1.1.1.158
c10032g1i1	---NA---	654
c10032g2i1	---NA---	322
c10033g1i1	H9GQP9_ANOCA Uncharacterized protein (Fragment)	4302	10	6.85e-08	0.519	5	F:RNA binding; P:RNA-dependent DNA replication; F:RNA-directed DNA polymerase activity; F:nucleic acid binding; F:zinc ion binding
c10034g1i1	u3kh13_fical dna topoisomerase	1311	10	7.71e-39	0.718	5	F:nucleic acid binding; F:metal ion binding; F:DNA topoisomerase type I activity; C:PML body; P:DNA topological change	EC:5.99.1.2
c10034g1i2	h3akb8_latch dna topoisomerase	4484	10	0	0.809	5	F:DNA topoisomerase type I activity; F:DNA binding; C:chromosome; P:DNA topological change; F:zinc ion binding	EC:5.99.1.2
c10035g1i1	q6p2x0_xentr apex nuclease (multifunctional dna repair enzyme) 1	3151	10	2.75e-155	0.844	19	P:nucleic acid phosphodiester bond hydrolysis; P:positive regulation of DNA repair; F:damaged DNA binding; P:oxidation-reduction process; P:DNA repair; F:lyase activity; C:nucleolus; F:metal ion binding; F:site-specific endodeoxyribonuclease activity, specific for altered base; P:cell redox homeostasis; C:nuclear speck; C:centrosome; F:oxidoreductase activity; F:phosphoric diester hydrolase activ…	EC:3.1.25
c10036g1i1	---NA---	1724
c10037g1i1	v8p6t7_ophha ribosomal rna methyltransferase 1	1084	10	2.2e-116	0.936	2	P:RNA methylation; F:methyltransferase activity
c10037g1i2	v8p6t7_ophha ribosomal rna methyltransferase 1	6474	10	4.53e-168	0.902	2	P:RNA methylation; F:methyltransferase activity
c10038g1i1	e3tet9_ictpu 14-3-3 protein gamma-1	2065	10	4.81e-157	0.97	2	F:protein domain specific binding; F:monooxygenase activity
c10039g1i1	---NA---	228
c10039g2i1	q1wkm1_angan ras	2182	10	5.18e-101	0.979	15	P:positive regulation of protein phosphorylation; P:Ras protein signal transduction; P:positive regulation of gene expression; P:visual learning; P:positive regulation of Rac protein signal transduction; P:regulation of synaptic transmission, GABAergic; F:GTP binding; P:GTP catabolic process; P:striated muscle cell differentiation; P:actin cytoskeleton organization; P:positive regulation of cell …
c1003g1i1	---NA---	630
c10040g1i1	---NA---	1811
c10041g1i1	---NA---	223
c10041g2i1	---NA---	379
c10042g1i1	---NA---	220
c10043g1i1	---NA---	399
c10043g1i2	---NA---	2431
c10044g1i1	e0vpj4_pedhc reverse	932	10	2.24e-18	0.486	4	F:RNA binding; P:RNA-dependent DNA replication; F:RNA-directed DNA polymerase activity; P:cell-cell signaling
c10044g2i1	---NA---	258
c10045g1i1	r0m0c0_anapl transcription factor hes-5	1131	10	8.34e-46	0.713	1	F:binding
c10046g1i1	---NA---	903
c10047g1i1	---NA---	1751
c1004g1i1	T1IMP4_STRMM Uncharacterized protein	659	1	7e-06	0.55	3	F:RNA binding; P:RNA-dependent DNA replication; F:RNA-directed DNA polymerase activity
c10050g1i1	---NA---	237
c10050g2i1	---NA---	430
c10051g1i1	e0w0v1_pedhc reverse	406	10	8.9e-08	0.696	3	F:RNA binding; P:RNA-dependent DNA replication; F:RNA-directed DNA polymerase activity
c10052g1i1	---NA---	305
c10053g1i1	---NA---	712
c10053g2i1	---NA---	770
c10054g1i1	a0a060wb25_oncmy oncorhynchus mykiss genomic scaffold_196	237	10	1.04e-20	0.766	1	P:DNA replication
c10055g1i1	---NA---	568
c10055g2i1	k7frs7_pelsi anoctamin	2240	10	0	0.863	5	C:intracellular; C:plasma membrane; F:chloride channel activity; P:chloride transport; C:chloride channel complex
c10056g1i1	---NA---	225
c10056g2i1	---NA---	366
c10057g1i1	b7zqz0_xenla loc398095 protein	3779	10	0	0.873	4	P:protein transport; C:cytosol; F:protein dimerization activity; F:calcium-dependent protein binding
c10057g1i2	q5xgj5_xentr programmed cell death 6 interacting protein	3764	10	0	0.874	4	P:protein transport; C:cytosol; F:protein dimerization activity; F:calcium-dependent protein binding
c10059g1i1	m7awt3_chemy chromatin assembly factor 1 subunit a	3492	10	1.31e-165	0.743	5	P:chromatin assembly; P:single-organism cellular process; C:CAF-1 complex; P:cellular macromolecule biosynthetic process; C:nucleus
c10059g1i2	m7awt3_chemy chromatin assembly factor 1 subunit a	3537	10	2.01e-165	0.743	5	P:chromatin assembly; P:single-organism cellular process; C:CAF-1 complex; P:cellular macromolecule biosynthetic process; C:nucleus
c1005g1i1	---NA---	601
c10060g1i1	---NA---	927
c10061g1i1	---NA---	530
c10061g1i2	---NA---	203
c10062g1i1	---NA---	297
c10063g1i1	q17003_anoga reverse transcriptase	4156	9	9.73e-08	0.5056	3	F:RNA binding; P:RNA-dependent DNA replication; F:RNA-directed DNA polymerase activity
c10064g1i1	---NA---	1086
c10064g2i1	q76il7_danre pol-like protein	1470	2	2.22e-11	0.5
c10065g1i1	---NA---	461
c10065g2i1	---NA---	1413
c10066g1i1	v9kz56_calmi 39s ribosomal protein mitochondrial	2379	10	3.5e-147	0.828	3	C:ribosome; C:mitochondrion; F:nucleotide binding
c10067g1i1	---NA---	558
c10067g2i1	R4GC19_ANOCA Uncharacterized protein	1058	2	6.09e-08	0.52	5	F:RNA binding; P:RNA-dependent DNA replication; F:RNA-directed DNA polymerase activity; F:nucleic acid binding; F:zinc ion binding
c10068g1i1	---NA---	400
c10069g1i1	t1d7b8_crohd e3 ubiquitin-protein ligase trim8-like protein	3132	10	0	0.943	4	C:cytoplasm; C:PML body; F:protein homodimerization activity; F:zinc ion binding
c10069g1i2	t1d7b8_crohd e3 ubiquitin-protein ligase trim8-like protein	3109	10	0	0.943	4	C:cytoplasm; C:PML body; F:protein homodimerization activity; F:zinc ion binding
c1006g1i1	---NA---	289
c10070g1i1	---NA---	431
c10071g1i1	---NA---	1053
c10071g2i1	---NA---	1980
c10072g1i1	---NA---	642
c10072g2i1	---NA---	294
c10073g1i1	---NA---	1164
c10074g1i1	---NA---	298
c10075g1i1	---NA---	276
c10076g1i1	g5c7y3_hetga v-type proton atpase subunit d	2025	10	1.67e-143	0.953	2	F:ATPase activity, coupled to transmembrane movement of substances; C:vacuolar proton-transporting V-type ATPase complex
c10076g1i2	m7bym1_chemy v-type proton atpase subunit d	1748	10	3.96e-88	0.91	2	F:ATPase activity, coupled to transmembrane movement of substances; C:vacuolar proton-transporting V-type ATPase complex
c10077g1i1	l8i0e0_9ceta zinc finger protein 208	7063	10	4.3e-133	0.426	6	F:metal ion binding; F:nucleic acid binding; F:zinc ion binding; F:DNA binding; P:regulation of transcription, DNA-dependent; C:intracellular
c10078g1i1	---NA---	686
c10079g1i1	---NA---	314
c10079g2i1	---NA---	712
c1007g1i1	---NA---	758
c10080g1i1	---NA---	370
c10081g1i1	---NA---	480
c10081g2i1	---NA---	529
c10082g1i1	---NA---	500
c10082g2i1	---NA---	477
c10083g1i1	---NA---	1682
c10084g1i1	H3AD23_LATCH Uncharacterized protein (Fragment)	666	10	5.59e-90	0.709	1	F:binding
c10085g1i1	q8uwc9_tetng reverse transcriptase ribonuclease h methyltransferase	1406	10	1.49e-24	0.567	8	F:RNA binding; P:RNA-dependent DNA replication; F:RNA-directed DNA polymerase activity; F:nucleic acid binding; F:zinc ion binding; F:methyltransferase activity; F:transferase activity; P:methylation
c10086g1i1	---NA---	308
c10089g1i1	---NA---	258
c1008g1i1	rasf5_rat ras association domain-containing protein 5	2079	10	5.75e-130	0.757	5	C:cytoskeleton; F:protein binding; P:positive regulation of protein ubiquitination; P:signal transduction; C:nucleus
c10090g1i1	---NA---	1917
c10091g1i1	g9kap6_muspf missing meiosis -like protein	2037	10	0	0.941	1	C:lysosomal membrane
c10092g1i1	---NA---	222
c10093g1i1	r0jxl4_anapl wd repeat-containing protein loc51057	550	10	6.41e-96	0.856
c10093g2i1	v9l0u0_calmi wd repeat-containing and planar cell polarity effector protein fritz-like protein	446	8	1.96e-11	0.6	7	P:regulation of biological process; P:cell projection organization; P:single-organism developmental process; C:cilium; C:cytoplasmic part; P:anatomical structure morphogenesis; C:plasma membrane
c10094g1i1	---NA---	323
c10094g2i1	q5m7j8_xentr tumor differentially expressed 2	2682	10	0	0.939	1	C:plasma membrane
c10094g3i1	---NA---	937
c10094g4i1	---NA---	647
c10095g1i1	q63zn2_xenla loc445856 protein	562	10	3.15e-87	0.859	4	P:social behavior; P:locomotory behavior; C:dense core granule; P:nervous system development
c10095g2i1	q63zn2_xenla loc445856 protein	472	10	1.8e-43	0.737	5	C:dense core granule; P:nervous system development; P:transport; P:social behavior; P:locomotory behavior
c10096g1i1	---NA---	360
c10097g1i1	m7bhs6_chemy phosphatidylinositol-glycan-specific phospholipase d	967	10	2.38e-78	0.689	32	P:positive regulation of apoptotic process; P:response to glucose stimulus; P:GPI anchor release; P:positive regulation of insulin secretion involved in cellular response to glucose stimulus; P:positive regulation of glucose metabolic process; P:phosphatidylcholine metabolic process; P:positive regulation of endothelial cell migration; P:negative regulation of triglyceride catabolic process; P:ch…	EC:3.1.4.50
c10098g1i1	r0lui4_anapl multidrug resistance-associated protein 7	705	10	6.64e-109	0.858	5	P:transmembrane transport; C:integral to membrane; F:ATPase activity, coupled to transmembrane movement of substances; P:ATP catabolic process; F:ATP binding
c10098g2i1	m7axg1_chemy multidrug resistance-associated protein 7	679	10	1.41e-116	0.861	5	P:transmembrane transport; C:integral to membrane; F:ATPase activity, coupled to transmembrane movement of substances; P:ATP catabolic process; F:ATP binding
c10099g1i1	---NA---	429
c1009g1i1	g3hys7_crigr rna pseudouridylate synthase domain-containing protein 2	2062	10	0	0.752	3	F:RNA binding; P:pseudouridine synthesis; F:pseudouridine synthase activity	EC:5.4.99.12
c10100g1i1	m7brj4_chemy fas apoptotic inhibitory molecule 1	1638	10	6.5e-118	0.945	1	P:negative regulation of apoptotic process
c10101g1i1	---NA---	813
c10101g2i1	---NA---	863
c10102g1i1	---NA---	680
c10103g1i1	v9khz9_calmi pentatricopeptide repeat-containing protein mitochondrial	2194	10	0	0.784	5	F:ribosomal small subunit binding; P:mitochondrial translation; P:regulation of translation; F:rRNA binding; C:mitochondrion
c10104g1i1	h2n8x3_ponab f-box only protein 42	3493	10	0	0.883
c10105g1i1	w5uhw2_ictpu cartilage intermediate layer protein 1	4189	10	0	0.752
c10106g1i1	---NA---	278
c10107g1i1	b9ekv4_human aldehyde dehydrogenase 9 member a1	1393	10	0	0.84	8	P:carnitine metabolic process; P:neurotransmitter biosynthetic process; C:plasma membrane; F:aminobutyraldehyde dehydrogenase activity; C:cytosol; P:cellular aldehyde metabolic process; C:mitochondrion; P:oxidation-reduction process	EC:1.2.1.19
c10107g2i1	k9kcq7_horse 4-trimethylaminobutyraldehyde dehydrogenase-like protein	627	10	3.23e-33	0.868	14	C:cytosol; F:NAD binding; P:oxidation-reduction process; F:amine binding; C:mitochondrion; P:liver development; P:carnitine biosynthetic process; F:aminobutyraldehyde dehydrogenase activity; P:cellular aldehyde metabolic process; P:kidney development; P:neurotransmitter biosynthetic process; F:protein homodimerization activity; F:4-trimethylammoniobutyraldehyde dehydrogenase activity; C:plasma me…	EC:1.2.1.47; EC:1.2.1.19
c10108g1i1	---NA---	398
c10108g2i1	---NA---	2063
c10109g1i1	U3J491_ANAPL Uncharacterized protein (Fragment)	2241	10	8.73e-63	0.768	2	F:organic cyclic compound binding; F:heterocyclic compound binding
c10109g2i1	q4s7z0_tetng chromosome 9 whole genome shotgun sequence	276	10	5.13e-21	0.938	6	P:regulation of transcription, DNA-dependent; F:sequence-specific DNA binding transcription factor activity; F:nucleic acid binding; C:nucleus; F:zinc ion binding; F:nucleotide binding
c1010g1i1	---NA---	3795
c10110g1i1	---NA---	2113
c10110g1i2	---NA---	536
c10111g1i1	---NA---	778
c10111g2i1	---NA---	453
c10112g1i1	h6u746_9saur dna polymerase beta	1181	10	1.32e-124	0.887	10	F:microtubule binding; F:lyase activity; P:cell death; F:DNA-directed DNA polymerase activity; C:spindle microtubule; F:enzyme binding; F:DNA binding; P:base-excision repair, gap-filling; C:cytoplasm; P:negative regulation of apoptotic process	EC:2.7.7.7
c10112g1i2	h6u746_9saur dna polymerase beta	1436	10	0	0.889	13	F:microtubule binding; F:lyase activity; P:cell death; F:DNA-directed DNA polymerase activity; F:metal ion binding; C:spindle microtubule; P:DNA replication; F:enzyme binding; F:DNA binding; P:base-excision repair, gap-filling; C:cytoplasm; P:negative regulation of apoptotic process; C:nucleus	EC:2.7.7.7
c10113g1i1	d4n2s1_melga transmembrane protein 14a-like protein	793	10	8.78e-43	0.845	1	C:integral to membrane
c10114g1i1	---NA---	445
c10115g1i1	r0k408_anapl prostaglandin g h synthase 2	3427	10	0	0.897	20	C:neuron projection; P:positive regulation of brown fat cell differentiation; P:anagen; P:regulation of cell proliferation; P:positive regulation of fever generation; P:brown fat cell differentiation; F:heme binding; P:cyclooxygenase pathway; C:endoplasmic reticulum membrane; F:oxidoreductase activity, acting on single donors with incorporation of molecular oxygen, incorporation of two atoms of o…	EC:1.13.11; EC:1.14.99.1; EC:1.11.1.7
c10116g1i1	q64iy1_funhe reverse transcriptase	4825	10	1.16e-09	0.477	3	F:RNA-directed DNA polymerase activity; F:RNA binding; P:RNA-dependent DNA replication
c10117g1i1	---NA---	259
c10118g1i1	---NA---	888
c10118g2i1	l8hkd3_9ceta protein-tyrosine kinase 6	2026	10	5.18e-174	0.722	7	P:system development; P:tyrosine phosphorylation of STAT protein; P:negative regulation of biological process; F:nucleotide binding; F:protein tyrosine kinase activity; C:intracellular part; P:cell differentiation	EC:2.7.10
c10119g1i1	---NA---	1770
c10119g2i1	h9cwi4_acisi transcription factor nanos1	1548	10	3.94e-108	0.808	2	F:zinc ion binding; F:RNA binding
c1011g1i1	g9l0q2_muspf haloacid dehalogenase-like hydrolase domain containing 4	969	10	9.23e-77	0.74	2	P:metabolic process; F:hydrolase activity
c1011g2i1	---NA---	954
c10120g1i1	q6pim1_human wdfy4 protein	1921	10	3.79e-122	0.748
c10120g2i1	v9k8c5_calmi wd repeat-and fyve domain-containing protein 4	288	10	5e-36	0.811
c10121g1i1	---NA---	770
c10121g2i1	---NA---	329
c10122g1i1	---NA---	410
c10123g1i1	---NA---	244
c10124g1i1	---NA---	613
c10125g1i1	---NA---	245
c10126g1i1	h3ald9_latch sulfotransferase	1291	10	6.4e-140	0.784	1	F:sulfotransferase activity
c10126g1i2	h3ald9_latch sulfotransferase	1275	10	5.18e-140	0.784	1	F:sulfotransferase activity
c10127g1i1	---NA---	1052
c10128g1i1	h9ety1_macmu semaphorin-6d isoform 4	1045	10	0	0.966	5	C:integral to membrane; F:semaphorin receptor binding; P:multicellular organismal development; F:receptor activity; C:Golgi apparatus
c10129g1i1	---NA---	272
c10129g2i1	r4gfh4_chick transcription factor 15	924	10	7.66e-84	0.842	16	P:skeletal system morphogenesis; P:respiratory system process; P:post-anal tail morphogenesis; P:eating behavior; P:death; P:muscle organ morphogenesis; P:regulation of transcription, DNA-dependent; F:DNA binding; P:skin development; P:ear development; F:protein dimerization activity; P:neuromuscular process controlling posture; P:paraxial mesoderm development; P:somitogenesis; C:nucleus; P:trans…
c1012g1i1	nf7o_xenla nuclear factor ovary	2483	10	3.51e-19	0.481	8	F:metal ion binding; P:regulation of transcription, DNA-dependent; P:transcription, DNA-dependent; P:multicellular organismal development; F:zinc ion binding; C:nucleus; C:intracellular; F:DNA binding
c1012g1i2	nf7b_xenla nuclear factor brain	2318	10	6.65e-16	0.746	2	C:intracellular; F:metal ion binding
c10130g1i1	---NA---	259
c10131g1i1	---NA---	949
c10132g1i1	s2533_danre solute carrier family 25 member 33	1417	10	8.03e-180	0.876	3	C:mitochondrial inner membrane; C:integral to membrane; P:transmembrane transport
c10133g1i1	---NA---	658
c10134g1i1	---NA---	805
c10135g1i1	r0kz47_anapl ataxin-7	1386	10	1.61e-89	0.658	2	P:regulation of cellular process; C:intracellular part
c10135g2i1	---NA---	1152
c10136g1i1	g4v397_bufma nitric oxide synthase	3704	10	0	0.778	11	F:calmodulin binding; P:oxidation-reduction process; F:nitric-oxide synthase activity; P:nervous system development; P:cell differentiation; F:flavin adenine dinucleotide binding; F:heme binding; F:NADP binding; P:nitric oxide biosynthetic process; F:FMN binding; F:iron ion binding	EC:1.14.13.39
c10136g2i1	---NA---	1445
c10137g1i1	ccd80_chick coiled-coil domain-containing protein 80	4911	10	1.06e-163	0.695	2	C:proteinaceous extracellular matrix; F:binding
c10138g1i1	u6dlq5_neovi beta gamma crystallin domain-containing protein 3	5010	10	0	0.673
c10138g2i1	---NA---	2344
c10139g1i1	---NA---	375
c10139g2i1	r0lrk2_anapl serine threonine-protein phosphatase 2a 56 kda regulatory subunit alpha isoform	2190	10	0	0.933	6	C:Z disc; F:protein phosphatase type 2A regulator activity; C:M band; C:protein phosphatase type 2A complex; F:protein binding; P:signal transduction
c1013g1i1	---NA---	1611
c10140g1i1	---NA---	3049
c10141g1i1	---NA---	344
c10141g2i1	---NA---	269
c10143g1i1	b5fxe9_taegu serine threonine-protein phosphatase	2651	10	0	0.99	7	P:lung development; P:protein dephosphorylation; P:branching morphogenesis of an epithelial tube; C:PTW/PP1 phosphatase complex; F:protein serine/threonine phosphatase activity; C:MLL5-L complex; C:cytoplasm
c10144g1i1	u6cry5_neovi spindle assembly abnormal protein 6 homolog	2687	10	0	0.757	1	P:centrosome duplication
c10144g1i2	h2pzh1_pantr spindle assembly 6 homolog	2820	10	6.77e-172	0.727	3	F:protein binding; P:centriole replication; C:centriole
c10145g1i1	---NA---	1360
c10146g1i1	v8pcm7_ophha tumor rejection antigen	433	10	4.7e-18	0.483	5	F:RNA binding; P:RNA-dependent DNA replication; F:RNA-directed DNA polymerase activity; F:nucleic acid binding; F:zinc ion binding
c10147g1i1	---NA---	603
c10148g1i1	m7b8n2_chemy zinc finger protein 3	2892	10	5.73e-91	0.61	4	F:metal ion binding; F:nucleic acid binding; P:regulation of transcription, DNA-dependent; C:intracellular
c10149g1i1	---NA---	254
c1014g1i1	g1tyg2_rabit biogenesis of lysosome-related organelles complex 1 subunit 5	1390	10	2.06e-56	0.771	10	P:anterograde synaptic vesicle transport; P:melanosome transport; P:positive regulation of pigment cell differentiation; C:transport vesicle; P:neuron projection development; P:melanosome organization; C:BLOC-1 complex; P:endosome to melanosome transport; F:protein binding; P:anterograde axon cargo transport
c1014g1i2	v8p7z7_ophha protein muted-like protein	1260	10	1.07e-18	0.741	6	P:vesicle-mediated transport; P:cellular pigmentation; P:developmental pigmentation; ; P:establishment of vesicle localization; C:cytoplasmic part
c10150g1i1	v5i9z1_anogl rna-directed dna polymerase	2123	10	5.44e-10	0.501	3	F:RNA binding; P:RNA-dependent DNA replication; F:RNA-directed DNA polymerase activity
c10150g2i1	---NA---	357
c10151g1i1	---NA---	383
c10151g2i1	lacb2_xentr beta-lactamase-like protein 2	1386	10	2.63e-140	0.839	3	F:metal ion binding; F:hydrolase activity; C:mitochondrion
c10152g1i1	---NA---	322
c10153g1i1	---NA---	247
c10153g2i1	---NA---	1336
c10154g1i1	---NA---	834
c10155g1i1	v9kc53_calmi kelch-like protein 20	3125	10	0	0.886
c10155g1i2	v9kc53_calmi kelch-like protein 20	2978	10	0	0.803
c10156g1i1	---NA---	391
c10156g1i2	---NA---	636
c10157g1i1	---NA---	719
c10157g2i1	---NA---	716
c10158g1i1	r0l705_anapl kinesin-like protein kif20a	3999	10	0	0.726	6	C:protein complex; C:microtubule cytoskeleton; F:protein binding; P:microtubule-based process; F:nucleotide binding; C:cytoskeletal part
c10159g1i1	---NA---	706
c10159g1i2	---NA---	382
c10160g1i1	---NA---	215
c10160g2i1	---NA---	201
c10161g1i1	---NA---	339
c10161g2i1	---NA---	1745
c10162g1i1	---NA---	1177
c10163g1i1	a4ih32_xentr evc protein	3400	10	3.11e-142	0.579	5	P:smoothened signaling pathway; C:microtubule basal body; C:cilium; P:positive regulation of smoothened signaling pathway; P:endochondral bone growth
c10164g1i1	m7cjz8_chemy glutathione peroxidase	1518	10	1.29e-100	0.84	4	F:glutathione peroxidase activity; C:integral to membrane; P:oxidation-reduction process; P:response to oxidative stress	EC:1.11.1.9
c10165g1i1	t1e6h5_crohd glycerol-3-phosphate transporter-like protein	4079	10	0	0.825	3	P:transmembrane transport; C:integral to membrane; F:transporter activity
c10165g1i2	h2ql31_pantr solute carrier family 37 (glycerol-3-phosphate transporter) member 1	3968	10	0	0.812	3	P:transmembrane transport; C:integral to membrane; F:transporter activity
c10167g1i1	j3se27_croad c1galt1-specific chaperone 1-like	1099	10	5.77e-163	0.838
c10168g1i1	---NA---	2101
c10169g1i1	---NA---	529
c10169g2i1	---NA---	201
c1016g1i1	---NA---	2490
c10170g1i1	---NA---	1261
c10170g2i1	R4GCJ8_ANOCA Uncharacterized protein	771	1	3.44e-08	0.44	3	F:RNA binding; P:RNA-dependent DNA replication; F:RNA-directed DNA polymerase activity
c10171g1i1	a9ulj2_xentr tcn2 protein	585	10	5.99e-15	0.67	1	P:single-organism process
c10172g1i1	a1l1f8_danre tripartite motif-containing 3b	6532	10	0	0.891	2	F:zinc ion binding; C:intracellular
c10173g1i1	---NA---	305
c10173g2i1	---NA---	263
c10174g1i1	G1SMZ0_RABIT Uncharacterized protein	3727	10	0	0.763	3	F:binding; C:intracellular organelle; P:cellular process
c10174g2i1	---NA---	789
c10175g1i1	---NA---	583
c10175g2i1	---NA---	2048
c10176g1i1	kcp_xenla kielin chordin-like protein	6554	10	0	0.629	1	C:extracellular region
c10177g1i1	b2cn80_dappu reverse transcriptase	5345	7	3.83e-12	0.4214	7	F:RNA binding; P:RNA-dependent DNA replication; F:RNA-directed DNA polymerase activity; F:ribonuclease H activity; F:site-specific DNA-methyltransferase (adenine-specific) activity; P:DNA methylation on adenine; F:DNA binding
c10178g1i1	---NA---	499
c10178g2i1	---NA---	247
c10179g1i1	v8p802_ophha g-protein coupled receptor	1037	10	5.67e-126	0.855	4	C:integral to membrane; P:neuropeptide signaling pathway; C:plasma membrane; F:G-protein coupled receptor activity
c10179g2i1	a0a060wbf5_oncmy oncorhynchus mykiss genomic scaffold_211	634	10	5.2e-65	0.731	3	C:membrane; P:G-protein coupled receptor signaling pathway; F:transmembrane signaling receptor activity
c1017g1i1	k9j524_desro photoreceptor synaptic vesicle protein	1518	10	2.17e-123	0.847	6	P:cilium morphogenesis; F:lipid binding; P:nervous system development; P:Kupffer's vesicle development; C:ciliary transition zone; P:lipoprotein transport
c10180g1i1	---NA---	228
c10180g1i2	---NA---	245
c10181g1i1	---NA---	234
c10181g2i1	---NA---	202
c10181g3i1	---NA---	248
c10182g1i1	---NA---	580
c10182g2i1	---NA---	506
c10183g1i1	---NA---	4515
c10183g2i1	---NA---	424
c10184g1i1	o70605_rat collagen alpha 1	3285	10	2.04e-146	0.776	2	C:collagen; F:extracellular matrix structural constituent
c10185g1i1	---NA---	294
c10185g2i1	---NA---	624
c10186g1i1	q6ddc2_xentr sec11 homolog c	1815	10	1.71e-112	0.969	4	C:integral to membrane; P:signal peptide processing; P:proteolysis; F:serine-type peptidase activity
c10186g1i2	q6ddc2_xentr sec11 homolog c	1884	10	2.13e-107	0.859	4	C:integral to membrane; P:signal peptide processing; P:proteolysis; F:serine-type peptidase activity
c10188g1i1	---NA---	821
c10188g2i1	---NA---	613
c10189g1i1	sahha_xenla adenosylhomocysteinase a	2209	10	0	0.94	3	P:S-adenosylmethionine cycle; F:adenosylhomocysteinase activity; P:one-carbon metabolic process	EC:3.3.1.1
c10189g1i2	sahha_xenla adenosylhomocysteinase a	2186	10	0	0.94	3	P:S-adenosylmethionine cycle; F:adenosylhomocysteinase activity; P:one-carbon metabolic process	EC:3.3.1.1
c1018g1i1	---NA---	4107
c10190g1i1	g8jlu5_xentr cop9 signalosome complex subunit 5	1758	10	0	0.979	9	P:positive regulation of transcription from RNA polymerase II promoter; P:regulation of cell cycle; P:regulation of JNK cascade; F:metal ion binding; P:cullin deneddylation; P:proteolysis; F:metallopeptidase activity; C:COP9 signalosome; C:perinuclear region of cytoplasm
c10191g1i1	b4di12_human cdna highly homo sapiens kinase d-interacting substance of 220 kda mrna	2113	10	0	0.793	2	P:dendrite morphogenesis; P:in utero embryonic development
c10191g1i2	r0li07_anapl ankyrin repeat-rich membrane spanning protein	5587	10	0	0.875	2	P:dendrite morphogenesis; P:in utero embryonic development
c10192g1i1	r0ltl3_anapl upf0518 protein fam160b1	300	10	5.04e-18	0.996
c10192g2i1	b5dfn7_xentr loc100125175 protein	221	10	5.47e-41	0.994
c10193g1i1	b5x470_salsa nicotinic acid receptor 1	1119	10	4.53e-96	0.67	2	F:signal transducer activity; P:signal transduction
c10194g1i1	micu1_xentr calcium uptake protein mitochondrial	3357	10	0	0.894	6	P:mitochondrial calcium ion homeostasis; F:calcium ion binding; C:mitochondrial inner membrane; P:calcium ion import; C:integral to mitochondrial membrane; P:mitochondrial calcium ion transport
c10195g1i1	k4gds0_calmi -like protein	1657	10	2.39e-106	0.631	5	P:ammonium transport; C:integral to membrane; C:membrane; F:ammonium transmembrane transporter activity; P:ammonium transmembrane transport
c10196g1i1	---NA---	683
c10197g1i1	---NA---	1262
c10198g1i1	q5fw00_xentr mgc107932 protein	1275	10	3.3e-54	0.582	4	P:proteolysis; F:cysteine-type peptidase activity; F:hydrolase activity; F:peptidase activity
c10199g1i1	---NA---	2443
c1019g1i1	---NA---	699
c101g1i1	a2aqn7_mouse glutathione synthetase	234	10	3.24e-25	0.748	5	F:ligase activity; F:ATP binding; F:magnesium ion binding; F:glutathione binding; F:protein homodimerization activity
c101g2i1	j3rzl9_croad glutathione synthetase-like	264	10	1.82e-12	0.872	7	P:glutathione biosynthetic process; F:glutathione synthase activity; F:ATP binding; F:magnesium ion binding; F:glutathione binding; F:protein homodimerization activity; P:response to cadmium ion	EC:6.3.2.3
c10200g1i1	g5bh51_hetga ring finger protein 13	1658	10	5.08e-143	0.84	5	P:protein autoubiquitination; F:ubiquitin-protein ligase activity; C:late endosome membrane; C:lysosomal membrane; F:zinc ion binding
c10201g1i1	w5ujw8_ictpu plexin-b3	738	10	6.72e-61	0.709	3	P:single-organism cellular process; P:multicellular organismal development; C:membrane
c10201g2i1	w5ujw8_ictpu plexin-b3	1082	10	0	0.862	5	C:integral to membrane; P:signal transduction; P:multicellular organismal development; F:receptor activity; C:intracellular
c10202g1i1	---NA---	627
c10202g2i1	---NA---	842
c10203g1i1	---NA---	1159
c10203g1i2	---NA---	897
c10204g1i1	---NA---	371
c10205g1i1	---NA---	447
c10206g1i1	b5bu25_human u2 small nuclear rna auxiliary factor 2 isoform b	2222	10	0	0.969	8	F:RNA binding; C:spliceosomal complex; F:C2H2 zinc finger domain binding; P:RNA splicing; F:enzyme binding; P:negative regulation of mRNA splicing, via spliceosome; F:nucleotide binding; P:mRNA processing
c10206g1i2	q6nvn9_xentr u2 small nuclear ribonucleoprotein auxiliary factor 2	2183	10	0	0.982	9	F:RNA binding; C:spliceosomal complex; F:C2H2 zinc finger domain binding; P:RNA splicing; P:female sex differentiation; F:enzyme binding; P:negative regulation of mRNA splicing, via spliceosome; F:nucleotide binding; P:mRNA processing
c10207g1i1	m7bqu2_chemy neutral alpha-glucosidase c	2418	10	0	0.792	3	F:carbohydrate binding; F:alpha-glucosidase activity; P:carbohydrate metabolic process	EC:3.2.1.20
c10208g1i1	---NA---	235
c10209g1i1	---NA---	206
c1020g1i1	l5m782_myods signal-regulatory protein beta-1	2850	10	1.68e-43	0.491	5	P:phagocytosis; P:cellular component movement; F:protein binding; P:cytoskeleton organization; C:integral to membrane
c10210g1i1	---NA---	1433
c10212g1i1	m3ylr6_muspf p2x purinoceptor	237	10	3.64e-12	0.911	18	C:external side of cell outer membrane; F:extracellular ATP-gated cation channel activity; P:platelet activation; F:cation-transporting ATPase activity; P:response to ATP; P:positive regulation of ion transport; P:insemination; P:ceramide biosynthetic process; P:activation of cysteine-type endopeptidase activity involved in apoptotic process; P:regulation of vascular smooth muscle contraction; P:…
c10212g1i2	h3bge0_latch p2x purinoceptor	2946	10	2.28e-167	0.792	28	C:membrane raft; P:protein heterooligomerization; C:neuron projection; C:external side of cell outer membrane; P:platelet activation; F:extracellular ATP-gated cation channel activity; F:zinc ion binding; F:drug binding; P:response to ATP; P:positive regulation of ion transport; P:insemination; P:ceramide biosynthetic process; P:activation of cysteine-type endopeptidase activity involved in apopt…
c10213g1i1	tm53b_xenla transmembrane protein 53-b	945	10	3.75e-104	0.719	1	C:membrane
c10213g2i1	---NA---	525
c10214g1i1	---NA---	910
c10214g2i1	---NA---	768
c10215g1i1	a0a060xry5_oncmy oncorhynchus mykiss genomic scaffold_1242	1068	10	1.03e-17	0.456	3	F:RNA binding; P:RNA-dependent DNA replication; F:RNA-directed DNA polymerase activity
c10216g1i1	pde1b_crigr calcium calmodulin-dependent 3 -cyclic nucleotide phosphodiesterase 1b	384	10	1.34e-72	0.942	14	P:cellular response to macrophage colony-stimulating factor stimulus; P:regulation of dopamine metabolic process; P:serotonin metabolic process; P:monocyte differentiation; F:metal ion binding; F:3',5'-cyclic-nucleotide phosphodiesterase activity; P:locomotory behavior; P:regulation of neurotransmitter levels; P:cellular response to granulocyte macrophage colony-stimulating factor stimulus; P:res…	EC:3.1.4.17
c10216g2i1	q5u590_xenla loc495332 protein	701	10	6.18e-115	0.889	4	F:metal ion binding; P:metabolic process; P:signal transduction; F:3',5'-cyclic-nucleotide phosphodiesterase activity	EC:3.1.4.17
c10217g1i1	---NA---	1521
c10217g2i1	---NA---	265
c10219g1i1	---NA---	595
c10219g2i1	---NA---	1355
c10220g1i1	---NA---	2094
c10221g1i1	---NA---	322
c10221g2i1	---NA---	964
c10222g1i1	u3f935_calja adapter protein ciks isoform 2	2285	10	7.34e-81	0.568	4	P:positive regulation of I-kappaB kinase/NF-kappaB cascade; P:humoral immune response; P:B cell apoptotic process; P:immunoglobulin secretion
c10222g1i2	q6ir26_mouse traf3ip2 protein	1630	10	1.02e-73	0.791	4	P:immunoglobulin secretion; P:humoral immune response; P:positive regulation of I-kappaB kinase/NF-kappaB cascade; P:B cell apoptotic process
c10223g1i1	---NA---	355
c10223g2i1	---NA---	431
c10224g1i1	klkb1_bovin plasma kallikrein	566	10	7.17e-14	0.495	1	F:catalytic activity
c10225g1i1	w5mmw7_lepoc dolichyl-diphosphooligosaccharide--protein glycosyltransferase 48 kda subunit	1925	10	0	0.924	6	P:response to cytokine stimulus; C:integral to membrane; C:oligosaccharyltransferase complex; P:protein N-linked glycosylation via asparagine; P:T cell activation; F:dolichyl-diphosphooligosaccharide-protein glycotransferase activity	EC:2.4.1.119
c10226g1i1	m7b2p8_chemy sh2 domain-containing protein 2a	231	2	1.87e-06	0.55
c10227g1i1	---NA---	260
c10227g2i1	---NA---	406
c10228g1i1	u3fai3_micfl wd repeat domain 43	2357	10	0	0.796	2	P:blood vessel morphogenesis; P:cell differentiation
c1022g1i1	---NA---	268
c1022g2i1	---NA---	233
c10230g1i1	b7x9j0_trima signaling lymphocyte activation molecule	2608	10	1.07e-18	0.447	11	F:receptor activity; C:integral to membrane; C:cell surface; P:lymphocyte activation; P:modulation by virus of host morphology or physiology; C:external side of plasma membrane; P:blood coagulation; P:signal transduction; P:leukocyte migration; F:protein binding; C:plasma membrane
c10231g1i1	---NA---	525
c10232g1i1	u3eku1_calja tetratricopeptide repeat protein 9a	1675	10	6.42e-80	0.77	3	F:molecular_function; P:biological_process; C:cellular_component
c10233g1i1	---NA---	453
c10234g1i1	---NA---	211
c10234g2i1	---NA---	1160
c10235g1i1	---NA---	750
c10236g1i1	R4G9Z7_ANOCA Uncharacterized protein	395	6	1.89e-08	0.475
c10236g2i1	---NA---	316
c10237g1i1	J9JWY8_ACYPI Uncharacterized protein	618	1	4.28e-07	0.53
c10238g1i1	a0a060wx83_oncmy oncorhynchus mykiss genomic scaffold_407	2893	10	0	0.632	4	F:phosphatase activity; P:dephosphorylation; F:nucleic acid binding; F:nucleotide binding
c10239g1i1	q90yd6_xentr bmp4	2287	10	0	0.847	127	P:blood vessel endothelial cell proliferation involved in sprouting angiogenesis; P:lens induction in camera-type eye; F:growth factor activity; P:positive regulation of cardiac muscle fiber development; P:activation of MAPKK activity; P:epithelial-mesenchymal cell signaling; P:erythrocyte differentiation; P:determination of liver left/right asymmetry; F:chemoattractant activity; P:tendon cell di…
c1023g1i1	c0kxh8_xentr spib	2003	10	1.59e-99	0.669	2	C:intracellular organelle; F:DNA binding
c10240g1i1	---NA---	332
c10241g1i1	v8pcg3_ophha ankyrin repeat and socs box protein 8	1676	10	0	0.952	4	C:cytoplasm; P:intracellular signal transduction; P:protein ubiquitination; C:nucleus
c10241g1i2	v8pcg3_ophha ankyrin repeat and socs box protein 8	1207	10	0	0.952	4	C:cytoplasm; P:intracellular signal transduction; P:protein ubiquitination; C:nucleus
c10242g1i1	---NA---	939
c10243g1i1	---NA---	1266
c10244g1i1	e1u0r1_zonal fibronectin type iii domain containing 4	1612	10	2.02e-95	0.874	2	C:plasma membrane; C:endoplasmic reticulum
c10244g1i2	e1u0r1_zonal fibronectin type iii domain containing 4	1303	10	1.73e-68	0.769	2	C:plasma membrane; C:endoplasmic reticulum
c10245g1i1	---NA---	1099
c10246g1i1	---NA---	466
c10247g1i1	---NA---	445
c10248g1i1	m7c382_chemy iq motif and sec7 domain-containing protein 1	557	10	8.91e-73	0.911	5	C:nucleolus; F:phospholipid binding; F:ARF guanyl-nucleotide exchange factor activity; P:regulation of ARF protein signal transduction; C:cell junction
c10248g1i2	m0r4g7_rat protein iqsec1	651	10	3.7e-80	0.89	5	C:nucleolus; F:phospholipid binding; F:ARF guanyl-nucleotide exchange factor activity; P:regulation of ARF protein signal transduction; C:cell junction
c10249g1i1	---NA---	419
c1024g1i1	h3a3h7_latch mitogen-activated protein kinase	1835	10	0	0.812	12	P:cellular response to growth factor stimulus; P:regulation of anatomical structure morphogenesis; C:cytoplasm; P:regulation of multicellular organismal development; P:protein phosphorylation; P:MAPK cascade; F:MAP kinase activity; P:positive regulation of transcription from RNA polymerase II promoter; P:cellular response to stress; P:negative regulation of cellular process; C:nucleus; F:ATP bind…	EC:2.7.11.24
c1024g2i1	h3a3h7_latch mitogen-activated protein kinase	2022	10	8.26e-74	0.829	4	P:protein phosphorylation; P:MAPK cascade; F:MAP kinase activity; F:ATP binding	EC:2.7.11.24
c10250g1i1	---NA---	1010
c10251g1i1	---NA---	401
c10252g1i1	---NA---	271
c10253g1i1	---NA---	989
c10254g1i1	---NA---	563
c10256g1i1	---NA---	375
c10256g2i1	---NA---	656
c10257g1i1	H3BF70_LATCH Uncharacterized protein (Fragment)	2106	4	4.69e-10	0.76
c10257g1i2	pcsk5_bracl proprotein convertase subtilisin kexin type 5	2278	10	3.42e-50	0.533	4	P:multicellular organismal development; F:hydrolase activity; P:anatomical structure development; P:protein metabolic process
c10258g1i1	---NA---	621
c10258g2i1	---NA---	407
c10259g1i1	---NA---	339
c10259g2i1	---NA---	611
c1025g1i1	---NA---	218
c10260g1i1	o76538_strpu thymosin beta	411	10	1.99e-08	0.769	5	C:cytoplasm; C:cytoskeleton; F:actin binding; P:sequestering of actin monomers; P:actin cytoskeleton organization
c10261g1i1	---NA---	250
c10262g1i1	H2ZS96_LATCH Uncharacterized protein	4259	10	0	0.614	2	F:Rab guanyl-nucleotide exchange factor activity; C:Golgi apparatus
c10262g2i1	w5ucy2_ictpu denn domain-containing protein 4b	763	10	3.32e-107	0.804	3	C:Golgi apparatus; F:Rab guanyl-nucleotide exchange factor activity; P:regulation of Rab GTPase activity
c10264g1i1	---NA---	319
c10265g1i1	---NA---	366
c10267g1i1	---NA---	351
c10267g2i1	---NA---	211
c10268g1i1	---NA---	1255
c10269g1i1	---NA---	343
c1026g1i1	---NA---	2161
c10271g1i1	---NA---	245
c10272g1i1	---NA---	232
c10272g2i1	---NA---	246
c10273g1i1	---NA---	251
c10274g1i1	---NA---	271
c10274g2i1	---NA---	260
c10275g1i1	---NA---	377
c10275g1i2	---NA---	216
c10276g1i1	---NA---	483
c10277g1i1	---NA---	236
c10277g2i1	---NA---	335
c10278g1i1	---NA---	280
c10278g2i1	---NA---	283
c10279g1i1	a0a060xp18_oncmy oncorhynchus mykiss genomic scaffold_1128	273	10	3.47e-23	0.719	2	C:membrane; P:cell adhesion
c1027g1i1	---NA---	334
c1027g2i1	---NA---	1540
c10280g1i1	---NA---	471
c10281g1i1	---NA---	1796
c10281g2i1	m7bxr5_chemy tumor necrosis factor alpha-induced protein 2	2939	10	6.43e-160	0.605	2	C:exocyst; P:exocytosis
c10282g1i1	---NA---	226
c10282g2i1	d5h408_human factor viii	688	10	2.33e-78	0.684	2	F:metal ion binding; P:blood coagulation
c10282g3i1	---NA---	205
c10283g1i1	---NA---	553
c10283g2i1	---NA---	1347
c10284g1i1	c9jfp8_human sh3 and multiple ankyrin repeat domains protein 2	1032	10	7.67e-136	0.93	7	C:dendritic spine; C:postsynaptic membrane; C:photoreceptor inner segment; C:ionotropic glutamate receptor complex; F:ionotropic glutamate receptor binding; C:neurofilament; C:photoreceptor outer segment
c10284g1i2	c9jfp8_human sh3 and multiple ankyrin repeat domains protein 2	1078	10	3.45e-135	0.93	7	C:dendritic spine; C:postsynaptic membrane; C:photoreceptor inner segment; C:ionotropic glutamate receptor complex; F:ionotropic glutamate receptor binding; C:neurofilament; C:photoreceptor outer segment
c10286g1i1	---NA---	1359
c10288g1i1	q32p14_mouse ottmusg00000010173	711	10	4.05e-62	0.747	1	F:binding
c10289g1i1	---NA---	279
c10289g2i1	---NA---	401
c1028g1i1	---NA---	248
c10290g1i1	---NA---	572
c10290g2i1	---NA---	295
c10291g1i1	---NA---	236
c10291g2i1	---NA---	264
c10292g1i1	nf7o_xenla nuclear factor ovary	2276	10	6.52e-85	0.67	2	F:binding; C:intracellular
c10292g1i2	nf7o_xenla nuclear factor ovary	2220	10	1.87e-104	0.556	10	F:metal ion binding; P:regulation of transcription, DNA-dependent; P:transcription, DNA-dependent; P:multicellular organismal development; F:zinc ion binding; C:nucleus; C:intracellular; F:DNA binding; C:chromosome; F:RNA binding
c10293g1i1	q705x0_scyca angiotensin receptor	1815	10	3.08e-08	0.805	7	P:chemotaxis; P:regulation of vasoconstriction; F:chemokine receptor activity; P:chemokine-mediated signaling pathway; P:G-protein coupled receptor signaling pathway; C:integral to membrane; F:angiotensin type II receptor activity
c10294g1i1	---NA---	944
c10295g1i1	m7bui1_chemy ankyrin repeat and sam domain-containing protein 3	433	10	3.61e-55	0.749
c10295g2i1	H2ZWM3_LATCH Uncharacterized protein	963	10	3.86e-113	0.704
c10296g1i1	---NA---	1128
c10297g1i1	---NA---	1172
c1029g1i1	---NA---	1493
c10300g1i1	l5lfc8_myods von willebrand factor type egf and pentraxin domain-containing protein 1	967	10	7.52e-139	0.766	1	F:calcium ion binding
c10301g1i1	---NA---	224
c10301g2i1	---NA---	220
c10302g1i1	---NA---	220
c10302g2i1	m7cgp3_chemy netrin-g1	395	10	4.44e-18	0.58	2	P:DNA integration; F:DNA binding
c10303g1i1	---NA---	287
c10305g1i1	---NA---	1411
c10305g1i2	---NA---	1044
c10306g1i1	---NA---	673
c10307g1i1	---NA---	574
c10308g1i1	---NA---	541
c10308g2i1	---NA---	2071
c10309g1i1	---NA---	1057
c1030g1i1	r0lfe2_anapl 72 kda inositol polyphosphate 5-phosphatase	2922	10	0	0.729	5	P:phosphatidylinositol metabolic process; P:dephosphorylation; C:organelle part; C:membrane-bounded organelle; C:cytoplasmic part
c10310g1i1	m7bzv9_chemy iq domain-containing protein g	1453	10	6.05e-123	0.752
c10311g1i1	---NA---	913
c10312g1i1	---NA---	749
c10313g1i1	---NA---	453
c10313g1i2	---NA---	394
c10315g1i1	---NA---	417
c10317g1i1	---NA---	591
c10317g2i1	---NA---	487
c10318g1i1	---NA---	207
c10318g1i2	---NA---	303
c10319g1i1	---NA---	1391
c10319g2i1	---NA---	554
c1031g1i1	---NA---	391
c1031g1i2	---NA---	212
c10320g1i1	---NA---	279
c10321g1i1	---NA---	588
c10321g2i1	---NA---	269
c10322g1i1	u6dt53_neovi chromosome 5 open reading frame 41	344	10	4.32e-19	0.636	3	P:regulation of primary metabolic process; P:regulation of macromolecule metabolic process; P:regulation of cellular process
c10323g1i1	twst1_mouse twist-related protein 1	1347	10	1.16e-63	0.99	53	P:positive regulation of endocardial cushion to mesenchymal transition involved in heart valve formation; F:protein homodimerization activity; P:positive regulation of transcription regulatory region DNA binding; F:bHLH transcription factor binding; P:neural tube closure; P:apoptotic process; P:in utero embryonic development; P:positive regulation of monocyte chemotactic protein-1 production; P:a…
c10324g1i1	---NA---	693
c10325g1i1	---NA---	203
c10326g1i1	---NA---	299
c10327g1i1	J9M0F7_ACYPI Uncharacterized protein	534	10	9.44e-16	0.593	1	F:binding
c10328g1i1	---NA---	420
c1032g1i1	g5c1m5_hetga epididymal secretory protein e1	1272	10	4.88e-50	0.714	3	P:cholesterol transport; F:binding; P:intracellular sterol transport
c1032g1i2	g5c1m5_hetga epididymal secretory protein e1	1249	10	3.54e-50	0.714	3	P:cholesterol transport; F:binding; P:intracellular sterol transport
c10331g1i1	---NA---	349
c10332g1i1	---NA---	345
c10333g1i1	K7F1Y4_PELSI Uncharacterized protein	539	6	5.76e-07	0.5883	3	F:RNA binding; P:RNA-dependent DNA replication; F:RNA-directed DNA polymerase activity
c10334g1i1	---NA---	679
c10334g2i1	---NA---	312
c10335g1i1	a33_plewa zinc-binding protein a33	1959	10	3.43e-87	0.582	1	F:binding
c10335g1i2	a33_plewa zinc-binding protein a33	1831	10	1.04e-65	0.662	2	F:binding; C:intracellular
c10336g1i1	r0jtz8_anapl protein sidekick-1	899	10	7.96e-87	0.902	5	C:integral to membrane; P:cell adhesion; C:plasma membrane; C:synapse; C:cell junction
c10336g2i1	---NA---	899
c10337g1i1	l5k5g7_pteal perq amino acid-rich with gyf domain-containing protein 1	894	10	6.74e-112	0.845	1	P:insulin-like growth factor receptor signaling pathway
c10337g2i1	v9kaj2_calmi perq amino acid-rich with gyf domain-containing protein 2	1122	10	1.96e-72	0.652	4	P:response to stimulus; P:single-organism cellular process; P:regulation of cellular process; P:single-multicellular organism process
c10339g1i1	---NA---	1583
c1033g1i1	pdxk_pig pyridoxal kinase	1917	10	0	0.899	14	C:cytosol; F:lithium ion binding; F:zinc ion binding; F:potassium ion binding; F:pyridoxal kinase activity; F:ATP binding; P:pyridoxal 5'-phosphate salvage; F:magnesium ion binding; P:phosphorylation; F:protein homodimerization activity; P:cell proliferation; F:pyridoxal phosphate binding; F:sodium ion binding; C:nucleus	EC:2.7.1.35
c10340g1i1	---NA---	412
c10340g2i1	---NA---	255
c10341g1i1	---NA---	206
c10342g1i1	---NA---	219
c10343g1i1	---NA---	249
c10344g1i1	---NA---	670
c10344g2i1	---NA---	215
c10345g1i1	---NA---	403
c10345g2i1	---NA---	258
c10346g1i1	v9kb40_calmi coiled-coil domain-containing protein 150	1449	10	3.88e-81	0.696
c10346g2i1	s7n7y1_myobr coiled-coil domain-containing protein 150	267	10	2.16e-18	0.784
c10347g1i1	---NA---	780
c10348g1i1	a0a060xnt7_oncmy oncorhynchus mykiss genomic scaffold_1452	3908	3	1.79e-06	0.4833	3	F:RNA binding; P:RNA-dependent DNA replication; F:RNA-directed DNA polymerase activity
c10350g1i1	---NA---	545
c10351g1i1	H3BDY0_LATCH Uncharacterized protein (Fragment)	1381	10	3.18e-28	0.46
c10351g2i1	a0a060wcg7_oncmy oncorhynchus mykiss genomic scaffold_223	2089	10	3.4e-70	0.644
c10352g1i1	---NA---	469
c10352g2i1	---NA---	643
c10353g1i1	---NA---	663
c10354g1i1	g3hfc6_crigr zinc finger protein 295	864	10	7.32e-88	0.641	1	F:binding
c10355g1i1	---NA---	216
c10357g1i1	---NA---	352
c10357g2i1	---NA---	246
c10358g1i1	q4rrl0_tetng chromosome 16 whole genome shotgun sequence	731	10	2.26e-67	0.628	4	F:metal ion binding; F:zinc ion binding; P:one-carbon metabolic process; F:carbonate dehydratase activity
c10358g2i1	v9l2e1_calmi carbonic anhydrase 4	1751	10	5.27e-16	0.718	8	C:intracellular membrane-bounded organelle; F:metal ion binding; C:plasma membrane part; P:single-organism process; C:intracellular organelle part; C:cytoplasmic part; C:endomembrane system; C:anchored to membrane
c10359g1i1	---NA---	482
c1035g1i1	h9bpb6_spaau glut1	512	10	3.52e-45	0.676	8	C:intracellular organelle; P:organic substance transport; F:transmembrane transporter activity; P:single-organism transport; C:cell periphery; F:protein binding; C:cytoplasmic part; C:membrane
c1035g2i1	s0f2f7_chick glucose transporter 2	463	10	5.19e-29	0.669	5	F:substrate-specific transmembrane transporter activity; P:single-organism transport; C:cell part; C:membrane; P:organic substance transport
c10360g1i1	---NA---	740
c10361g1i1	---NA---	538
c10361g2i1	---NA---	1064
c10362g1i1	r9xwx7_claba reverse transcriptase	508	10	2.31e-40	0.618	3	F:RNA binding; P:RNA-dependent DNA replication; F:RNA-directed DNA polymerase activity
c10363g1i1	---NA---	551
c10364g1i1	---NA---	411
c10365g1i1	---NA---	232
c10367g1i1	H9GZR2_HORSE Uncharacterized protein (Fragment)	313	1	2.45e-06	0.48
c10368g1i1	l8hu01_9ceta mucosal pentraxin	1096	10	7.58e-65	0.637	4	C:extracellular space; C:extracellular matrix; F:metal ion binding; C:extracellular region
c10368g1i2	l8hu01_9ceta mucosal pentraxin	1173	10	1.43e-64	0.636	4	C:extracellular space; C:extracellular matrix; F:metal ion binding; C:extracellular region
c10369g1i1	g8gve6_oncmy protein wnt	220	10	9.25e-34	0.87	36	P:palate development; P:embryonic digit morphogenesis; P:chondrocyte differentiation; P:Wnt receptor signaling pathway involved in wound healing, spreading of epidermal cells; F:frizzled binding; P:negative regulation of apoptotic process; P:satellite cell activation; P:embryonic forelimb morphogenesis; P:neurotransmitter secretion; P:embryonic hindlimb morphogenesis; F:cytokine activity; P:respo…
c10369g2i1	h3b5c9_latch protein wnt	232	10	8.58e-39	0.9	36	P:palate development; P:embryonic digit morphogenesis; P:chondrocyte differentiation; P:Wnt receptor signaling pathway involved in wound healing, spreading of epidermal cells; F:frizzled binding; P:negative regulation of apoptotic process; P:satellite cell activation; P:embryonic forelimb morphogenesis; P:neurotransmitter secretion; P:embryonic hindlimb morphogenesis; F:cytokine activity; P:respo…
c10371g1i1	E2C2L3_HARSA Putative uncharacterized protein (Fragment)	230	10	8.6e-15	0.606	7	F:nucleic acid binding; F:RNA binding; P:RNA-dependent DNA replication; F:RNA-directed DNA polymerase activity; P:DNA integration; P:DNA recombination; F:DNA binding
c10372g1i1	---NA---	748
c10372g2i1	---NA---	1257
c10374g1i1	r0kwf0_anapl calcium-activated potassium channel subunit beta-2	368	10	5.48e-59	0.829	5	F:calcium-activated potassium channel activity; P:regulation of action potential in neuron; P:potassium ion transport; C:voltage-gated potassium channel complex; P:detection of calcium ion
c10375g1i1	---NA---	561
c10376g1i1	v9kh35_calmi vacuolar protein 8-like protein	1389	10	8.98e-46	0.572	1	P:vacuole inheritance
c10376g1i2	v9kh35_calmi vacuolar protein 8-like protein	2070	10	7.49e-142	0.622	1	P:vacuole inheritance
c10377g1i1	---NA---	250
c10378g1i1	---NA---	474
c10379g1i1	---NA---	726
c1037g1i1	---NA---	1236
c1037g2i1	---NA---	912
c10380g1i1	a2d6a7_macmu znf16	208	10	4.28e-22	0.746	1	F:binding
c10380g2i1	zn418_human zinc finger protein 418	330	10	3.64e-24	0.77	2	F:nucleic acid binding; C:intracellular
c10381g1i1	---NA---	301
c10381g2i1	H2MZI5_ORYLA Uncharacterized protein (Fragment)	268	1	4.31e-06	0.54
c10382g1i1	A0A016SLX0_9BILA Uncharacterized protein	262	10	7.14e-09	0.665	1	P:regulation of cellular process
c10383g1i1	q6gnz1_xenla mgc80777 protein	2347	10	7.12e-154	0.705	2	P:metabolic process; F:catalytic activity
c10383g2i1	m7bug3_chemy transitional endoplasmic reticulum atpase	1307	10	3.31e-119	0.632	1	F:catalytic activity
c10384g1i1	---NA---	887
c10385g1i1	---NA---	284
c10385g2i1	---NA---	365
c10386g1i1	---NA---	548
c10387g1i1	lrch3_human leucine-rich repeat and calponin homology domain-containing protein 3	430	10	1.42e-32	0.736	1	C:extracellular region
c10388g1i1	---NA---	235
c10389g1i1	---NA---	846
c1038g1i1	---NA---	365
c10390g1i1	---NA---	1014
c10391g1i1	---NA---	264
c10391g2i1	---NA---	204
c10392g1i1	---NA---	286
c10393g1i1	s9wzr8_9ceta ligand-dependent corepressor-like protein	759	10	1.48e-27	0.585
c10393g2i1	---NA---	263
c10394g1i1	---NA---	937
c10395g1i1	---NA---	219
c10396g1i1	---NA---	243
c10396g2i1	---NA---	1364
c10397g1i1	---NA---	302
c10397g2i1	---NA---	529
c10399g1i1	---NA---	707
c10399g2i1	---NA---	245
c1039g1i1	h9f6k4_macmu monocarboxylate transporter 9	904	10	5.14e-63	0.788	5	C:plasma membrane; P:transmembrane transport; C:integral to membrane; P:urate metabolic process; F:symporter activity
c1039g2i1	m7chn2_chemy monocarboxylate transporter 9	1115	10	1.16e-106	0.696	2	P:single-organism cellular process; C:membrane
c10401g1i1	---NA---	940
c10401g2i1	---NA---	211
c10402g1i1	---NA---	900
c10402g2i1	---NA---	279
c10403g1i1	---NA---	353
c10404g1i1	---NA---	1270
c10405g1i1	j3qmy0_mouse asialoglycoprotein receptor 2	750	10	1.45e-33	0.586	3	P:glycoprotein metabolic process; P:regulation of protein stability; P:lipid homeostasis
c10405g2i1	---NA---	834
c10406g1i1	---NA---	244
c10406g1i2	---NA---	235
c10407g1i1	o93521_oryla reverse transcriptase	341	1	1.67e-06	0.57	3	F:RNA binding; P:RNA-dependent DNA replication; F:RNA-directed DNA polymerase activity
c10409g1i1	---NA---	322
c1040g1i1	a0a060yjd3_oncmy oncorhynchus mykiss genomic scaffold_1002	1270	10	2.99e-137	0.97	3	F:GTP binding; P:small GTPase mediated signal transduction; P:protein transport
c10410g1i1	---NA---	415
c10410g2i1	---NA---	575
c10411g1i1	---NA---	1015
c10411g1i2	---NA---	588
c10412g1i1	---NA---	693
c10413g1i1	---NA---	2153
c10413g2i1	---NA---	764
c10414g1i1	---NA---	525
c10415g1i1	---NA---	245
c10415g2i1	---NA---	305
c10418g1i1	---NA---	286
c10418g2i1	---NA---	251
c10419g1i1	---NA---	707
c10419g1i2	---NA---	767
c1041g1i1	u3fyt4_micfl ubiquitin-like protein 3	2490	10	5.06e-71	0.991	1	C:intracellular
c10420g1i1	---NA---	203
c10421g1i1	---NA---	483
c10421g2i1	K7EXJ4_PELSI Uncharacterized protein	892	10	1.25e-13	0.5	3	F:RNA binding; P:RNA-dependent DNA replication; F:RNA-directed DNA polymerase activity
c10422g1i1	---NA---	238
c10422g2i1	---NA---	321
c10425g1i1	g5b922_hetga spinster-like protein 2	1780	10	0	0.873	8	P:T cell homeostasis; P:B cell homeostasis; P:transmembrane transport; P:lipid transport; P:regulation of eye pigmentation; C:integral to membrane; P:regulation of humoral immune response; P:bone development
c10425g1i2	f6wk70_mouse protein spinster homolog 2	603	10	2.62e-27	0.795	7	P:T cell homeostasis; P:B cell homeostasis; P:transmembrane transport; P:regulation of eye pigmentation; C:integral to membrane; P:regulation of humoral immune response; P:bone development
c10426g1i1	---NA---	270
c10427g1i1	---NA---	367
c10428g1i1	---NA---	1076
c10429g1i1	f1nd08_chick zinc finger homeobox protein 4	350	10	4.95e-42	0.908	6	P:regulation of transcription, DNA-dependent; F:sequence-specific DNA binding transcription factor activity; F:sequence-specific DNA binding; P:transcription, DNA-dependent; C:nucleus; F:zinc ion binding
c10429g2i1	---NA---	249
c10430g1i1	---NA---	201
c10431g1i1	---NA---	300
c10432g1i1	---NA---	283
c10433g1i1	---NA---	343
c10434g1i1	---NA---	250
c10435g1i1	---NA---	478
c10435g2i1	---NA---	996
c10436g1i1	---NA---	362
c10437g1i1	a0a060x9v2_oncmy oncorhynchus mykiss genomic scaffold_865	1199	10	3.22e-79	0.794	3	F:phospholipid binding; P:regulation of ARF protein signal transduction; F:ARF guanyl-nucleotide exchange factor activity
c10438g1i1	b1waw3_xentr dis3 protein	3153	10	0	0.87	8	C:nuclear exosome (RNase complex); P:rRNA catabolic process; F:RNA binding; F:endonuclease activity; F:guanyl-nucleotide exchange factor activity; P:CUT catabolic process; C:nucleoplasm; F:3'-5'-exoribonuclease activity	EC:3.1.13
c10439g1i1	---NA---	306
c1043g1i1	m1eh91_muspf cancer susceptibility candidate 5	4610	10	1.04e-120	0.574	6	C:acrosomal vesicle; P:attachment of spindle microtubules to kinetochore; P:spindle assembly checkpoint; P:negative regulation of phosphatase activity; P:protein localization to kinetochore; C:nucleus
c1043g2i1	---NA---	778
c10440g1i1	---NA---	862
c10441g1i1	---NA---	947
c10442g1i1	a0a060xh43_oncmy oncorhynchus mykiss genomic scaffold_843	863	10	6.41e-82	0.661	2	P:regulation of autophagy; C:extracellular space
c10442g2i1	a2acv6_mouse protein soga1	429	10	2.36e-71	0.923	2	C:extracellular space; P:regulation of autophagy
c10443g1i1	A0A074Z197_9TREM Uncharacterized protein	346	10	1.58e-14	0.585
c10444g1i1	---NA---	208
c10444g2i1	---NA---	204
c10448g1i1	---NA---	345
c10449g1i1	---NA---	388
c10449g2i1	v9kpj9_calmi bub3 budding uninhibited by benzimidazoles 3-like protein	1790	10	0	0.965
c1044g1i1	t1e544_crohd metalloproteinase inhibitor 3-like protein	4985	10	7.36e-111	0.871	6	P:negative regulation of peptidase activity; F:metal ion binding; P:negative regulation of membrane protein ectodomain proteolysis; F:metalloendopeptidase inhibitor activity; C:basement membrane; P:cellular response to organic substance
c10450g1i1	m7b774_chemy zona pellucida sperm-binding protein 4	446	10	3.63e-56	0.719	1	C:extracellular region
c10451g1i1	---NA---	449
c10452g1i1	i2cwy8_macmu interleukin-1 receptor-associated kinase 1 isoform 1	3201	10	5.88e-161	0.585	5	F:transferase activity, transferring phosphorus-containing groups; P:response to organic substance; P:regulation of response to stimulus; P:signal transduction; F:binding
c10453g1i1	a8wgg1_xentr loc100127687 protein	270	10	9.25e-26	0.772	2	F:kinase activity; P:phosphorylation
c10454g1i1	l7mad0_9acar tick transposon	691	10	1.26e-09	0.468	3	F:RNA binding; P:RNA-dependent DNA replication; F:RNA-directed DNA polymerase activity
c10455g1i1	---NA---	255
c10456g1i1	---NA---	408
c10457g1i1	---NA---	492
c10457g2i1	---NA---	339
c10458g1i1	m7c6v7_chemy clathrin heavy chain	1981	10	3.28e-142	0.921	9	P:mitosis; C:clathrin coat of coated pit; C:clathrin coat of trans-Golgi network vesicle; P:positive regulation of glucose import; C:trans-Golgi network; C:spindle; P:receptor-mediated endocytosis; P:intracellular protein transport; F:structural molecule activity
c10459g1i1	---NA---	1357
c1045g1i1	---NA---	932
c10460g1i1	u3eu80_micfl bag family molecular chaperone regulator 3-like protein	1206	10	1.19e-60	0.547	4	C:cytosol; P:extrinsic apoptotic signaling pathway via death domain receptors; F:protein binding; C:plasma membrane
c10461g1i1	g3hla4_crigr camp-specific 3 -cyclic phosphodiesterase 4b	774	10	1.06e-160	0.944	4	F:metal ion binding; P:metabolic process; P:signal transduction; F:3',5'-cyclic-nucleotide phosphodiesterase activity	EC:3.1.4.17
c10461g2i1	l5k3e3_pteal camp-specific 3 -cyclic phosphodiesterase 4b	227	10	3.07e-14	0.736	1	F:phosphoric diester hydrolase activity
c10462g1i1	r7vr52_colli adp-ribosylation factor-binding protein gga1	975	10	4.71e-65	0.616	5	C:clathrin adaptor complex; P:vesicle-mediated transport; P:intracellular protein transport; C:intracellular; P:positive regulation of protein catabolic process
c10462g1i2	r7vr52_colli adp-ribosylation factor-binding protein gga1	978	10	4.56e-55	0.581	5	C:clathrin adaptor complex; P:vesicle-mediated transport; P:intracellular protein transport; C:intracellular; P:positive regulation of protein catabolic process
c10463g1i1	---NA---	324
c10463g2i1	---NA---	427
c10464g1i1	---NA---	270
c10464g2i1	K7HWS6_CAEJA Uncharacterized protein	1800	10	2.57e-33	0.554	5	F:RNA binding; P:RNA-dependent DNA replication; F:RNA-directed DNA polymerase activity; F:nucleic acid binding; F:protein dimerization activity
c10465g1i1	---NA---	573
c10465g2i1	---NA---	669
c10466g1i1	a8wgg2_xentr loc100127688 protein	464	10	1.03e-50	0.717	1	C:extracellular region
c10467g1i1	---NA---	2452
c10468g1i1	---NA---	304
c10468g2i1	v8p9i9_ophha nucleoredoxin-like protein 1	955	10	1.67e-65	0.84	3	C:nucleus; C:mitochondrion; C:membrane
c10469g1i1	---NA---	218
c1046g1i1	---NA---	1701
c1046g2i1	---NA---	287
c10471g1i1	---NA---	487
c10471g2i1	---NA---	363
c10472g1i1	---NA---	720
c10473g1i1	---NA---	209
c10474g1i1	---NA---	202
c10474g2i1	---NA---	483
c10475g1i1	---NA---	245
c10475g2i1	---NA---	543
c10476g1i1	---NA---	362
c10476g2i1	---NA---	1022
c10477g1i1	---NA---	1344
c10477g2i1	---NA---	329
c10478g1i1	---NA---	915
c10478g1i2	---NA---	1216
c10479g1i1	a8rkb2_neofs sws2 opsin	895	10	7.82e-130	0.933	7	F:G-protein coupled receptor activity; P:phototransduction; P:protein-chromophore linkage; P:G-protein coupled receptor signaling pathway; F:photoreceptor activity; P:visual perception; C:integral to membrane
c10479g2i1	---NA---	511
c1047g1i1	u6d6k9_neovi protein fam20a	2167	10	0	0.726	1	P:enamel mineralization
c10480g1i1	i7hi75_penjp reverse transcriptase	701	10	4.96e-16	0.528	3	F:RNA binding; P:RNA-dependent DNA replication; F:RNA-directed DNA polymerase activity
c10480g1i2	i7hi75_penjp reverse transcriptase	1165	10	5.16e-19	0.526	3	F:RNA binding; P:RNA-dependent DNA replication; F:RNA-directed DNA polymerase activity
c10481g1i1	---NA---	282
c10481g1i2	---NA---	204
c10485g1i1	---NA---	352
c10486g1i1	---NA---	246
c10486g2i1	---NA---	1847
c10487g1i1	---NA---	309
c10488g1i1	---NA---	259
c10488g2i1	---NA---	321
c10489g1i1	---NA---	414
c1048g1i1	---NA---	428
c1048g2i1	---NA---	1806
c10490g1i1	---NA---	373
c10490g2i1	u3di71_calja zinc finger protein 177 isoform a	381	10	6.82e-10	0.687	2	F:nucleic acid binding; C:intracellular
c10491g1i1	---NA---	215
c10491g2i1	o46429_felca interleukin-16	629	10	2.52e-23	0.696	1	C:intracellular
c10492g1i1	v9l9b9_calmi transmembrane protein mitochondrial	1117	10	1.79e-78	0.782	2	C:integral to membrane; C:mitochondrion
c10494g1i1	---NA---	366
c10494g2i1	---NA---	232
c10495g1i1	---NA---	328
c10496g1i1	---NA---	358
c10496g1i2	---NA---	568
c10497g1i1	m7cgp3_chemy netrin-g1	456	10	2.47e-18	0.526	2	P:DNA integration; F:DNA binding
c10498g1i1	a5d8m8_xenla loc100049751 protein	1352	10	4.61e-95	0.74	4	C:cytoplasm; P:negative regulation of catalytic activity; F:NAD(P)H dehydrogenase (quinone) activity; P:response to oxidative stress
c10498g1i2	a5d8m8_xenla loc100049751 protein	1517	10	1.68e-116	0.767	1	F:oxidoreductase activity
c10499g1i1	---NA---	2569
c10499g2i1	---NA---	564
c1049g1i1	w5uf02_ictpu atp-binding cassette sub-family c member 9	249	10	5.68e-46	0.919	7	P:transmembrane transport; F:sulfonylurea receptor activity; C:integral to membrane; F:ATPase activity, coupled to transmembrane movement of substances; P:potassium ion transport; P:ATP catabolic process; F:ATP binding
c1049g2i1	h0yfv4_human atp-binding cassette sub-family c member 9	404	10	1.19e-78	0.973	11	F:potassium channel activity; F:sulfonylurea receptor activity; P:defense response to virus; C:sarcolemma; P:potassium ion transmembrane transport; F:ATPase activity, coupled to transmembrane movement of substances; C:voltage-gated potassium channel complex; P:ATP catabolic process; F:ion channel binding; F:ATP binding; C:sarcomere
c104g1i1	a0a060zjn9_oncmy oncorhynchus mykiss genomic scaffold_61697	363	10	1.42e-08	0.66
c10500g1i1	---NA---	299
c10501g1i1	---NA---	328
c10501g2i1	a4iht4_xentr mgc147490 protein	236	10	1.19e-11	0.627	1	C:intracellular part
c10502g1i1	---NA---	1242
c10502g2i1	---NA---	1479
c10503g1i1	m7at73_chemy nurim	1356	10	1e-112	0.743	2	C:nuclear envelope; C:membrane
c10504g1i1	---NA---	425
c10504g2i1	---NA---	351
c10505g1i1	---NA---	259
c10505g2i1	---NA---	440
c10506g1i1	---NA---	691
c10507g1i1	---NA---	559
c10508g1i1	---NA---	1221
c10509g1i1	---NA---	595
c1050g1i1	---NA---	726
c10510g1i1	---NA---	903
c10510g1i2	---NA---	428
c10511g1i1	---NA---	535
c10511g2i1	---NA---	324
c10512g1i1	---NA---	444
c10513g1i1	---NA---	744
c10513g2i1	---NA---	657
c10514g1i1	---NA---	283
c10517g1i1	---NA---	288
c10519g1i1	b4dxv2_human cdna highly kelch-like protein 10	303	10	1.52e-34	0.713	5	P:anatomical structure development; P:single-multicellular organism process; P:single organism reproductive process; P:developmental process involved in reproduction; P:single-organism developmental process
c1051g1i1	w5uen9_ictpu torsin-3a	4240	10	1.97e-138	0.815	3	P:chaperone mediated protein folding requiring cofactor; F:ATP binding; F:nucleoside-triphosphatase activity	EC:3.6.1.15
c10520g1i1	---NA---	520
c10521g1i1	---NA---	285
c10523g1i1	---NA---	1512
c10524g1i1	---NA---	305
c10526g1i1	---NA---	427
c10527g1i1	---NA---	300
c10527g1i2	---NA---	395
c10528g1i1	---NA---	225
c1052g1i1	---NA---	332
c10530g1i1	u6d4p3_neovi calmodulin-binding transcription activator 1	788	10	3.39e-27	0.49	5	C:nucleus; F:DNA binding; P:regulation of transcription, DNA-dependent; C:cytoplasm; P:transcription, DNA-dependent
c10530g2i1	r0l0r0_anapl calmodulin-binding transcription activator 1	712	10	1.17e-100	0.652	2	C:nucleus; F:DNA binding
c10532g1i1	h0y925_human kinesin-like protein kif13a	527	10	5.53e-96	0.94	6	F:microtubule binding; P:microtubule-based movement; F:ATP binding; C:kinesin complex; F:microtubule motor activity; C:microtubule
c10533g1i1	---NA---	252
c10533g2i1	---NA---	659
c10534g1i1	---NA---	379
c10536g1i1	r0j9v7_anapl retinaldehyde-binding protein 1	1552	10	0	0.899	4	F:11-cis retinal binding; C:intracellular; P:transport; F:transporter activity
c10536g1i2	---NA---	613
c10537g1i1	---NA---	1053
c10537g2i1	---NA---	284
c1053g1i1	F7DFZ3_HORSE Uncharacterized protein (Fragment)	1093	10	2.66e-09	0.511	3	F:RNA binding; P:RNA-dependent DNA replication; F:RNA-directed DNA polymerase activity
c10540g1i1	---NA---	1190
c10540g2i1	---NA---	411
c10541g1i1	---NA---	306
c10541g2i1	---NA---	408
c10543g1i1	---NA---	358
c10544g1i1	l5jqv1_pteal camp-dependent protein kinase type ii-beta regulatory subunit	1585	10	0	0.869	34	C:membrane raft; F:cAMP-dependent protein kinase regulator activity; P:response to antipsychotic drug; F:kinase activity; P:water transport; P:activation of phospholipase C activity; P:learning; P:neurotrophin TRK receptor signaling pathway; P:energy reserve metabolic process; C:mitochondrial inner membrane; P:phosphorylation; P:regulation of insulin secretion; P:epidermal growth factor receptor …
c10545g1i1	---NA---	665
c10545g2i1	---NA---	578
c10546g1i1	---NA---	293
c10546g2i1	---NA---	2143
c10547g1i1	---NA---	364
c10548g1i1	---NA---	271
c10549g1i1	---NA---	817
c1054g1i1	cryaa_erieu alpha-crystallin a chain	319	10	1.81e-37	0.852	22	P:positive regulation of protein phosphorylation; P:positive regulation of cell growth; P:response to hydrogen peroxide; P:apoptotic process involved in morphogenesis; P:negative regulation of apoptotic process; P:embryonic camera-type eye morphogenesis; P:negative regulation of gene expression; C:cytoplasm; F:metal ion binding; P:negative regulation of cysteine-type endopeptidase activity involv…
c10550g1i1	---NA---	689
c10552g1i1	---NA---	938
c10553g1i1	---NA---	984
c10554g1i1	---NA---	1269
c10554g2i1	---NA---	632
c10556g1i1	---NA---	390
c10557g1i1	---NA---	2459
c10558g1i1	---NA---	360
c10558g2i1	---NA---	400
c10559g1i1	b2rui7_mouse adamts17 protein	1406	10	1.33e-166	0.749	4	F:metalloendopeptidase activity; P:proteolysis; F:zinc ion binding; C:proteinaceous extracellular matrix	EC:3.4.24
c10559g2i1	r0kax7_anapl a disintegrin and metalloproteinase with thrombospondin motifs 17	239	10	3.44e-38	0.871	5	F:metalloendopeptidase activity; P:integrin-mediated signaling pathway; P:proteolysis; F:zinc ion binding; C:proteinaceous extracellular matrix	EC:3.4.24
c1055g1i1	---NA---	550
c1055g2i1	---NA---	840
c10560g1i1	---NA---	716
c10560g2i1	---NA---	559
c10561g1i1	---NA---	276
c10562g1i1	---NA---	305
c10562g2i1	---NA---	219
c10563g1i1	---NA---	695
c10563g2i1	ce152_xenla centrosomal protein of 152 kda	607	7	1.39e-07	0.8129	6	C:cytoplasm; ; C:microtubule organizing center; P:cell projection organization; ; P:centriole replication
c10564g1i1	---NA---	507
c10565g1i1	---NA---	264
c10566g1i1	u6c3w5_chick ew135	335	10	4.75e-25	0.65	2	F:scavenger receptor activity; C:membrane
c10567g1i1	---NA---	242
c10567g2i1	---NA---	491
c10568g1i1	---NA---	601
c10569g1i1	---NA---	236
c1056g1i1	---NA---	331
c1056g2i1	---NA---	216
c10570g1i1	m7amp0_chemy lymphocyte activation gene 3 protein	2925	10	1.28e-49	0.45	7	F:transmembrane signaling receptor activity; P:negative regulation of interleukin-2 biosynthetic process; P:positive regulation of natural killer cell mediated cytotoxicity; P:negative regulation of T cell activation; P:cell surface receptor signaling pathway; F:MHC class II protein binding; C:external side of plasma membrane
c10571g1i1	v9k9v8_calmi centrosomal protein cep164	4212	10	9.62e-135	0.645	2	C:organelle; C:intracellular part
c10572g1i1	t2cyz2_human transcription factor sox-5 variant 6	1860	10	0	0.902	17	P:oligodendrocyte differentiation; P:positive regulation of chondrocyte differentiation; P:transcription from RNA polymerase II promoter; P:cartilage development; P:cell fate commitment; P:positive regulation of mesenchymal stem cell differentiation; P:positive regulation of cartilage development; F:protein heterodimerization activity; P:cellular response to transforming growth factor beta stimul…
c10572g2i1	---NA---	680
c10573g1i1	---NA---	348
c10574g1i1	q9qwx9_mouse orf1	1028	10	1.14e-08	0.485
c10575g1i1	taf2_chick transcription initiation factor tfiid subunit 2	4820	10	0	0.933	7	F:translation initiation factor activity; P:translational initiation; F:zinc ion binding; P:regulation of transcription, DNA-dependent; F:metallopeptidase activity; C:nucleus; P:transcription, DNA-dependent
c10576g1i1	---NA---	204
c10577g1i1	---NA---	745
c10577g2i1	---NA---	209
c10578g1i1	x1wbi4_danre e3 ubiquitin-protein ligase znrf3	977	10	6.53e-151	0.86	12	P:ubiquitin-dependent protein catabolic process; P:Wnt receptor signaling pathway, planar cell polarity pathway; F:zinc ion binding; P:negative regulation of non-canonical Wnt receptor signaling pathway; F:frizzled binding; P:negative regulation of canonical Wnt receptor signaling pathway; F:ubiquitin-protein ligase activity; P:stem cell proliferation; C:integral to plasma membrane; P:protein ubi…
c10578g2i1	m7bj35_chemy zinc ring finger protein 3	642	10	1.29e-75	0.778	12	P:ubiquitin-dependent protein catabolic process; P:Wnt receptor signaling pathway, planar cell polarity pathway; F:zinc ion binding; P:negative regulation of non-canonical Wnt receptor signaling pathway; F:frizzled binding; P:negative regulation of canonical Wnt receptor signaling pathway; F:ubiquitin-protein ligase activity; P:stem cell proliferation; C:integral to plasma membrane; P:protein ubi…
c10579g1i1	l5l1r7_pteal sushi domain-containing protein 1	321	10	2.73e-25	0.599	1	F:calcium ion binding
c1057g1i1	---NA---	286
c1057g2i1	b2cn81_dappu reverse transcriptase	2431	10	1.15e-19	0.466	6	F:RNA binding; P:RNA-dependent DNA replication; F:RNA-directed DNA polymerase activity; F:methyltransferase activity; F:transferase activity; P:methylation
c10580g1i1	---NA---	233
c10581g1i1	---NA---	509
c10582g1i1	---NA---	270
c10583g1i1	---NA---	589
c10584g1i1	---NA---	235
c10585g1i1	---NA---	202
c10586g1i1	---NA---	226
c10587g1i1	---NA---	279
c10588g1i1	---NA---	252
c10589g1i1	---NA---	539
c1058g1i1	e4xwu9_oikdi whole genome shotgun reference scaffold scaffold scaffold_242	439	5	7.58e-21	0.738
c10590g1i1	---NA---	232
c10590g2i1	---NA---	1126
c10591g1i1	---NA---	814
c10592g1i1	---NA---	259
c10593g1i1	f7de29_macmu cartilage-associated protein	1577	10	0	0.867	5	P:spermatogenesis; C:endoplasmic reticulum lumen; P:peptidyl-proline hydroxylation to 3-hydroxy-L-proline; C:proteinaceous extracellular matrix; P:extracellular matrix organization
c10595g1i1	---NA---	1565
c10595g2i1	---NA---	863
c10596g1i1	---NA---	231
c10597g1i1	---NA---	203
c10597g2i1	---NA---	1047
c10598g1i1	---NA---	1079
c10598g2i1	---NA---	343
c10599g1i1	R4GC19_ANOCA Uncharacterized protein	1399	6	1.78e-16	0.5117	5	F:RNA binding; P:RNA-dependent DNA replication; F:RNA-directed DNA polymerase activity; F:nucleic acid binding; F:zinc ion binding
c1059g1i1	---NA---	731
c105g1i1	---NA---	651
c10600g1i1	---NA---	534
c10600g2i1	---NA---	283
c10601g1i1	---NA---	281
c10602g1i1	m7bzj4_chemy nuclear factor interleukin-3-regulated protein	497	1	1.03e-06	0.63	6	P:regulation of transcription, DNA-dependent; P:circadian rhythm; P:transcription, DNA-dependent; F:sequence-specific DNA binding; C:nucleus; F:sequence-specific DNA binding transcription factor activity
c10603g1i1	h9kuw5_danre ubiquitin-conjugating enzyme e2 t	891	10	6.97e-95	0.881	15	P:DNA repair; P:protein K29-linked ubiquitination; P:protein K48-linked ubiquitination; P:protein K11-linked ubiquitination; F:ubiquitin protein ligase binding; P:protein monoubiquitination; F:acid-amino acid ligase activity; F:ubiquitin-protein ligase activity; F:ATP binding; P:protein K27-linked ubiquitination; P:protein autoubiquitination; P:protein K63-linked ubiquitination; F:chromatin bindi…
c10603g1i2	h9kuw5_danre ubiquitin-conjugating enzyme e2 t	792	10	1.27e-95	0.883	15	P:DNA repair; P:protein K29-linked ubiquitination; P:protein K48-linked ubiquitination; P:protein K11-linked ubiquitination; F:ubiquitin protein ligase binding; P:protein monoubiquitination; F:acid-amino acid ligase activity; F:ubiquitin-protein ligase activity; F:ATP binding; P:protein K27-linked ubiquitination; P:protein autoubiquitination; P:protein K63-linked ubiquitination; F:chromatin bindi…
c10604g1i1	l5kxm6_pteal deoxyribonuclease tatdn3	2490	10	2.17e-126	0.88	4	F:metal ion binding; F:endodeoxyribonuclease activity, producing 5'-phosphomonoesters; C:mitochondrion; C:nucleus	EC:3.1.21
c10605g1i1	---NA---	901
c10606g1i1	---NA---	312
c10607g1i1	---NA---	813
c10608g1i1	---NA---	562
c10608g2i1	---NA---	1126
c1060g1i1	---NA---	501
c1060g2i1	---NA---	208
c10610g1i1	---NA---	301
c10610g1i2	---NA---	301
c10611g1i1	---NA---	299
c10612g1i1	---NA---	1655
c10613g1i1	---NA---	885
c10613g2i1	---NA---	1080
c10614g1i1	---NA---	365
c10614g2i1	---NA---	314
c10615g1i1	f2wzz2_9neop reverse transcriptase	303	10	2.49e-16	0.66	3	F:RNA binding; P:RNA-dependent DNA replication; F:RNA-directed DNA polymerase activity
c10615g2i1	q5eff6_9scor reverse transcriptase	276	10	3.49e-15	0.639	3	F:RNA binding; P:RNA-dependent DNA replication; F:RNA-directed DNA polymerase activity
c10616g1i1	---NA---	258
c10616g2i1	---NA---	247
c10617g1i1	b1h0y2_xentr loc100145277 protein	1847	10	1.17e-161	0.776	5	P:arsonoacetate metabolic process; F:methylarsonite methyltransferase activity; P:toxin metabolic process; F:arsenite methyltransferase activity; C:cytosol	EC:2.1.1; EC:2.1.1.137
c10617g1i2	b1h0y2_xentr loc100145277 protein	1901	10	2.76e-158	0.747	5	P:arsonoacetate metabolic process; F:methylarsonite methyltransferase activity; P:toxin metabolic process; F:arsenite methyltransferase activity; C:cytosol	EC:2.1.1; EC:2.1.1.137
c10618g1i1	o93520_oryla reverse transcriptase	3611	10	4.47e-12	0.494	3	F:RNA binding; P:RNA-dependent DNA replication; F:RNA-directed DNA polymerase activity
c10619g1i1	---NA---	375
c10619g2i1	---NA---	348
c1061g1i1	---NA---	425
c10620g1i1	---NA---	840
c10620g2i1	---NA---	388
c10621g1i1	---NA---	2787
c10621g2i1	---NA---	263
c10622g1i1	---NA---	295
c10622g2i1	---NA---	760
c10623g1i1	---NA---	1482
c10623g1i2	---NA---	1902
c10625g1i1	h9t8a8_9saur nerve growth factor beta polypeptide	1245	10	1.85e-80	0.675	2	F:growth factor activity; F:receptor binding
c10627g1i1	---NA---	532
c10627g2i1	---NA---	348
c10628g1i1	---NA---	471
c10629g1i1	v9l659_calmi kelch domain-containing protein 5	816	10	4.69e-159	0.864	5	P:regulation of microtubule-based process; F:ubiquitin-protein ligase activity; P:protein polyubiquitination; P:proteasomal ubiquitin-dependent protein catabolic process; C:Cul3-RING ubiquitin ligase complex
c10629g2i1	a4ige1_danre si:ch211-	231	10	1.2e-30	0.861
c1062g1i1	m7cgp3_chemy netrin-g1	498	10	1.9e-27	0.615	2	P:DNA integration; F:DNA binding
c10630g1i1	f1nu71_chick mitochondrial import inner membrane translocase subunit tim44	2664	10	0	0.843	4	F:P-P-bond-hydrolysis-driven protein transmembrane transporter activity; C:mitochondrial inner membrane; C:mitochondrial matrix; P:intracellular protein transport
c10630g1i2	f1nu71_chick mitochondrial import inner membrane translocase subunit tim44	2754	10	0	0.907	4	F:P-P-bond-hydrolysis-driven protein transmembrane transporter activity; C:mitochondrial inner membrane; C:mitochondrial matrix; P:intracellular protein transport
c10631g1i1	---NA---	310
c10631g2i1	---NA---	217
c10632g1i1	---NA---	446
c10633g1i1	ptpa_bovin serine threonine-protein phosphatase 2a activator	1680	10	0	0.906	21	P:negative regulation of protein dephosphorylation; F:protein phosphatase 2A binding; F:receptor binding; P:protein folding; C:calcium channel complex; C:protein phosphatase type 2A complex; C:cytoplasm; P:positive regulation of phosphoprotein phosphatase activity; P:negative regulation of phosphoprotein phosphatase activity; P:positive regulation of protein dephosphorylation; P:positive regulati…	EC:5.2.1.8; EC:3.6.1.3
c10634g1i1	---NA---	956
c10635g1i1	---NA---	229
c10636g1i1	---NA---	540
c10637g1i1	---NA---	262
c10637g2i1	---NA---	476
c10638g1i1	w6jnk7_bubbu dicer1 ribonuclease iii	281	10	4.78e-45	0.899	42	P:spinal cord motor neuron differentiation; F:ATP-dependent helicase activity; P:hair follicle morphogenesis; P:apoptotic process; P:hair follicle cell proliferation; P:cardiac muscle cell development; P:branching morphogenesis of an epithelial tube; P:positive regulation of miRNA metabolic process; F:ribonuclease III activity; P:production of siRNA involved in RNA interference; P:cerebral cortex…	EC:3.1.26.3
c10639g1i1	---NA---	385
c10639g2i1	---NA---	779
c1063g1i1	q6dfe5_xenla mgc83717 protein	3897	10	4.13e-180	0.767	1	F:transferase activity, transferring glycosyl groups
c10640g1i1	---NA---	400
c10640g2i1	---NA---	221
c10641g1i1	---NA---	280
c10642g1i1	---NA---	532
c10643g1i1	v8net6_ophha transporter	310	10	1.77e-52	0.917	5	F:neutral amino acid transmembrane transporter activity; P:neutral amino acid transport; P:neurotransmitter transport; F:neurotransmitter:sodium symporter activity; C:integral to membrane
c10643g2i1	q66j35_xenla transporter	233	10	4.99e-40	0.942	5	C:integral to plasma membrane; F:neutral amino acid transmembrane transporter activity; P:neutral amino acid transport; P:neurotransmitter transport; F:neurotransmitter:sodium symporter activity
c10644g1i1	m7cgp3_chemy netrin-g1	1012	3	5.1e-09	0.4533	3	P:DNA integration; P:DNA recombination; F:DNA binding
c10644g2i1	q8uwc9_tetng reverse transcriptase ribonuclease h methyltransferase	1801	10	1.39e-18	0.505	8	P:DNA integration; F:DNA binding; F:RNA binding; F:methyltransferase activity; F:transferase activity; P:RNA-dependent DNA replication; P:methylation; F:RNA-directed DNA polymerase activity
c10644g3i1	---NA---	441
c10645g1i1	---NA---	319
c10646g1i1	---NA---	372
c10646g2i1	---NA---	497
c10647g1i1	---NA---	277
c10648g1i1	---NA---	1053
c10649g1i1	---NA---	926
c10649g2i1	---NA---	1424
c1064g1i1	---NA---	397
c10650g1i1	---NA---	2354
c10651g1i1	---NA---	939
c10651g2i1	l7mav1_9acar tick transposon	603	10	3.8e-39	0.572	3	F:RNA binding; P:RNA-dependent DNA replication; F:RNA-directed DNA polymerase activity
c10653g1i1	---NA---	1479
c10654g1i1	---NA---	392
c10655g1i1	---NA---	216
c10656g1i1	---NA---	631
c10656g2i1	---NA---	600
c10657g1i1	---NA---	279
c10658g1i1	---NA---	1071
c10658g2i1	---NA---	498
c10659g1i1	---NA---	414
c10659g1i2	---NA---	252
c1065g1i1	v8pg56_ophha zinc finger protein	296	8	9.68e-16	0.5963	3	P:DNA integration; P:DNA recombination; F:DNA binding
c1065g2i1	---NA---	261
c10660g1i1	---NA---	640
c10660g2i1	---NA---	422
c10661g1i1	---NA---	449
c10661g1i2	---NA---	608
c10664g1i1	---NA---	333
c10665g1i1	u3fd25_micfl crk-like protein	909	10	2.58e-95	0.641	8	C:cytosol; F:ephrin receptor binding; F:protein phosphorylated amino acid binding; F:SH3/SH2 adaptor activity; P:activation of JUN kinase activity; F:protein domain specific binding; P:regulation of Rac protein signal transduction; P:regulation of cellular component movement
c10666g1i1	---NA---	1264
c10668g1i1	---NA---	536
c10669g1i1	F6QB32_XENTR Uncharacterized protein (Fragment)	680	1	6.64e-06	0.61
c1066g1i1	r7vy40_colli plexin-b2	7241	10	0	0.683	5	P:regulation of primary metabolic process; P:generation of neurons; C:membrane; P:regulation of phosphate metabolic process; P:regulation of developmental process
c1066g1i2	r7vy40_colli plexin-b2	7338	10	0	0.683	5	P:regulation of primary metabolic process; P:generation of neurons; C:membrane; P:regulation of phosphate metabolic process; P:regulation of developmental process
c10670g1i1	---NA---	243
c10670g2i1	---NA---	314
c10671g1i1	---NA---	746
c10671g2i1	---NA---	554
c10672g1i1	---NA---	718
c10672g2i1	---NA---	288
c10673g1i1	---NA---	518
c10673g2i1	---NA---	369
c10674g1i1	---NA---	823
c10674g2i1	---NA---	1105
c10675g1i1	---NA---	842
c10676g1i1	---NA---	473
c10677g1i1	---NA---	277
c10677g2i1	---NA---	866
c10678g1i1	---NA---	393
c10678g2i1	---NA---	322
c10679g1i1	---NA---	668
c10679g2i1	---NA---	270
c1067g1i1	m3xim5_latch sulfotransferase	2497	10	0	0.79	1	F:sulfotransferase activity
c10681g1i1	---NA---	937
c10682g1i1	f1m3l2_rat forkhead box j3	3560	10	8.7e-116	0.508	8	P:regulation of transcription, DNA-dependent; P:transcription, DNA-dependent; F:sequence-specific DNA binding; C:nucleus; F:sequence-specific DNA binding transcription factor activity; F:DNA binding; P:positive regulation of transcription, DNA-dependent; C:nucleolus
c10683g1i1	q8uwc9_tetng reverse transcriptase ribonuclease h methyltransferase	358	10	1.66e-11	0.649	4	P:cellular process; F:binding; F:transferase activity; P:metabolic process
c10684g1i1	---NA---	238
c10684g2i1	---NA---	863
c10685g1i1	a0a060ygl5_oncmy oncorhynchus mykiss genomic scaffold_6537	1540	10	1e-27	0.606	3	F:nucleic acid binding; P:DNA metabolic process; F:catalytic activity
c10686g1i1	q80xb0_mouse m4mbt variant c	672	10	6e-122	0.926	4	P:regulation of transcription, DNA-dependent; F:methylated histone residue binding; C:nucleus; F:zinc ion binding
c10686g2i1	---NA---	525
c10687g1i1	b1wap4_xentr loc100145689 protein	1243	10	2.08e-149	0.94	4	P:Golgi vesicle prefusion complex stabilization; P:Golgi organization; P:retrograde vesicle-mediated transport, Golgi to ER; C:Golgi transport complex
c10687g1i2	k9imu8_desro golgi transport complex cod1 protein	2732	10	0	0.902	4	P:Golgi vesicle prefusion complex stabilization; P:Golgi organization; P:retrograde vesicle-mediated transport, Golgi to ER; C:Golgi transport complex
c10688g1i1	e2ak4_human eukaryotic translation initiation factor 2-alpha kinase 4	6232	10	0	0.781	9	P:protein phosphorylation; P:negative regulation of translation; P:cellular response to starvation; P:regulation of translational initiation in response to stress; F:ATP binding; P:endoplasmic reticulum unfolded protein response; F:protein homodimerization activity; C:cytosolic ribosome; F:eukaryotic translation initiation factor 2alpha kinase activity	EC:2.7.11
c10689g1i1	cntf_pig ciliary neurotrophic factor	1919	10	1.77e-52	0.655	3	P:nervous system development; P:cell differentiation; P:regulation of cellular process
c1068g1i1	k9iik4_desro mediator of rna polymerase ii transcription subunit 27	1293	10	0	0.952	9	P:retinal cone cell development; P:regulation of transcription from RNA polymerase II promoter; C:nucleolus; C:transcription factor complex; P:stem cell maintenance; C:mediator complex; F:transcription coactivator activity; C:cytoplasm; P:transcription, DNA-dependent
c10690g1i1	h9f8p9_macmu inhibitor of growth protein 1 isoform a	2920	10	1.6e-98	0.788	6	P:positive regulation of transcription, DNA-dependent; F:methylated histone residue binding; F:zinc ion binding; P:regulation of cell death; P:protein import into nucleus; C:nucleus
c10691g1i1	---NA---	252
c10692g1i1	---NA---	256
c10693g1i1	---NA---	266
c10694g1i1	o93520_oryla reverse transcriptase	583	10	4.08e-10	0.629	3	F:RNA binding; P:RNA-dependent DNA replication; F:RNA-directed DNA polymerase activity
c10694g2i1	r9xwx7_claba reverse transcriptase	1064	10	1.5e-09	0.499	3	F:RNA binding; P:RNA-dependent DNA replication; F:RNA-directed DNA polymerase activity
c10695g1i1	u3def9_calja mam domain-containing glycosylphosphatidylinositol anchor protein 2 isoform 1	619	10	3.72e-38	0.878	4	P:pattern specification process; C:anchored to membrane; P:spinal cord motor neuron differentiation; C:plasma membrane
c10698g1i1	---NA---	306
c10699g1i1	---NA---	230
c1069g1i1	---NA---	1167
c106g1i1	---NA---	336
c10700g1i1	---NA---	677
c10701g1i1	---NA---	260
c10704g1i1	---NA---	285
c10704g2i1	---NA---	545
c10706g1i1	r0liw5_anapl zinc finger ccch domain-containing protein 12b	486	10	2.04e-81	0.872	1	F:metal ion binding
c10706g2i1	r0m8p3_anapl zinc finger ccch domain-containing protein 12d	759	10	2.12e-94	0.764	3	F:metal ion binding; P:negative regulation of cellular process; C:intracellular membrane-bounded organelle
c10708g1i1	---NA---	292
c1070g1i1	---NA---	365
c1070g2i1	---NA---	897
c10710g1i1	---NA---	490
c10711g1i1	---NA---	374
c10711g2i1	g3hlz1_crigr beclin-1	2752	10	0	0.908	11	P:response to other organism; P:cytokinesis; C:protein complex; P:negative regulation of cell proliferation; C:cytoplasmic membrane-bounded vesicle; P:beta-amyloid metabolic process; C:trans-Golgi network; P:neuron development; P:positive regulation of macroautophagy; P:autophagy; P:lysosome organization
c10712g1i1	---NA---	415
c10713g1i1	---NA---	660
c10713g2i1	---NA---	875
c10714g1i1	---NA---	1295
c10714g2i1	---NA---	710
c10715g1i1	---NA---	470
c10715g2i1	---NA---	504
c10717g1i1	---NA---	239
c10718g1i1	---NA---	602
c10718g2i1	---NA---	600
c10719g1i1	---NA---	245
c1071g1i1	a0a060wrx6_oncmy oncorhynchus mykiss genomic scaffold_411	542	10	3.53e-10	0.608	2	C:intracellular; P:regulation of apoptotic process
c1071g1i2	a0a060wrx6_oncmy oncorhynchus mykiss genomic scaffold_411	1626	10	1.93e-09	0.594	12	P:regulation of apoptotic process; C:intracellular; P:positive regulation of cysteine-type endopeptidase activity involved in apoptotic process; P:activation of cysteine-type endopeptidase activity involved in apoptotic process; F:protein homodimerization activity; C:nucleus; C:NLRP3 inflammasome complex; C:cytoplasm; F:NACHT domain binding; P:negative regulation of I-kappaB kinase/NF-kappaB casc…
c10720g1i1	---NA---	390
c10721g1i1	e7epz9_human tenascin-x	1479	10	7.23e-10	0.457	1	P:single-organism cellular process
c10721g1i2	h9fev4_macmu tenascin-x isoform 1	307	7	2.93e-06	0.7557	19	P:extracellular fibril organization; P:cell-cell adhesion; P:collagen metabolic process; C:fibrillar collagen; P:fatty acid metabolic process; P:collagen fibril organization; F:heparin binding; C:extracellular space; C:extracellular matrix; P:extracellular matrix organization; P:elastic fiber assembly; P:regulation of JUN kinase activity; P:triglyceride metabolic process; P:cell-matrix adhesion; …
c10722g1i1	m7c4f4_chemy protocadherin gamma-c5	485	10	1.63e-25	0.647	1	C:membrane
c10722g2i1	a0a060xih0_oncmy oncorhynchus mykiss genomic scaffold_1128	653	10	1.2e-59	0.692	1	C:membrane
c10723g1i1	r0jg90_anapl f-box only protein 21	2793	10	0	0.778	1	F:DNA binding
c10723g1i2	h2nit2_ponab f-box only protein 21	2888	10	0	0.746	1	F:DNA binding
c10724g1i1	r0ljx1_anapl palladin	1252	10	4.67e-127	0.759	1	C:intracellular organelle
c10724g1i2	r0ljx1_anapl palladin	1328	10	2.58e-105	0.733	1	C:intracellular organelle
c10725g1i1	---NA---	1376
c10725g2i1	---NA---	643
c10726g1i1	---NA---	1414
c10726g1i2	k4g6h4_calmi protein triqk-like protein	1347	10	1.31e-14	0.828	2	C:integral to membrane; C:endoplasmic reticulum membrane
c10727g1i1	H3A3P0_LATCH Uncharacterized protein	408	1	1.05e-07	0.62	1	F:binding
c10727g1i2	b1way0_xentr loc100145725 protein	4011	10	0	0.746	6	F:heme binding; F:molybdopterin cofactor binding; F:oxidoreductase activity; F:molybdenum ion binding; F:electron carrier activity; P:oxidation-reduction process
c10728g1i1	---NA---	368
c10729g1i1	---NA---	1219
c10729g2i1	---NA---	1153
c1072g1i1	f168b_rat myelin-associated neurite-outgrowth inhibitor	2080	10	9.12e-80	0.911	4	C:integral to membrane; C:axon; C:perinuclear region of cytoplasm; C:plasma membrane
c1072g1i2	t1e6k2_crohd protein fam168b-like protein	1827	10	1.02e-56	0.89
c10730g1i1	q90x14_chick helix-loop-helix protein	1590	10	9.78e-35	0.742	6	P:nervous system development; P:cell differentiation; F:protein binding; P:organ development; C:intracellular part; P:negative regulation of transcription, DNA-dependent
c10731g1i1	b3kx54_human cdna flj44775 clone highly protein ndrg4	1068	10	1.57e-11	0.932	4	C:cytosol; P:cell growth; P:response to stress; P:cell differentiation
c10731g1i2	b7z9x4_human protein ndrg4	1381	10	9.55e-88	0.952
c10732g1i1	---NA---	261
c10733g1i1	---NA---	594
c10734g1i1	m7bai3_chemy sulfotransferase	765	10	1.18e-122	0.844	4	C:Golgi membrane; F:keratan sulfotransferase activity; P:galactose metabolic process; P:keratan sulfate metabolic process	EC:2.8.2.21
c10734g2i1	---NA---	216
c10735g1i1	e7bkj3_rhide cr1-3	1300	10	5.75e-47	0.477	3	F:RNA binding; P:RNA-dependent DNA replication; F:RNA-directed DNA polymerase activity
c10737g1i1	u3c2i1_calja actin-like protein 6a isoform 1	2276	10	0	0.98	19	P:histone H4 acetylation; F:protein binding; P:regulation of transcription from RNA polymerase II promoter; P:transcription, DNA-dependent; C:SWI/SNF complex; P:DNA recombination; C:npBAF complex; P:regulation of growth; F:transcription coactivator activity; P:signal transduction; P:chromatin remodeling; C:Ino80 complex; C:NuA4 histone acetyltransferase complex; P:nervous system development; F:ch…
c10738g1i1	w5umu7_ictpu collagen alpha-1 chain	691	10	6.9e-31	0.678	3	F:extracellular matrix structural constituent; C:collagen; P:notochord development
c10739g1i1	q28eh0_xentr cd9 antigen	1811	10	1.9e-79	0.76	6	P:paranodal junction assembly; P:cellular component movement; P:negative regulation of cell proliferation; P:cell adhesion; C:integral to membrane; P:fusion of sperm to egg plasma membrane
c1073g1i1	---NA---	241
c10740g1i1	---NA---	314
c10740g2i1	---NA---	206
c10741g1i1	---NA---	216
c10741g2i1	---NA---	474
c10742g1i1	---NA---	520
c10742g2i1	---NA---	586
c10743g1i1	---NA---	348
c10743g2i1	---NA---	750
c10744g1i1	---NA---	270
c10744g2i1	---NA---	504
c10745g1i1	l5jq99_pteal transcriptional-regulating factor 1	878	10	1.06e-55	0.544	1	F:binding
c10745g1i2	l5jq99_pteal transcriptional-regulating factor 1	833	10	6.75e-60	0.573	1	F:binding
c10746g1i1	---NA---	2293
c10747g1i1	L7N3W1_XENTR Uncharacterized protein	265	10	3.69e-28	0.717	2	F:binding; C:intracellular
c10747g1i2	q0iel4_aedae aael009508-pa	721	10	7.19e-73	0.625	4	F:metal ion binding; F:nucleic acid binding; P:regulation of transcription, DNA-dependent; C:intracellular
c10749g1i1	---NA---	296
c10749g2i1	---NA---	442
c1074g1i1	s7mgg7_myobr fibromodulin	1741	10	4.65e-151	0.742	1	C:proteinaceous extracellular matrix
c10751g1i1	a0a060wty7_oncmy oncorhynchus mykiss genomic scaffold_339	1333	10	4.83e-142	0.653	1	F:calcium ion binding
c10752g1i1	d3zbb8_rat cytoplasmic dynein 2 heavy chain 1	347	10	6.9e-46	0.928	22	P:ciliary or bacterial-type flagellar motility; P:forebrain development; P:embryonic limb morphogenesis; C:Golgi apparatus; C:microtubule; C:motile primary cilium; F:microtubule motor activity; P:Golgi organization; P:protein processing; P:asymmetric protein localization; C:dynein complex; P:cilium assembly; P:determination of left/right symmetry; C:apical part of cell; C:axoneme; P:dorsal/ventra…	EC:3.6.1.3
c10752g2i1	g9l0g2_muspf heavy polypeptide 2	665	10	3.96e-131	0.925	22	P:ciliary or bacterial-type flagellar motility; P:forebrain development; P:embryonic limb morphogenesis; C:Golgi apparatus; C:microtubule; C:motile primary cilium; F:microtubule motor activity; P:Golgi organization; P:protein processing; P:asymmetric protein localization; C:dynein complex; P:cilium assembly; P:determination of left/right symmetry; C:apical part of cell; C:axoneme; P:dorsal/ventra…	EC:3.6.1.3
c10753g1i1	m7ccm3_chemy dapper like protein 2	2976	10	3.2e-111	0.488	11	F:protein kinase A binding; P:inner medullary collecting duct development; C:mitochondrion; P:skin development; F:transcription factor binding; F:protein kinase C binding; F:delta-catenin binding; P:epithelial cell morphogenesis; P:negative regulation of cell adhesion; P:negative regulation of nodal signaling pathway; F:beta-catenin binding
c10753g2i1	---NA---	522
c10754g1i1	---NA---	262
c10754g2i1	---NA---	361
c10755g1i1	g3iiz4_crigr poly -specific ribonuclease parn-like domain-containing protein 1	274	10	2.24e-21	0.679	2	F:nucleic acid binding; C:nucleus
c10756g1i1	---NA---	384
c10757g1i1	---NA---	464
c10758g1i1	m7b141_chemy dual specificity protein phosphatase 10	493	10	2.6e-55	0.743	8	F:protein tyrosine phosphatase activity; C:intracellular membrane-bounded organelle; P:negative regulation of MAP kinase activity; P:negative regulation of stress-activated MAPK cascade; P:peptidyl-tyrosine dephosphorylation; P:regulation of innate immune response; F:MAP kinase tyrosine/serine/threonine phosphatase activity; P:regulation of JNK cascade	EC:3.1.3.48; EC:3.1.3
c10758g2i1	m1ejs6_muspf dual specificity phosphatase 10	1507	10	3.2e-92	0.895	11	P:response to lipopolysaccharide; F:protein tyrosine phosphatase activity; P:regulation of adaptive immune response; P:negative regulation of JNK cascade; C:Golgi apparatus; P:peptidyl-tyrosine dephosphorylation; P:negative regulation of respiratory burst involved in inflammatory response; F:MAP kinase tyrosine/serine/threonine phosphatase activity; P:inactivation of MAPK activity; P:negative reg…	EC:3.1.3.48; EC:3.1.3
c10759g1i1	---NA---	1441
c1075g1i1	m7b5t7_chemy sterile alpha motif domain-containing protein 10	1787	10	7.01e-80	0.891
c1075g1i2	m7b5t7_chemy sterile alpha motif domain-containing protein 10	2205	10	5.4e-78	0.89
c10760g1i1	---NA---	6260
c10761g1i1	r0let3_anapl short-chain dehydrogenase reductase 3	2103	10	0	0.932	2	P:oxidation-reduction process; F:oxidoreductase activity
c10761g1i2	g5c4z7_hetga short-chain dehydrogenase reductase 3	1374	10	1.81e-158	0.957	2	P:oxidation-reduction process; F:oxidoreductase activity
c10762g1i1	---NA---	2206
c10763g1i1	r0m477_anapl rho gtpase-activating protein 28	2200	10	0	0.726	1	C:intracellular
c10763g1i2	r0m477_anapl rho gtpase-activating protein 28	2248	10	0	0.72	1	C:intracellular
c10764g1i1	---NA---	264
c10764g2i1	e9q462_mouse protein zfp758	256	10	2.1e-06	0.471	4	F:metal ion binding; F:nucleic acid binding; P:regulation of transcription, DNA-dependent; C:intracellular
c10765g1i1	---NA---	941
c10765g2i1	---NA---	786
c10767g1i1	---NA---	322
c10768g1i1	---NA---	374
c10768g2i1	---NA---	341
c10769g1i1	a0a060wlj4_oncmy oncorhynchus mykiss genomic scaffold_240	369	10	6.12e-22	0.85	1	C:nucleus
c1076g1i1	q6ny44_danre zgc:76966	1680	10	1.29e-156	0.749	1	F:transferase activity, transferring phosphorus-containing groups
c10770g1i1	---NA---	664
c10771g1i1	g9k5u9_muspf inositol polyphosphate-5- 145kda	332	10	6.46e-20	0.732	10	P:regulation of homeostatic process; P:single-organism cellular process; P:negative regulation of granulocyte differentiation; F:phosphatase activity; P:response to stimulus; P:negative regulation of cell proliferation; P:negative regulation of B cell activation; F:protein domain specific binding; P:positive regulation of lymphocyte differentiation; P:negative regulation of response to stimulus	EC:3.1.3.41
c10771g2i1	r0ja95_anapl phosphatidylinositol- -trisphosphate 5-phosphatase 1	400	10	7.98e-32	0.755	10	P:regulation of homeostatic process; P:single-organism cellular process; P:negative regulation of granulocyte differentiation; F:phosphatase activity; P:response to stimulus; P:negative regulation of cell proliferation; P:negative regulation of B cell activation; F:protein domain specific binding; P:positive regulation of lymphocyte differentiation; P:negative regulation of response to stimulus	EC:3.1.3.41
c10772g1i1	---NA---	362
c10773g1i1	---NA---	276
c10773g2i1	---NA---	229
c10775g1i1	---NA---	250
c10775g2i1	---NA---	482
c10776g1i1	m7ark9_chemy lysosomal-trafficking regulator	1030	10	2.17e-163	0.819	20	P:defense response to protozoan; C:cytosol; P:phospholipid metabolic process; C:microtubule cytoskeleton; P:phospholipid homeostasis; P:defense response to bacterium; P:natural killer cell mediated cytotoxicity; P:melanosome organization; P:T cell mediated immunity; P:mast cell secretory granule organization; P:positive regulation of natural killer cell activation; P:microtubule-based process; P:…
c10777g1i1	---NA---	252
c10778g1i1	---NA---	215
c10778g2i1	---NA---	444
c10779g1i1	---NA---	1020
c1077g1i1	---NA---	702
c1077g1i2	---NA---	320
c10780g1i1	---NA---	414
c10783g1i1	---NA---	599
c10783g2i1	---NA---	493
c10784g1i1	---NA---	457
c10785g1i1	---NA---	440
c10786g1i1	---NA---	586
c10787g1i1	---NA---	208
c10788g1i1	g9kvn4_muspf tetratricopeptide repeat domain 14	3310	10	0	0.828	1	F:RNA binding
c1078g1i1	m7caq3_chemy c-x-c chemokine receptor type 3	2404	10	1.39e-134	0.666	4	P:cell surface receptor signaling pathway; F:chemokine receptor activity; P:response to chemical stimulus; C:membrane part
c10790g1i1	q6pdn1_mouse ottmusg00000010671	328	10	2.07e-24	0.599	6	F:metal ion binding; F:nucleic acid binding; P:regulation of transcription, DNA-dependent; C:nucleus; C:intracellular; F:sequence-specific DNA binding transcription factor activity
c10791g1i1	m7bj92_chemy arylacetamide deacetylase	750	10	4.95e-88	0.732	2	C:membrane part; F:carboxylic ester hydrolase activity	EC:3.1.1.1
c10791g2i1	t1e788_crohd arylacetamide deacetylase-like protein	660	10	7.67e-73	0.726	2	C:membrane part; F:carboxylic ester hydrolase activity	EC:3.1.1.1
c10792g1i1	---NA---	719
c10792g2i1	s7mph8_myobr nedd8-conjugating enzyme ube2f	1469	10	1.42e-116	0.927	5	F:acid-amino acid ligase activity; P:regulation of G-protein coupled receptor protein signaling pathway; F:protein transporter activity; P:intracellular protein transport; C:integral to membrane
c10793g1i1	---NA---	422
c10794g1i1	---NA---	1101
c10795g1i1	---NA---	437
c10796g1i1	---NA---	273
c10798g1i1	---NA---	343
c10799g1i1	q4rvs2_tetng chromosome 9 whole genome shotgun sequence	964	10	1.62e-123	0.883	2	F:glutathione transferase activity; P:metabolic process	EC:2.5.1.18
c1079g1i1	h3a8e4_latch armadillo repeat-containing protein 1	3077	10	3.93e-157	0.911	3	P:metal ion transport; F:metal ion binding; C:mitochondrion
c107g1i1	o42110_9saur orf2	2874	2	2.45e-06	0.57	3	F:RNA binding; P:RNA-dependent DNA replication; F:RNA-directed DNA polymerase activity
c10800g1i1	---NA---	261
c10800g2i1	---NA---	365
c10801g1i1	---NA---	244
c10802g1i1	---NA---	304
c10803g1i1	---NA---	212
c10803g2i1	---NA---	230
c10804g1i1	---NA---	261
c10804g2i1	---NA---	267
c10805g1i1	---NA---	211
c10806g1i1	---NA---	587
c10806g2i1	---NA---	527
c10807g1i1	W5MEZ8_LEPOC Uncharacterized protein	562	2	8.39e-08	0.605	3	F:polysaccharide binding; F:scavenger receptor activity; P:immune response
c10807g1i2	G3VZR0_SARHA Uncharacterized protein	604	2	3.31e-08	0.595	3	F:polysaccharide binding; F:scavenger receptor activity; P:immune response
c10808g1i1	---NA---	399
c10808g1i2	---NA---	656
c1080g1i1	v9l666_calmi protein fam18a-like protein	2703	10	1.92e-98	0.863	1	C:integral to membrane
c10810g1i1	l5l2u2_pteal dedicator of cytokinesis protein 2	531	10	3.54e-96	0.878	18	P:cytoskeleton organization; P:myeloid dendritic cell activation involved in immune response; P:positive regulation of Rac GTPase activity; P:positive regulation of phagocytosis; F:Rac GTPase activator activity; P:negative thymic T cell selection; F:heme binding; P:positive thymic T cell selection; F:electron carrier activity; P:alpha-beta T cell proliferation; P:immunological synapse formation; …
c10810g2i1	q5xg91_human dock2 protein	294	10	3.05e-42	0.833	4	F:heme binding; F:guanyl-nucleotide exchange factor activity; F:electron carrier activity; P:small GTPase mediated signal transduction
c10811g1i1	A0A016TXE4_9BILA Uncharacterized protein	220	8	5.56e-06	0.635
c10812g1i1	---NA---	274
c10812g2i1	---NA---	431
c10813g1i1	---NA---	232
c10814g1i1	---NA---	528
c10814g1i2	---NA---	529
c10814g2i1	---NA---	306
c10815g1i1	---NA---	363
c10816g1i1	---NA---	226
c10819g1i1	---NA---	328
c10819g2i1	---NA---	983
c1081g1i1	---NA---	1115
c10821g1i1	---NA---	257
c10821g2i1	---NA---	2298
c10822g1i1	---NA---	317
c10822g2i1	---NA---	214
c10824g1i1	---NA---	371
c10825g1i1	b0jzh7_xentr wdr19 protein	439	10	4.68e-96	0.951	14	P:myotome development; P:ear morphogenesis; P:embryonic camera-type eye development; P:smoothened signaling pathway involved in dorsal/ventral neural tube patterning; P:digestive system development; C:motile cilium; C:photoreceptor connecting cilium; P:embryonic cranial skeleton morphogenesis; P:cilium assembly; P:ciliary receptor clustering involved in smoothened signaling pathway; C:intraflagel…
c10825g2i1	d6r9p6_human wd repeat domain isoform cra_a	680	10	1.51e-119	0.899	14	P:myotome development; P:ear morphogenesis; P:embryonic camera-type eye development; P:smoothened signaling pathway involved in dorsal/ventral neural tube patterning; P:digestive system development; C:motile cilium; C:photoreceptor connecting cilium; P:embryonic cranial skeleton morphogenesis; P:cilium assembly; P:ciliary receptor clustering involved in smoothened signaling pathway; C:intraflagel…
c10826g1i1	---NA---	202
c10827g1i1	---NA---	271
c10827g2i1	---NA---	203
c10828g1i1	---NA---	539
c10829g1i1	---NA---	1955
c1082g1i1	m7b6j7_chemy acyl-coenzyme a thioesterase 11	2853	10	0	0.817	1	P:response to cold
c1082g1i2	m7b6j7_chemy acyl-coenzyme a thioesterase 11	2934	10	0	0.818	1	P:response to cold
c10830g1i1	q8uwc9_tetng reverse transcriptase ribonuclease h methyltransferase	853	10	3.27e-20	0.494	1	P:metabolic process
c10831g1i1	---NA---	239
c10832g1i1	mcm10_xenla protein mcm10 homolog	3085	10	0	0.717	1	C:nucleus
c10833g1i1	g3v4k3_human spermatogenesis-defective protein 39 homolog	1784	10	0	0.81	12	C:HOPS complex; P:endosome to lysosome transport; P:regulation of transcription, DNA-dependent; P:spermatogenesis; C:cytoplasmic membrane-bounded vesicle; C:late endosome; C:early endosome; C:recycling endosome; P:cell differentiation; F:protein binding; P:intracellular protein transport; P:transcription, DNA-dependent
c10833g1i2	g3v4k3_human spermatogenesis-defective protein 39 homolog	1727	10	0	0.778	2	C:endosome; P:intracellular transport
c10834g1i1	---NA---	317
c10834g2i1	---NA---	495
c10836g1i1	q90246_9tele battrachocottus baikalensis orf1 and orf2 genes	285	3	1.18e-06	0.6	3	F:RNA binding; P:RNA-dependent DNA replication; F:RNA-directed DNA polymerase activity
c10837g1i1	---NA---	296
c10838g1i1	m7b0r6_chemy ras gtpase-activating-like protein iqgap2	773	10	2.27e-89	0.76	7	C:integral to membrane; P:thrombin receptor signaling pathway; F:thrombin receptor activity; P:positive regulation of GTPase activity; P:regulation of small GTPase mediated signal transduction; F:GTPase activator activity; P:blood coagulation
c10838g1i2	f7b181_calja proteinase-activated receptor 1	426	10	8.07e-61	0.801	43	P:negative regulation of neuron apoptotic process; P:thrombin receptor signaling pathway; C:integral to membrane; C:caveola; P:positive regulation of cell proliferation; P:positive regulation of ERK1 and ERK2 cascade; C:platelet dense tubular network; P:activation of MAPKK activity; P:positive regulation of blood coagulation; P:homeostasis of number of cells within a tissue; P:positive regulation…
c10839g1i1	---NA---	364
c10839g1i2	---NA---	293
c1083g1i1	---NA---	1653
c10840g1i1	---NA---	204
c10840g2i1	---NA---	205
c10841g1i1	a7bi61_cypca neutrophil cytosolic factor 4	1582	10	2.7e-128	0.747	2	F:phosphatidylinositol binding; P:cell communication
c10841g1i2	a7bi61_cypca neutrophil cytosolic factor 4	1667	10	9.35e-152	0.756	2	C:membrane; C:cytoplasm
c10842g1i1	l7mav1_9acar tick transposon	534	10	2.02e-19	0.624	3	F:RNA binding; P:RNA-dependent DNA replication; F:RNA-directed DNA polymerase activity
c10842g2i1	---NA---	816
c10843g1i1	---NA---	324
c10844g1i1	---NA---	240
c10845g1i1	---NA---	243
c10846g1i1	---NA---	715
c10847g1i1	---NA---	952
c10848g1i1	d3zq24_rat protein rbm11	365	10	2.99e-34	0.865	2	F:nucleic acid binding; F:nucleotide binding
c10848g1i2	v8np74_ophha rna-binding protein 11	932	1	1.69e-06	0.77	2	F:nucleic acid binding; F:nucleotide binding
c10849g1i1	---NA---	403
c1084g1i1	---NA---	907
c10850g1i1	m7bsp3_chemy rna-binding protein 43	1773	10	7.72e-60	0.551	2	F:nucleic acid binding; F:nucleotide binding
c10851g1i1	---NA---	1958
c10852g1i1	---NA---	207
c10854g1i1	---NA---	700
c10855g1i1	---NA---	245
c10855g2i1	q8uwc9_tetng reverse transcriptase ribonuclease h methyltransferase	513	2	7.75e-07	0.455	6	F:RNA binding; F:methyltransferase activity; F:transferase activity; P:RNA-dependent DNA replication; P:methylation; F:RNA-directed DNA polymerase activity
c10856g1i1	---NA---	554
c10856g2i1	---NA---	205
c10857g1i1	---NA---	296
c10858g1i1	---NA---	298
c10858g2i1	---NA---	233
c10859g1i1	m7bmu8_chemy leucine-rich repeat and fibronectin type-iii domain-containing protein 4	332	8	1.19e-18	0.5988
c1085g1i1	---NA---	511
c10860g1i1	---NA---	511
c10860g2i1	---NA---	372
c10861g1i1	---NA---	868
c10862g1i1	m7bnd8_chemy myosin-if	1704	10	8.81e-91	0.519	4	F:metal ion binding; F:ATP binding; C:myosin complex; F:motor activity
c10862g1i2	m7bnd8_chemy myosin-if	1551	10	5.63e-57	0.749	1	F:metal ion binding
c10864g1i1	---NA---	209
c10865g1i1	---NA---	260
c10867g1i1	r0j9e1_anapl nuclear receptor-interacting protein 1	1741	10	5.71e-63	0.55	1	F:nuclear hormone receptor binding
c10867g2i1	m7b516_chemy nuclear receptor-interacting protein 1	805	10	1.44e-61	0.649	2	P:regulation of transcription from RNA polymerase II promoter; F:nuclear hormone receptor binding
c10868g1i1	---NA---	831
c10868g1i2	---NA---	777
c10869g1i1	---NA---	444
c1086g1i1	r0l658_anapl homeobox protein hox-c11a	607	10	2.77e-107	0.889	4	P:regulation of transcription, DNA-dependent; F:sequence-specific DNA binding transcription factor activity; F:sequence-specific DNA binding; C:nucleus
c1086g2i1	x2cx15_9saur homeobox protein c11	427	10	1.08e-39	0.947	4	P:regulation of transcription, DNA-dependent; F:sequence-specific DNA binding transcription factor activity; F:sequence-specific DNA binding; C:nucleus
c10870g1i1	---NA---	353
c10871g1i1	m7b382_chemy wd repeat-and fyve domain-containing protein 4	378	10	1.9e-44	0.748
c10871g2i1	g7peu3_macfa wd repeat-and fyve domain-containing protein 4	282	10	2.95e-19	0.615
c10872g1i1	---NA---	213
c10872g2i1	---NA---	462
c10873g1i1	---NA---	903
c10874g1i1	a7iyp6_pig ataxia-telangiectasia mutated protein splice variant 1	601	10	4.55e-94	0.827	37	P:histone mRNA catabolic process; P:DNA repair; F:protein N-terminus binding; P:mitotic spindle assembly checkpoint; P:negative regulation of B cell proliferation; P:DNA damage induced protein phosphorylation; P:heart development; P:positive regulation of neuron apoptotic process; P:brain development; P:female gamete generation; C:chromosome, telomeric region; P:histone phosphorylation; P:replica…	EC:2.7.11; EC:2.7.1.137
c10874g2i1	a0a060xhg6_oncmy oncorhynchus mykiss genomic scaffold_1083	556	10	2.38e-77	0.777	16	P:positive regulation of apoptotic process; C:intracellular organelle part; P:macromolecule catabolic process; F:protein serine/threonine kinase activity; P:apoptotic process; P:DNA repair; C:intracellular non-membrane-bounded organelle; P:histone phosphorylation; P:replicative senescence; P:organ development; P:telomere maintenance; F:nucleotide binding; P:response to ionizing radiation; P:DNA d…	EC:2.7.11
c10875g1i1	b4de52_human cdna highly homo sapiens class-i mhc-restricted t cell associated molecule mrna	791	10	5.71e-12	0.727	2	C:integral to membrane; P:positive regulation of biological process
c10876g1i1	---NA---	1059
c10876g2i1	---NA---	308
c10877g1i1	---NA---	440
c10878g1i1	---NA---	1112
c10878g2i1	---NA---	2145
c10879g1i1	v8pd82_ophha myeloid zinc finger 1	1323	1	1.39e-08	0.58	1	F:metal ion binding
c10879g2i1	---NA---	973
c1087g1i1	---NA---	292
c10880g1i1	o97916_bovin reverse transcriptase-like	460	10	5.95e-17	0.581	4	F:RNA binding; P:RNA-dependent DNA replication; F:endonuclease activity; F:RNA-directed DNA polymerase activity
c10880g2i1	---NA---	225
c10881g1i1	w5mev4_lepoc risc-loading complex subunit tarbp2	1956	10	2.44e-159	0.791	15	P:positive regulation of viral genome replication; P:regulation of translation; P:miRNA loading onto RISC involved in gene silencing by miRNA; C:RISC complex; P:negative regulation of defense response to virus by host; F:miRNA binding; P:targeting of mRNA for destruction involved in RNA interference; P:pre-miRNA processing; F:double-stranded RNA binding; F:siRNA binding; P:production of siRNA inv…
c10882g1i1	---NA---	324
c10883g1i1	---NA---	355
c10883g2i1	---NA---	866
c10884g1i1	---NA---	236
c10884g2i1	---NA---	235
c10885g1i1	q4rej0_tetng chromosome 10 whole genome shotgun sequence	415	10	5.58e-73	0.769	3	F:calcium ion binding; P:cell-matrix adhesion; C:extracellular region
c10885g2i1	a0a060wjx5_oncmy oncorhynchus mykiss genomic scaffold_316	214	4	3.9e-27	0.8175
c10886g1i1	arpin_xenla arpin	2055	10	3.36e-89	0.796	5	C:lamellipodium; P:negative regulation of actin nucleation; P:negative regulation of cell migration; P:directional locomotion; P:negative regulation of lamellipodium morphogenesis
c10887g1i1	K7JGJ6_NASVI Uncharacterized protein	1032	7	5.9e-07	0.6186	3	F:RNA binding; P:RNA-dependent DNA replication; F:RNA-directed DNA polymerase activity
c10887g1i2	---NA---	298
c10888g1i1	---NA---	339
c10888g2i1	---NA---	249
c10889g1i1	h3ai71_latch elongation factor tu	2418	10	0	0.908	6	F:translation elongation factor activity; C:intracellular; P:translational elongation; P:GTP catabolic process; F:GTPase activity; F:GTP binding
c1088g1i1	---NA---	785
c1088g2i1	a0a024qz29_human ankyrin repeat domain isoform cra_d	2276	10	0	0.881	3	C:early endosome; C:late endosome; C:plasma membrane
c10890g1i1	---NA---	783
c10890g2i1	---NA---	626
c10891g1i1	---NA---	686
c10892g1i1	m7bii9_chemy rho gtpase-activating protein 21	906	10	6.84e-102	0.707	4	P:single-organism cellular process; C:intracellular; P:regulation of cellular process; P:cellular localization
c10892g2i1	M3XJK4_LATCH Uncharacterized protein	264	3	7.64e-10	0.58	10	F:GTPase activator activity; F:phospholipid binding; P:signal transduction; P:positive regulation of GTPase activity; C:intracellular; P:organelle transport along microtubule; P:maintenance of Golgi location; P:establishment of Golgi localization; C:Golgi apparatus; P:Golgi organization
c10894g1i1	---NA---	1512
c10895g1i1	---NA---	981
c10895g2i1	---NA---	738
c10896g1i1	---NA---	1348
c10897g1i1	e0w0v1_pedhc reverse	226	10	2.02e-10	0.594	3	F:RNA binding; P:RNA-dependent DNA replication; F:RNA-directed DNA polymerase activity
c10898g1i1	---NA---	2679
c10899g1i1	---NA---	1617
c108g1i1	a0a060y5x2_oncmy oncorhynchus mykiss genomic scaffold_2275	227	10	5.22e-39	0.929	2	F:receptor activity; C:integral to membrane
c108g2i1	k9ili5_desro anthrax toxin receptor 1	430	10	1.4e-24	0.944	9	C:lamellipodium membrane; P:substrate adhesion-dependent cell spreading; F:transmembrane signaling receptor activity; F:collagen binding; P:reproductive process; P:actin cytoskeleton reorganization; F:actin filament binding; C:integral to membrane; C:filopodium membrane
c10900g1i1	---NA---	251
c10900g2i1	---NA---	633
c10901g1i1	---NA---	276
c10902g1i1	---NA---	297
c10903g1i1	---NA---	315
c10904g1i1	---NA---	2364
c10904g2i1	---NA---	252
c10905g1i1	---NA---	956
c10906g1i1	---NA---	523
c10908g1i1	---NA---	460
c10909g1i1	---NA---	266
c1090g1i1	m7bks5_chemy pentatricopeptide repeat-containing protein 2	1949	10	1.95e-146	0.748	4	P:cellular process; P:regulation of gene expression; P:heart development; P:muscle structure development
c1090g1i2	m7bks5_chemy pentatricopeptide repeat-containing protein 2	1982	10	8.22e-143	0.725	4	P:cellular process; P:regulation of gene expression; P:heart development; P:muscle structure development
c10911g1i1	sugt1_bovin suppressor of g2 allele of skp1 homolog	1299	10	2.12e-148	0.774	1	C:intracellular part
c10912g1i1	q4t578_tetng chromosome undetermined whole genome shotgun sequence	321	10	1.14e-17	0.652	3	F:scavenger receptor activity; C:membrane; C:extracellular region
c10912g2i1	u6c3w5_chick ew135	341	10	3.56e-36	0.687	2	F:scavenger receptor activity; C:membrane
c10913g1i1	---NA---	349
c10914g1i1	---NA---	410
c10915g1i1	F6VYV4_XENTR Uncharacterized protein (Fragment)	462	10	7.6e-13	0.631
c10915g2i1	---NA---	2477
c10916g1i1	t1dm83_crohd bud31-like protein	945	10	1.27e-98	0.989	1	C:nucleus
c10917g1i1	---NA---	1022
c10917g2i1	---NA---	527
c10919g1i1	---NA---	664
c1091g1i1	---NA---	489
c10920g1i1	---NA---	260
c10920g2i1	---NA---	225
c10921g1i1	---NA---	415
c10922g1i1	w5ndr3_lepoc malignant t-cell-amplified sequence	1591	10	1.17e-119	0.969	6	C:cytoplasm; P:regulation of transcription, DNA-dependent; P:transcription, DNA-dependent; F:RNA binding; P:cell cycle; P:regulation of growth
c10923g1i1	---NA---	218
c10924g1i1	---NA---	204
c10925g1i1	---NA---	610
c10925g2i1	---NA---	925
c10926g1i1	d4a7d8_rat protein wdfy3	545	10	1.52e-97	0.903	6	F:metal ion binding; F:1-phosphatidylinositol binding; C:extrinsic to membrane; C:autophagic vacuole; C:nuclear envelope; F:beta-N-acetylglucosaminylglycopeptide beta-1,4-galactosyltransferase activity	EC:2.4.1.38
c10926g2i1	g9kxm3_muspf wd repeat and fyve domain containing 3	243	10	4.7e-45	0.917	6	F:metal ion binding; F:1-phosphatidylinositol binding; C:extrinsic to membrane; C:autophagic vacuole; C:nuclear envelope; F:beta-N-acetylglucosaminylglycopeptide beta-1,4-galactosyltransferase activity	EC:2.4.1.38
c10927g1i1	---NA---	358
c10928g1i1	---NA---	317
c1092g1i1	m7b9w7_chemy zinc finger ran-binding domain-containing protein 3	3488	10	0	0.719	13	P:negative regulation of DNA recombination; F:annealing helicase activity; P:replication fork processing; F:K63-linked polyubiquitin binding; F:ion binding; P:response to UV; F:nucleic acid binding; P:replication fork protection; F:endodeoxyribonuclease activity; P:DNA rewinding; C:nuclear replication fork; F:DNA helicase activity; P:DNA repair
c10930g1i1	---NA---	226
c10931g1i1	---NA---	304
c10932g1i1	a0a060yuj5_oncmy oncorhynchus mykiss genomic scaffold_17354	973	10	5.77e-13	0.508	2	P:response to stimulus; P:regulation of biological process
c10933g1i1	---NA---	411
c10934g1i1	---NA---	714
c10934g2i1	---NA---	499
c10935g1i1	---NA---	371
c10935g1i2	---NA---	273
c10935g2i1	---NA---	266
c10936g1i1	---NA---	428
c10938g1i1	ythd2_bovin yth domain-containing family protein 2	3405	10	0	0.875	4	; ; P:regulation of mRNA stability; C:cytoplasmic mRNA processing body
c10939g1i1	F6SBZ5_ORNAN Uncharacterized protein	600	10	1.41e-53	0.891
c10939g1i2	F6SBZ5_ORNAN Uncharacterized protein	657	10	3.58e-54	0.875
c1093g1i1	q66kc8_xentr anapc5 protein	2715	10	0	0.866	3	F:protein phosphatase binding; C:anaphase-promoting complex; P:protein K11-linked ubiquitination
c10945g1i1	---NA---	246
c10946g1i1	x5l4r4_9chon nucleotide-binding oligomerization domain-containing protein 2	201	10	1.28e-23	0.803	3	P:regulation of apoptotic process; P:defense response to bacterium; C:intracellular
c10946g2i1	f8uvj6_labro nucleotide-binding oligomerization domain-2	208	10	7.1e-32	0.886	48	C:cell surface; P:positive regulation of interleukin-6 production; P:positive regulation of type 2 immune response; P:positive regulation of interleukin-12 production; P:defense response to Gram-positive bacterium; P:positive regulation of interleukin-17 production; C:vesicle; P:positive regulation of ERK1 and ERK2 cascade; P:negative regulation of tumor necrosis factor production; P:positive reg…
c10947g1i1	a5a748_chick homolog of human associated protein of 100 kda	3525	10	0	0.57	3	C:cytoplasm; C:nucleolus; C:intermediate filament cytoskeleton
c1094g1i1	---NA---	340
c1094g2i1	---NA---	1166
c10954g1i1	c8ymd0_squac adrenomedullin 5-like protein	1609	10	1.03e-13	0.53	2	F:hormone activity; C:extracellular region
c10956g1i1	---NA---	227
c10957g1i1	---NA---	238
c10957g2i1	---NA---	220
c10958g1i1	---NA---	349
c10958g1i2	---NA---	466
c10959g1i1	---NA---	340
c1095g1i1	---NA---	1897
c10960g1i1	---NA---	232
c10961g1i1	---NA---	2550
c10963g1i1	---NA---	293
c10963g2i1	---NA---	202
c10965g1i1	---NA---	207
c10965g2i1	---NA---	429
c10966g1i1	---NA---	290
c10967g1i1	---NA---	231
c10967g1i2	m7b129_chemy serine threonine-protein phosphatase 2a regulatory subunit b subunit gamma	2599	10	0	0.916	4	C:cytoplasm; C:centrosome; C:nucleus; F:calcium ion binding
c10968g1i1	m7au66_chemy tcdd-inducible poly	3049	10	0	0.719	5	P:single-organism cellular process; P:organ development; P:anatomical structure morphogenesis; P:steroid metabolic process; P:cellular hormone metabolic process
c1096g1i1	k1r4d6_cragi thap domain-containing protein 4	348	10	5.27e-09	0.659	1	F:nucleic acid binding
c10970g1i1	k7dmk2_pantr adp-ribosylation factor 1	2374	10	2.14e-117	0.971	8	P:vesicle-mediated transport; C:cytosol; P:semicircular canal development; P:small GTPase mediated signal transduction; P:cellular copper ion homeostasis; C:Golgi apparatus; F:GTP binding; C:sarcomere
c10974g1i1	---NA---	312
c10976g1i1	u3cjm4_calja puromycin-sensitive aminopeptidase	3793	10	0	0.889	9	P:cellular response to hypoxia; P:protein polyubiquitination; F:aminopeptidase activity; P:antigen processing and presentation of peptide antigen via MHC class I; P:proteolysis; C:nucleus; C:cytosol; F:zinc ion binding; F:metallopeptidase activity	EC:3.4.11
c10977g1i1	---NA---	265
c10978g1i1	---NA---	455
c10979g1i1	d0fzc4_proan aquaporin 1	3477	10	3.08e-145	0.813	25	P:lipid digestion; P:camera-type eye morphogenesis; P:metanephric proximal convoluted tubule segment 2 development; P:corticotropin secretion; F:water transmembrane transporter activity; P:renal water absorption; F:ephrin receptor binding; C:basolateral plasma membrane; P:secretory granule organization; P:wound healing; P:potassium ion transmembrane transport; C:symbiont-containing vacuole; P:lat…
c1097g1i1	l7meq0_9acar tick transposon	909	10	3.52e-12	0.532	3	F:RNA binding; P:RNA-dependent DNA replication; F:RNA-directed DNA polymerase activity
c1097g2i1	q4qqe4_schma endonuclease-reverse transcriptase	404	9	1.83e-07	0.5689	4	F:RNA binding; P:RNA-dependent DNA replication; F:RNA-directed DNA polymerase activity; F:endonuclease activity
c10981g1i1	---NA---	298
c10981g2i1	---NA---	230
c10984g1i1	m7bbu6_chemy rna exonuclease 4	2020	10	3.67e-109	0.682	3	F:nucleic acid binding; F:exonuclease activity; C:nucleolus
c10984g1i2	m7bbu6_chemy rna exonuclease 4	2427	10	1.08e-107	0.682	3	F:nucleic acid binding; F:exonuclease activity; C:nucleolus
c10985g1i1	---NA---	322
c10986g1i1	v8pc93_ophha transmembrane protein	1905	10	7.8e-30	0.692	6	C:endoplasmic reticulum; P:osteoblast differentiation; F:molecular_function; C:integral to membrane; P:biological_process; C:cellular_component
c10986g2i1	f1nmd7_chick pre-mrna-splicing factor rbm22	2737	10	0	0.919	13	P:protein import into nucleus, translocation; F:nucleocytoplasmic transporter activity; F:metal ion binding; P:cellular response to stress; F:pre-mRNA binding; P:positive regulation of RNA splicing; P:mRNA cis splicing, via spliceosome; F:calcium-dependent protein binding; F:nucleotide binding; C:catalytic step 2 spliceosome; P:positive regulation of intracellular protein transport; C:cytoplasm; …
c10989g1i1	m7c1t2_chemy metalloreductase steap3	2471	10	0	0.805	5	F:ferric-chelate reductase activity; C:multivesicular body; C:plasma membrane; P:iron ion transport; P:protein secretion	EC:1.16.1.7
c1098g1i1	---NA---	1532
c10990g1i1	---NA---	293
c10991g1i1	---NA---	203
c10993g1i1	---NA---	1024
c10994g1i1	o93270_litpi type 1 myosin heavy chain	202	10	1.05e-21	0.98	2	C:myosin complex; F:motor activity
c10994g2i1	g3ltz2_varea myosin heavy chain slow isoform	403	10	5.35e-39	0.954	4	F:actin binding; C:myosin complex; F:ATP binding; F:motor activity
c10995g1i1	---NA---	216
c10995g2i1	---NA---	233
c10996g1i1	---NA---	298
c10997g1i1	---NA---	796
c10997g2i1	---NA---	368
c10998g1i1	---NA---	303
c10999g1i1	---NA---	384
c1099g1i1	---NA---	843
c109g1i1	b2cn81_dappu reverse transcriptase	996	10	1.6e-30	0.621	3	F:RNA binding; P:RNA-dependent DNA replication; F:RNA-directed DNA polymerase activity
c11002g1i1	---NA---	277
c11003g1i1	---NA---	302
c11004g1i1	---NA---	311
c11005g1i1	l8y9n9_tupch domain-containing protein 3	3270	10	1.61e-142	0.737
c11007g1i1	---NA---	378
c11009g1i1	---NA---	283
c1100g1i1	---NA---	1507
c1100g2i1	---NA---	713
c11010g1i1	a2vd66_xenla loc100037174 protein	615	10	2.24e-97	0.795	5	P:histone lysine methylation; F:zinc ion binding; F:histone-lysine N-methyltransferase activity; C:chromosome; C:nucleus	EC:2.1.1.43
c11010g1i2	a2vd66_xenla loc100037174 protein	540	10	3.51e-66	0.784	12	F:zinc ion binding; F:histone methyltransferase activity (H3-K9 specific); P:chromatin assembly or disassembly; P:histone H3-K9 methylation; P:regulation of transcription, DNA-dependent; C:chromosome, centromeric region; C:nuclear heterochromatin; P:cell differentiation; F:chromatin binding; P:chromatin remodeling; P:male meiosis; P:transcription, DNA-dependent
c11011g1i1	---NA---	201
c11012g1i1	f7ie71_calja cyclin-dependent kinase 14	4959	10	0	0.949	12	C:cytosol; P:protein phosphorylation; P:G2/M transition of mitotic cell cycle; C:cytoplasmic cyclin-dependent protein kinase holoenzyme complex; P:cell division; F:ATP binding; F:cyclin-dependent protein serine/threonine kinase activity; P:Wnt receptor signaling pathway; P:regulation of canonical Wnt receptor signaling pathway; F:cyclin binding; C:nucleus; C:plasma membrane	EC:2.7.11.22
c11013g1i1	---NA---	291
c11015g1i1	---NA---	210
c11016g1i1	---NA---	289
c11018g1i1	---NA---	471
c11018g1i2	---NA---	398
c1101g1i1	v9l366_calmi receptor accessory protein 4	1663	10	2.04e-92	0.724	1	C:integral to membrane
c11020g1i1	---NA---	293
c11020g1i2	---NA---	836
c11021g1i1	med10_xentr mediator of rna polymerase ii transcription subunit 10	1456	10	1.98e-82	0.96	6	P:positive regulation of transcription from RNA polymerase II promoter; P:heart development; P:stem cell maintenance; F:RNA polymerase II transcription cofactor activity; C:mediator complex; P:transcription, DNA-dependent
c11022g1i1	k9j5x2_desro ribonuclease inhibitor type leucine-rich repeat protein	239	10	4.63e-44	0.952	3	F:phosphatase binding; P:negative regulation of phosphatase activity; F:protein phosphatase inhibitor activity
c11023g1i1	---NA---	300
c11023g1i2	---NA---	212
c11024g1i1	m7cgp3_chemy netrin-g1	221	2	4.22e-06	0.655	1	F:DNA binding
c11025g1i1	---NA---	429
c11026g1i1	u3bwg5_calja map microtubule affinity-regulating kinase 4 isoform 1	3782	10	0	0.843	12	F:microtubule binding; P:protein phosphorylation; P:microtubule bundle formation; C:neuron projection; F:protein serine/threonine kinase activity; P:positive regulation of programmed cell death; F:ubiquitin binding; F:gamma-tubulin binding; C:centrosome; F:ATP binding; P:nervous system development; F:tau-protein kinase activity	EC:2.7.11; EC:2.7.11.26
c11028g1i1	m7btt7_chemy e3 sumo-protein ligase 2	608	1	2.16e-06	0.58	7	F:nucleic acid binding; F:ligase activity; F:peptidyl-prolyl cis-trans isomerase activity; P:protein folding; F:zinc ion binding; P:protein peptidyl-prolyl isomerization; P:intracellular transport
c1102g1i1	---NA---	449
c1102g1i2	---NA---	324
c11030g1i1	---NA---	803
c11031g1i1	---NA---	282
c11033g1i1	---NA---	718
c11034g1i1	hsdl1_human inactive hydroxysteroid dehydrogenase-like protein 1	1563	10	1.6e-172	0.84	3	F:oxidoreductase activity; C:mitochondrion; P:oxidation-reduction process
c11034g1i2	hsdl1_human inactive hydroxysteroid dehydrogenase-like protein 1	1668	10	6.67e-172	0.841	3	F:oxidoreductase activity; C:mitochondrion; P:oxidation-reduction process
c11035g1i1	---NA---	215
c11035g1i2	---NA---	803
c11036g1i1	---NA---	294
c11037g1i1	---NA---	2492
c11038g1i1	---NA---	763
c11039g1i1	---NA---	457
c1103g1i1	---NA---	519
c1103g2i1	---NA---	431
c11040g1i1	---NA---	305
c11040g2i1	---NA---	760
c11041g1i1	---NA---	308
c11042g1i1	---NA---	932
c11043g1i1	u6dhj4_neovi -related lipid transfer protein 9	765	10	2.65e-107	0.837	6	F:microtubule binding; P:microtubule-based movement; F:ATP binding; C:kinesin complex; F:microtubule motor activity; C:microtubule
c11045g1i1	a8wg17_danre novel protein	216	10	8.28e-10	0.638	1	F:metal ion binding
c11046g1i1	---NA---	300
c11046g2i1	---NA---	389
c11049g1i1	W5LQJ6_ASTMX Uncharacterized protein	2820	10	6.94e-61	0.814
c11049g1i2	m7ain7_chemy upf0556 protein c19orf10 like protein	2769	10	5.06e-51	0.713
c1104g1i1	---NA---	1044
c1104g2i1	---NA---	247
c11050g1i1	---NA---	395
c11051g1i1	---NA---	409
c11051g1i2	---NA---	399
c11054g1i1	---NA---	203
c11055g1i1	---NA---	470
c11056g1i1	q6gqc8_xenla mgc80161 protein	208	10	2.03e-24	0.943	1	P:protein polyglutamylation
c11057g1i1	g3el74_proan phosphoinositide phospholipase c	642	10	9.27e-135	0.899	6	P:lipid metabolic process; P:intracellular signal transduction; F:signal transducer activity; F:phospholipid binding; F:phosphatidylinositol phospholipase C activity; F:calcium ion binding	EC:3.1.4.11
c11059g1i1	---NA---	2366
c11059g1i2	---NA---	975
c1105g1i1	---NA---	1614
c11063g1i1	---NA---	2307
c11064g1i1	---NA---	303
c11067g1i1	---NA---	216
c11067g2i1	---NA---	1107
c11068g1i1	---NA---	293
c11068g2i1	---NA---	267
c11069g1i1	---NA---	201
c1106g1i1	e3tet8_ictpu guanylate kinase	1398	10	2.94e-105	0.902	3	F:guanylate kinase activity; P:phosphorylation; P:purine nucleotide metabolic process	EC:2.7.4.8
c1106g1i2	e3tet8_ictpu guanylate kinase	1538	10	1.96e-104	0.902	3	F:guanylate kinase activity; P:phosphorylation; P:purine nucleotide metabolic process	EC:2.7.4.8
c11070g1i1	---NA---	218
c11072g1i1	---NA---	241
c11074g1i1	---NA---	395
c11074g1i2	---NA---	234
c11076g1i1	---NA---	264
c11078g1i1	---NA---	1038
c1107g1i1	---NA---	620
c1107g2i1	---NA---	258
c11081g1i1	---NA---	256
c11082g1i1	---NA---	983
c11084g1i1	---NA---	443
c11085g1i1	---NA---	202
c11085g2i1	---NA---	215
c11086g1i1	---NA---	212
c11087g1i1	r0k898_anapl dynein light chain cytoplasmic	956	10	6.19e-59	0.984	4	C:microtubule associated complex; C:myosin complex; C:centrosome; P:microtubule-based process
c11088g1i1	---NA---	217
c11089g1i1	---NA---	272
c1108g1i1	---NA---	238
c11090g1i1	---NA---	642
c11090g1i2	---NA---	662
c11091g1i1	m7cip8_chemy vasorin	2877	10	0	0.632	1	C:membrane
c11092g1i1	v9kyk9_calmi laminin alpha 2 subunit	1655	5	2.18e-24	0.48	1	F:calcium ion binding
c11092g1i2	v9kyk9_calmi laminin alpha 2 subunit	1742	3	1.76e-23	0.5167	1	F:calcium ion binding
c11094g1i1	---NA---	358
c11096g1i1	---NA---	208
c11096g2i1	---NA---	257
c11097g1i1	---NA---	509
c1109g1i1	---NA---	4544
c110g1i1	---NA---	1962
c110g2i1	---NA---	276
c11100g1i1	m7c9e3_chemy g-protein coupled receptor 1	3006	10	4.77e-120	0.717	2	P:signal transduction; F:G-protein coupled receptor activity
c11102g1i1	---NA---	257
c11103g1i1	q6gmb7_xenla mgc81895 protein	2820	10	0	0.87	5	F:metal ion binding; C:mitochondrial inner membrane; F:ATP binding; F:biotin carboxylase activity; P:metabolic process	EC:6.3.4.14
c11108g1i1	---NA---	511
c11108g2i1	---NA---	271
c11109g1i1	---NA---	331
c1110g1i1	---NA---	894
c1110g2i1	---NA---	1216
c11111g1i1	---NA---	300
c11112g1i1	---NA---	308
c11113g1i1	q90za7_danre voltage-gated l-type calcium channel alpha-1 subunit	209	10	1.26e-20	0.917	23	F:voltage-gated calcium channel activity; C:dendritic shaft; P:elevation of cytosolic calcium ion concentration; P:smooth muscle contraction involved in micturition; P:visual learning; F:alpha-actinin binding; P:calcium ion-dependent exocytosis; P:regulation of vasoconstriction; P:growth hormone secretion; P:adult walking behavior; C:caveolar macromolecular signaling complex; C:neuronal cell body…
c11114g1i1	u5pyx6_pig jazf1	1953	10	2.06e-120	0.978	5	F:metal ion binding; F:nucleic acid binding; F:transcription corepressor activity; C:transcriptional repressor complex; P:negative regulation of transcription from RNA polymerase II promoter
c11116g1i1	---NA---	333
c11117g1i1	---NA---	872
c11118g1i1	---NA---	943
c1111g1i1	l9l7r7_tupch aryl hydrocarbon receptor nuclear translocator 2	262	10	3.62e-26	0.928	13	P:central nervous system development; F:aryl hydrocarbon receptor binding; F:signal transducer activity; P:positive regulation of transcription from RNA polymerase II promoter; C:transcription factor complex; F:DNA binding; F:protein dimerization activity; F:sequence-specific DNA binding transcription factor activity; P:signal transduction; C:cytoplasm; P:in utero embryonic development; C:nucleus…
c1111g1i2	a1iie2_phaca aryl hydrocarbon receptor nuclear translocator 2	3037	10	0	0.94	17	P:response to hypoxia; P:central nervous system development; F:aryl hydrocarbon receptor binding; F:signal transducer activity; P:positive regulation of transcription from RNA polymerase II promoter; P:response to estradiol stimulus; C:transcription factor complex; F:DNA binding; F:sequence-specific DNA binding transcription factor activity; P:signal transduction; F:protein heterodimerization act…
c11120g1i1	---NA---	205
c11120g2i1	---NA---	421
c11122g1i1	---NA---	205
c11123g1i1	---NA---	422
c11124g1i1	---NA---	239
c11125g1i1	---NA---	491
c11127g1i1	---NA---	325
c1112g1i1	---NA---	945
c11132g1i1	a4ihk5_xentr loc100124858 protein	289	8	3.7e-09	0.6525	11	P:proteolysis; F:polysaccharide binding; F:scavenger receptor activity; F:cysteine-type peptidase activity; P:immune response; P:sprouting angiogenesis; C:cytoplasm; F:laminin binding; C:extracellular matrix; F:peptidase inhibitor activity; P:negative regulation of peptidase activity
c11133g1i1	---NA---	213
c11133g2i1	---NA---	247
c11134g1i1	a0a060w3n8_oncmy oncorhynchus mykiss genomic scaffold_118	2320	10	0	0.753	2	P:transmembrane transport; C:integral to membrane
c11134g1i2	a0a060w3n8_oncmy oncorhynchus mykiss genomic scaffold_118	2472	10	0	0.753	2	P:transmembrane transport; C:integral to membrane
c11135g1i1	---NA---	272
c11136g1i1	---NA---	321
c11138g1i1	---NA---	389
c11139g1i1	---NA---	230
c11139g2i1	---NA---	229
c1113g1i1	---NA---	1327
c11141g1i1	a7sbr7_nemve protein	297	10	9.52e-08	0.556	3	F:RNA binding; P:RNA-dependent DNA replication; F:RNA-directed DNA polymerase activity
c11142g1i1	---NA---	350
c11142g1i2	---NA---	303
c11143g1i1	---NA---	206
c11143g2i1	---NA---	388
c11144g1i1	a0a060zcj8_oncmy oncorhynchus mykiss genomic scaffold_42051	600	10	7.13e-11	0.457	1	F:RNA-directed DNA polymerase activity
c11144g1i2	a0a060zcj8_oncmy oncorhynchus mykiss genomic scaffold_42051	657	10	1.56e-11	0.475	3	F:RNA binding; P:RNA-dependent DNA replication; F:RNA-directed DNA polymerase activity
c11147g1i1	---NA---	2435
c11149g1i1	w5ujm1_ictpu myotubularin-related protein 14	728	10	3.37e-72	0.828	6	F:protein tyrosine phosphatase activity; P:embryo development; P:muscle cell cellular homeostasis; P:regulation of autophagy; P:musculoskeletal movement; P:peptidyl-tyrosine dephosphorylation	EC:3.1.3.48
c1114g1i1	m7cl40_chemy chondroadherin-like protein	3163	10	0	0.726
c1114g1i2	m7cl40_chemy chondroadherin-like protein	1492	10	9.63e-21	0.657
c11150g1i1	---NA---	493
c11152g1i1	---NA---	243
c11153g1i1	---NA---	241
c11154g1i1	---NA---	231
c11155g1i1	g5bq01_hetga histone-lysine n- h3 lysine-36 and h4 lysine-20 specific	559	7	1.21e-07	0.6014	2	F:binding; F:transferase activity
c11156g1i1	---NA---	1813
c11157g1i1	---NA---	203
c11158g1i1	---NA---	217
c11159g1i1	r7vqr2_colli nucleotide-binding oligomerization domain-containing protein 1	5408	10	0	0.765	11	P:regulation of primary metabolic process; P:regulation of apoptotic process; P:regulation of gene expression; P:positive regulation of stress-activated MAPK cascade; P:defense response to bacterium; P:apoptotic process; P:positive regulation of cytokine production; C:intracellular; F:identical protein binding; P:positive regulation of molecular function; P:protein metabolic process
c11159g1i2	r7vqr2_colli nucleotide-binding oligomerization domain-containing protein 1	5492	10	0	0.791	16	P:positive regulation of tumor necrosis factor production; P:positive regulation of ERK1 and ERK2 cascade; P:detection of bacterium; F:CARD domain binding; P:activation of cysteine-type endopeptidase activity involved in apoptotic process; C:basolateral plasma membrane; P:positive regulation of I-kappaB kinase/NF-kappaB cascade; C:cytoplasm; P:positive regulation of dendritic cell antigen process…
c1115g1i1	v8p8t6_ophha a disintegrin and metalloproteinase with thrombospondin motifs 17	287	6	1.18e-27	0.74	4	F:metalloendopeptidase activity; C:proteinaceous extracellular matrix; P:proteolysis; F:zinc ion binding	EC:3.4.24
c1115g2i1	r0kax7_anapl a disintegrin and metalloproteinase with thrombospondin motifs 17	1249	10	0	0.881	5	F:metalloendopeptidase activity; P:integrin-mediated signaling pathway; P:proteolysis; F:zinc ion binding; C:proteinaceous extracellular matrix	EC:3.4.24
c11160g1i1	f1nb37_chick trna (guanine -n2)-methyltransferase homolog	1403	10	0	0.834	4	F:nucleic acid binding; P:methylation; F:methyltransferase activity; P:tRNA processing
c11160g1i2	v9ksh8_calmi trna (guanine -n2)-methyltransferase-like protein	1477	10	0	0.837	4	F:nucleic acid binding; P:methylation; F:methyltransferase activity; P:tRNA processing
c11164g1i1	---NA---	490
c11165g1i1	---NA---	202
c11166g1i1	---NA---	422
c11167g1i1	---NA---	294
c11167g1i2	---NA---	562
c11168g1i1	---NA---	207
c1116g1i1	---NA---	1311
c11171g1i1	---NA---	502
c11174g1i1	---NA---	443
c11175g1i1	---NA---	408
c11176g1i1	---NA---	259
c11176g2i1	---NA---	204
c11177g1i1	---NA---	210
c11178g1i1	4eb3l_danre eukaryotic translation initiation factor 4e-binding protein 3-like	1119	10	1.1e-42	0.813	4	P:translational initiation; P:negative regulation of translational initiation; F:translation initiation factor activity; F:eukaryotic initiation factor 4E binding
c11179g1i1	---NA---	276
c11179g2i1	---NA---	580
c1117g1i1	---NA---	1718
c11182g1i1	---NA---	657
c11183g1i1	---NA---	209
c11183g2i1	---NA---	344
c11184g1i1	---NA---	543
c11186g1i1	K7JAL8_NASVI Uncharacterized protein	438	1	1.68e-08	0.54	2	F:sequence-specific DNA binding; C:membrane
c11187g1i1	---NA---	478
c1118g1i1	w5ucl3_ictpu kelch-like protein 26	218	10	1.17e-43	0.94
c11190g1i1	H2YCQ2_CIOSA Uncharacterized protein (Fragment)	1514	10	4.77e-62	0.478	2	F:metal ion binding; F:nucleic acid binding
c11192g1i1	---NA---	439
c11194g1i1	q8wnw8_pig nexin-1	3922	10	5.53e-162	0.782	32	P:negative regulation of phosphatidylinositol 3-kinase cascade; F:receptor binding; P:innervation; C:neuromuscular junction; P:negative regulation of plasminogen activation; P:negative regulation of sodium ion transport; P:cerebellar granular layer morphogenesis; F:serine-type endopeptidase inhibitor activity; P:detection of mechanical stimulus involved in sensory perception; C:extracellular regi…
c11199g1i1	---NA---	294
c11199g2i1	---NA---	248
c1119g1i1	m7c5a9_chemy lysyl oxidase like protein 1	460	5	3.65e-15	0.568	4	P:oxidation-reduction process; F:copper ion binding; F:oxidoreductase activity, acting on the CH-NH2 group of donors, oxygen as acceptor; C:extracellular matrix
c1119g2i1	m7c5a9_chemy lysyl oxidase like protein 1	349	10	4.71e-25	0.707	4	P:oxidation-reduction process; F:copper ion binding; F:oxidoreductase activity, acting on the CH-NH2 group of donors, oxygen as acceptor; C:extracellular matrix
c111g1i1	v8nvm5_ophha sh2 domain-containing protein 3c	2258	10	0	0.7	3	P:small GTPase mediated signal transduction; C:intracellular; F:guanyl-nucleotide exchange factor activity
c111g1i2	v8nvm5_ophha sh2 domain-containing protein 3c	2698	10	0	0.705	3	P:small GTPase mediated signal transduction; C:intracellular; F:guanyl-nucleotide exchange factor activity
c11204g1i1	---NA---	253
c11204g2i1	---NA---	477
c11209g1i1	r0lwq6_anapl atp-binding cassette sub-family a member 2	1367	10	0	0.829	12	P:regulation of transcription from RNA polymerase II promoter; P:response to steroid hormone stimulus; F:voltage-gated chloride channel activity; C:lysosome; P:chloride transport; C:integral to membrane; P:regulation of intracellular cholesterol transport; C:endosome; F:ATPase activity; P:ATP catabolic process; F:ATP binding; P:cholesterol homeostasis	EC:3.6.1.3
c1120g1i1	H2ZWN3_LATCH Uncharacterized protein (Fragment)	2296	10	6.38e-112	0.771
c11210g1i1	m1efh6_muspf cache domain containing 1	297	10	9.51e-64	0.958
c11210g2i1	u6dau5_neovi vwfa and cache domain-containing protein 1	294	10	7.94e-55	0.969	2	C:integral to membrane; P:calcium ion transport
c11211g1i1	m7bw72_chemy zinc finger and btb domain-containing protein 40	211	10	1.84e-17	0.853	3	F:metal ion binding; F:nucleic acid binding; C:nucleus
c11213g1i1	---NA---	325
c11214g1i1	q64iv3_kryma reverse transcriptase	503	10	2.4e-14	0.582	3	F:RNA binding; P:RNA-dependent DNA replication; F:RNA-directed DNA polymerase activity
c11214g1i2	q64iv3_kryma reverse transcriptase	371	10	2.89e-15	0.558	3	F:RNA binding; P:RNA-dependent DNA replication; F:RNA-directed DNA polymerase activity
c11215g1i1	---NA---	213
c11216g1i1	f2wzt8_lasqu reverse transcriptase	420	10	1.37e-17	0.637	3	F:RNA binding; P:RNA-dependent DNA replication; F:RNA-directed DNA polymerase activity
c11217g1i1	---NA---	302
c11218g1i1	---NA---	2455
c11219g1i1	h3agb9_latch delta-like protein	1876	10	3.58e-134	0.697	11	P:blood vessel morphogenesis; P:somite specification; C:integral to membrane; F:calcium ion binding; F:identical protein binding; P:hematopoietic stem cell differentiation; P:Notch signaling pathway; F:PDZ domain binding; P:neuron development; C:perinuclear region of cytoplasm; C:plasma membrane
c11220g1i1	---NA---	227
c11220g2i1	---NA---	203
c11221g1i1	v9l863_calmi zinc transporter zip4-like protein	481	10	2.11e-54	0.807	7	F:zinc ion transmembrane transporter activity; P:zinc ion transmembrane transport; P:cellular zinc ion homeostasis; C:endosome; C:cytoplasmic membrane-bounded vesicle; P:cellular response to zinc ion starvation; C:apical plasma membrane
c11222g1i1	H3A9T6_LATCH Uncharacterized protein	2692	10	3.54e-20	0.49
c11223g1i1	---NA---	210
c11223g2i1	---NA---	387
c11224g1i1	---NA---	254
c11225g1i1	---NA---	226
c11226g1i1	---NA---	229
c11227g1i1	K7F1I4_PELSI Uncharacterized protein	1802	10	1.19e-18	0.49	3	F:RNA binding; P:RNA-dependent DNA replication; F:RNA-directed DNA polymerase activity
c11228g1i1	---NA---	286
c11229g1i1	---NA---	895
c1122g1i1	---NA---	502
c11230g1i1	---NA---	320
c11231g1i1	---NA---	463
c11233g1i1	haus8_xenla haus augmin-like complex subunit 8	2713	10	4.15e-42	0.566	4	P:centrosome organization; C:HAUS complex; C:centrosome; P:spindle assembly
c11234g1i1	---NA---	202
c11235g1i1	---NA---	934
c11236g1i1	---NA---	380
c11236g2i1	---NA---	265
c11237g1i1	m7av17_chemy collagen alpha-1 chain	4769	10	0	0.736	7	P:protein heterotrimerization; C:protein complex; C:sarcolemma; C:extracellular matrix; F:platelet-derived growth factor binding; P:cellular response to amino acid stimulus; C:extracellular region
c11238g1i1	---NA---	804
c11239g1i1	---NA---	226
c1123g1i1	---NA---	615
c11240g1i1	---NA---	225
c11240g2i1	---NA---	207
c11241g1i1	q6glm8_xenla mgc84683 protein	3601	10	0	0.862	8	F:extracellular matrix binding; P:positive regulation of cell-substrate adhesion; P:peptide cross-linking via chondroitin 4-sulfate glycosaminoglycan; F:calcium ion binding; F:glycosaminoglycan binding; P:signal transduction; C:proteinaceous extracellular matrix; P:extracellular matrix organization
c11242g1i1	v8nr17_ophha protocadherin-19	273	10	1.9e-41	0.911	4	C:integral to membrane; P:homophilic cell adhesion; F:calcium ion binding; C:plasma membrane
c11243g1i1	---NA---	320
c11245g1i1	---NA---	410
c11246g1i1	---NA---	362
c11249g1i1	---NA---	240
c1124g1i1	---NA---	842
c1124g2i1	---NA---	625
c11251g1i1	mt21b_xentr protein-lysine methyltransferase mettl21b	2134	10	5.69e-75	0.748	2	F:transferase activity; C:membrane
c11251g1i2	mt21b_xentr protein-lysine methyltransferase mettl21b	2178	10	7.41e-75	0.748	2	F:transferase activity; C:membrane
c11253g1i1	H3AGL2_LATCH Uncharacterized protein (Fragment)	377	10	4.66e-18	0.937	3	P:actin cytoskeleton organization; F:actin binding; F:Rho GTPase binding
c11255g1i1	---NA---	324
c11256g1i1	---NA---	271
c11257g1i1	---NA---	231
c11258g1i1	K7EXD4_PELSI Uncharacterized protein	367	10	9.48e-14	0.512	3	F:RNA binding; P:RNA-dependent DNA replication; F:RNA-directed DNA polymerase activity
c1125g1i1	---NA---	1266
c1125g2i1	---NA---	778
c11260g1i1	---NA---	247
c11261g1i1	---NA---	204
c11263g1i1	---NA---	318
c11264g1i1	---NA---	242
c11266g1i1	---NA---	217
c11267g1i1	g5akn1_hetga tripartite motif-containing protein 60	1760	10	6.4e-37	0.55	10	P:negative regulation of neurogenesis; C:nucleus; P:negative regulation of transcription, DNA-dependent; C:cytoplasm; F:transcription factor binding; F:zinc ion binding; P:protein ubiquitination; C:intracellular; F:ubiquitin-protein ligase activity; F:metal ion binding
c11267g1i2	j3sdk6_croad tripartite motif-containing protein 39-like	1896	10	4.06e-82	0.543	10	F:metal ion binding; F:zinc ion binding; C:intracellular; P:apoptotic process; C:mitochondrion; F:ligase activity; C:cytosol; F:identical protein binding; P:protein ubiquitination; C:cytoplasm
c11268g1i1	---NA---	411
c1126g1i1	---NA---	1349
c11271g1i1	l8hlf8_9ceta dynactin subunit 5	1595	10	7.67e-124	0.989	1	C:centrosome
c11272g1i1	m7cmq1_chemy upf0632 protein c2orf89	444	10	3.43e-103	0.984	6	C:integral to plasma membrane; F:metalloendopeptidase activity; P:protein oxidation; F:Wnt-protein binding; P:negative regulation of Wnt receptor signaling pathway; C:integral to organelle membrane	EC:3.4.24
c11274g1i1	---NA---	428
c11275g1i1	b5x4v4_salsa transmembrane protein c1orf78 homolog	800	10	1.53e-27	0.854	1	C:integral to membrane
c11276g1i1	r7vnl0_colli upf0687 protein c20orf27 like protein	1432	10	1.32e-76	0.797
c11278g1i1	m7bb87_chemy solute carrier family 25 member 38	1739	10	5.85e-136	0.872	3	C:integral to membrane; P:erythrocyte differentiation; P:transport
c11278g1i2	m7bb87_chemy solute carrier family 25 member 38	1861	10	1.67e-167	0.869	3	C:integral to membrane; P:erythrocyte differentiation; P:transport
c1127g1i1	---NA---	379
c11280g1i1	gfpt2_mouse glutamine--fructose-6-phosphate aminotransferase	5115	10	0	0.913	5	P:glutamine metabolic process; P:UDP-N-acetylglucosamine biosynthetic process; F:carbohydrate binding; P:carbohydrate biosynthetic process; F:glutamine-fructose-6-phosphate transaminase (isomerizing) activity	EC:2.6.1.16
c11281g1i1	rnf10_bovin ring finger protein 10	4227	10	0	0.726	1	F:metal ion binding
c11284g1i1	---NA---	456
c11285g1i1	---NA---	477
c11288g1i1	q803p3_danre protein tyrosine phosphatase-like (proline instead of catalytic arginine) member b	1370	10	6.86e-103	0.931
c11288g1i2	q803p3_danre protein tyrosine phosphatase-like (proline instead of catalytic arginine) member b	1389	10	7.48e-139	0.905
c1128g1i1	---NA---	912
c11290g1i1	m7and0_chemy coiled-coil domain-containing protein 94	1538	10	4.11e-101	0.632	4	F:cytokine receptor activity; C:membrane; P:cytokine-mediated signaling pathway; F:interleukin-27 receptor binding
c11291g1i1	W5MA13_LEPOC Uncharacterized protein	3285	10	0	0.957	6	C:COPI vesicle coat; P:intra-Golgi vesicle-mediated transport; C:actin cytoskeleton; P:notochord development; P:intracellular protein transport; F:structural molecule activity
c11291g1i2	W5MA13_LEPOC Uncharacterized protein	3450	10	0	0.956	6	C:COPI vesicle coat; P:intra-Golgi vesicle-mediated transport; C:actin cytoskeleton; P:notochord development; P:intracellular protein transport; F:structural molecule activity
c11292g1i1	---NA---	657
c11293g1i1	---NA---	386
c11295g1i1	H1A544_TAEGU Uncharacterized protein (Fragment)	756	1	5.52e-06	0.77	1	F:protein heterodimerization activity
c11296g1i1	---NA---	209
c11297g1i1	---NA---	214
c11298g1i1	---NA---	216
c11299g1i1	---NA---	264
c1129g1i1	o42110_9saur orf2	411	10	3.81e-11	0.592	3	F:RNA binding; P:RNA-dependent DNA replication; F:RNA-directed DNA polymerase activity
c112g1i1	m1et81_muspf g protein-coupled receptor 116	324	10	8.21e-37	0.769	4	F:G-protein coupled receptor activity; C:plasma membrane; C:integral to membrane; P:neuropeptide signaling pathway
c112g2i1	a9jrk3_xentr loc100135087 protein	329	10	6.89e-10	0.619	2	P:cell surface receptor signaling pathway; C:membrane
c11301g1i1	---NA---	796
c11303g1i1	c1bhu3_oncmy c14orf112 homolog	683	10	6.89e-25	0.62	1	C:mitochondrial membrane
c11303g1i2	c3kj45_anofi cox16-like protein c14orf112 mitochondrial	761	10	6.46e-41	0.847	1	C:mitochondrial membrane
c11304g1i1	v9k7r8_calmi myomesin-1	373	10	2.17e-58	0.841
c11305g1i1	g3h879_crigr n-acetyl-beta-glucosaminyl-glycoprotein 4-beta-n-acetylgalactosaminyltransferase 2	891	10	1.4e-27	0.709	4	C:Golgi apparatus; F:acetylgalactosaminyltransferase activity; P:metabolic process; C:membrane	EC:2.4.1
c1130g1i1	---NA---	1888
c11310g1i1	q76bh4_leppa fructose-bisphosphate aldolase b	3122	10	0	0.88	6	P:glycolysis; P:gluconeogenesis; P:small molecule metabolic process; P:liver development; F:fructose-bisphosphate aldolase activity; C:cytosol	EC:4.1.2.13
c11312g1i1	F7F766_MONDO Uncharacterized protein	580	10	8.2e-13	0.695	2	C:nucleolus; C:nucleus
c11314g1i1	---NA---	723
c11315g1i1	---NA---	699
c11316g1i1	---NA---	2575
c11317g1i1	---NA---	227
c11317g2i1	---NA---	255
c11319g1i1	---NA---	237
c1131g1i1	b2gup2_xentr adamts1 protein	3590	10	0	0.82	9	P:heart trabecula formation; F:zinc ion binding; P:ovulation from ovarian follicle; C:basement membrane; C:cytoplasmic vesicle; F:metalloendopeptidase activity; P:proteolysis; P:kidney development; F:heparin binding	EC:3.4.24
c11321g1i1	---NA---	1527
c11321g1i2	---NA---	1857
c11322g1i1	---NA---	624
c11323g1i1	ddi2_human protein ddi1 homolog 2	3880	10	0	0.908	2	F:aspartic-type endopeptidase activity; P:proteolysis	EC:3.4.23
c11324g1i1	---NA---	992
c11325g1i1	---NA---	3175
c11325g2i1	---NA---	1821
c11326g1i1	---NA---	328
c11327g1i1	u6ctx3_neovi cytochrome b5 reductase 4	2214	10	0	0.695	5	P:cellular process; F:binding; P:single-organism process; P:metabolic process; F:oxidoreductase activity, acting on NAD(P)H
c11327g1i2	nb5r4_xentr cytochrome b5 reductase 4	2355	10	0	0.768	8	P:regulation of biological quality; P:oxidation-reduction process; P:single-organism cellular process; F:oxidoreductase activity, acting on NAD(P)H, heme protein as acceptor; F:metal ion binding; C:cytoplasmic part; F:heme binding; P:cellular metabolic process
c11328g1i1	---NA---	922
c11329g1i1	---NA---	281
c1132g1i1	---NA---	899
c1132g2i1	q9i8g0_xenla nit protein 1	2050	10	4.38e-148	0.798	2	P:nitrogen compound metabolic process; F:hydrolase activity, acting on carbon-nitrogen (but not peptide) bonds
c11330g1i1	---NA---	325
c11333g1i1	---NA---	740
c11337g1i1	m7at54_chemy swi snf-related matrix-associated actin-dependent regulator of chromatin subfamily e	1683	10	1.17e-113	0.836	4	P:skeletal muscle cell differentiation; P:positive regulation of neuron differentiation; P:negative regulation of protein sumoylation; F:protein heterodimerization activity
c11338g1i1	grak_human granzyme k	1241	10	1.02e-80	0.656	1	F:serine-type peptidase activity
c11339g1i1	---NA---	422
c1133g1i1	---NA---	1203
c1133g2i1	---NA---	883
c11340g1i1	---NA---	366
c11341g1i1	---NA---	331
c11342g1i1	v8ph54_ophha cxxc-type zinc finger protein 5	2441	10	2.19e-124	0.843	5	P:positive regulation of I-kappaB kinase/NF-kappaB cascade; F:signal transducer activity; F:DNA binding; P:signal transduction; F:zinc ion binding
c11343g1i1	---NA---	315
c11344g1i1	k4fu20_calmi cdkn2a-interacting protein	1153	10	1.01e-41	0.737
c11345g1i1	---NA---	1700
c11346g1i1	a9jrk5_xentr loc100135089 protein	697	10	3.19e-113	0.844	3	P:carnitine metabolic process; C:mitochondrial inner membrane; F:transferase activity, transferring acyl groups
c11347g1i1	---NA---	734
c11348g1i1	a0a060vq72_oncmy oncorhynchus mykiss genomic scaffold_79932	569	10	3.5e-48	0.72	1	P:cellular process
c11349g1i1	m7cbx6_chemy nuclear receptor coactivator 6	7052	10	0	0.666	4	C:intracellular membrane-bounded organelle; P:organ development; P:cellular process; F:binding
c11349g1i2	m7cbx6_chemy nuclear receptor coactivator 6	7115	10	0	0.664	4	C:intracellular membrane-bounded organelle; P:organ development; P:cellular process; F:binding
c11350g1i1	mib1_mouse e3 ubiquitin-protein ligase mib1	4051	10	0	0.98	18	P:Notch signaling pathway; P:neural tube formation; P:negative regulation of neuron differentiation; F:protein binding; F:zinc ion binding; C:nuclear membrane; P:blood vessel development; P:somitogenesis; F:ligase activity; F:ubiquitin-protein ligase activity; P:heart looping; P:protein ubiquitination; C:centrosome; C:cytoplasmic vesicle; C:postsynaptic density; P:positive regulation of endocytos…
c11351g1i1	k7fiq6_pelsi 40s ribosomal protein s3a	2353	10	2.57e-176	0.983	6	P:embryo development; C:nucleolus; F:structural constituent of ribosome; C:cytosolic small ribosomal subunit; P:translation; P:apoptotic process
c11352g1i1	---NA---	1474
c11353g1i1	---NA---	736
c11357g1i1	---NA---	300
c11359g1i1	m7awf0_chemy f-box only protein 16	213	10	3.42e-22	0.727
c1135g1i1	---NA---	762
c11360g1i1	---NA---	223
c11361g1i1	---NA---	210
c11362g1i1	spc24_xenla kinetochore protein spc24	1103	10	5.32e-40	0.675	2	P:single-organism cellular process; C:kinetochore
c11362g1i2	spc24_xenla kinetochore protein spc24	986	10	2.57e-28	0.657	3	C:Ndc80 complex; P:cell cycle; P:cell division
c11363g1i1	---NA---	328
c11367g1i1	---NA---	226
c11368g1i1	v8pg56_ophha zinc finger protein	312	5	1.83e-09	0.494	3	P:DNA integration; P:DNA recombination; F:DNA binding
c11369g1i1	---NA---	209
c1136g1i1	---NA---	310
c1136g2i1	---NA---	566
c11370g1i1	---NA---	1644
c11371g1i1	---NA---	205
c11373g1i1	---NA---	910
c11374g1i1	---NA---	1224
c11374g1i2	---NA---	804
c11375g1i1	---NA---	508
c11377g1i1	v8pav8_ophha f-box wd repeat-containing protein 7	3158	10	0	0.971	19	C:nucleoplasm; P:lung development; P:Notch signaling pathway; P:positive regulation of protein ubiquitination involved in ubiquitin-dependent protein catabolic process; P:positive regulation of ERK1 and ERK2 cascade; P:positive regulation of epidermal growth factor-activated receptor activity; P:protein stabilization; P:response to DNA damage stimulus; C:Golgi apparatus; C:SCF ubiquitin ligase co…
c11378g1i1	---NA---	508
c1137g1i1	---NA---	238
c1137g2i1	---NA---	1386
c11380g1i1	a0jp77_xentr rab11fip5 protein	2422	10	4.24e-130	0.595	3	C:centrosome; C:mitochondrial outer membrane; F:gamma-tubulin binding
c11381g1i1	m7bu49_chemy sodium-coupled neutral amino acid transporter 10	3910	10	0	0.734	3	C:integral to membrane; P:bone development; P:ion transport
c11381g1i2	m7bu49_chemy sodium-coupled neutral amino acid transporter 10	4335	10	0	0.722	2	C:integral to membrane; P:ion transport
c11382g1i1	---NA---	849
c11384g1i1	---NA---	761
c11385g1i1	---NA---	477
c11386g1i1	---NA---	715
c11388g1i1	---NA---	1608
c11389g1i1	---NA---	262
c1138g1i1	---NA---	995
c11390g1i1	---NA---	549
c11391g1i1	---NA---	227
c11393g1i1	K7F0D8_PELSI Uncharacterized protein	285	10	1.7e-11	0.605	3	F:RNA binding; P:RNA-dependent DNA replication; F:RNA-directed DNA polymerase activity
c11394g1i1	---NA---	209
c11395g1i1	---NA---	209
c11396g1i1	---NA---	242
c11398g1i1	---NA---	1444
c11399g1i1	---NA---	268
c1139g1i1	elmd1_human elmo domain-containing protein 1	2868	10	0	0.852	6	C:cytoplasm; C:nucleolus; C:cytoskeleton; F:GTPase activator activity; P:phagocytosis; P:positive regulation of GTPase activity
c113g1i1	---NA---	1283
c11401g1i1	---NA---	349
c11403g1i1	---NA---	489
c11404g1i1	---NA---	252
c11406g1i1	k9j511_desro rab subfamily protein of small gtpase	4115	10	3.2e-134	0.99	4	F:GTP binding; C:Golgi apparatus; P:small GTPase mediated signal transduction; P:protein transport
c11407g1i1	---NA---	309
c11409g1i1	g5c2g6_hetga pancreatic secretory granule membrane major glycoprotein gp2	1277	10	3.75e-33	0.477	3	C:extracellular region; C:anchored to membrane; C:plasma membrane
c11409g1i2	g5c2g6_hetga pancreatic secretory granule membrane major glycoprotein gp2	1350	10	4.22e-34	0.48	3	C:extracellular region; C:anchored to membrane; C:plasma membrane
c1140g1i1	---NA---	250
c11412g1i1	---NA---	205
c11413g1i1	v9kpy4_calmi interleukin-5 receptor subunit alpha	1691	10	7.59e-32	0.455	6	P:regulation of interleukin-5 production; P:inflammatory response to antigenic stimulus; F:cytokine receptor activity; C:membrane; P:cellular response to organic substance; P:cytokine-mediated signaling pathway
c11414g1i1	---NA---	239
c11415g1i1	---NA---	1441
c11417g1i1	---NA---	413
c11419g1i1	---NA---	598
c1141g1i1	---NA---	553
c11425g1i1	---NA---	226
c11428g1i1	j3s4d0_croad protein fam98a	1446	10	8.06e-155	0.871
c1142g1i1	l5mel2_myods transmembrane protein 170a	1009	10	1.1e-61	0.856	1	C:integral to membrane
c11431g1i1	---NA---	430
c11432g1i1	m7b178_chemy protein fat-free	2633	10	0	0.855	8	P:Golgi organization; P:Golgi vesicle transport; C:Golgi apparatus; P:lipid transport; F:ADP-ribosylation factor binding; P:lipid digestion; P:regulation of phospholipase activity; P:protein transport
c11433g1i1	v9kfy1_calmi exonuclease 1	337	10	1.11e-31	0.639	6	P:response to stimulus; P:single-organism cellular process; P:single-organism metabolic process; P:DNA metabolic process; F:deoxyribonuclease activity; F:exonuclease activity
c11435g1i1	---NA---	228
c11436g1i1	---NA---	1138
c1143g1i1	---NA---	1026
c11440g1i1	---NA---	223
c11441g1i1	g3grj3_crigr protein unc-13-like c	288	10	2.39e-43	0.851	4	P:synaptic transmission; F:metal ion binding; P:intracellular signal transduction; F:diacylglycerol binding
c11443g1i1	---NA---	223
c11445g1i1	---NA---	218
c11445g2i1	---NA---	388
c11446g1i1	r9xwx7_claba reverse transcriptase	1347	10	1.27e-24	0.469	3	F:RNA binding; P:RNA-dependent DNA replication; F:RNA-directed DNA polymerase activity
c11448g1i1	---NA---	316
c11449g1i1	---NA---	210
c1144g1i1	c3kjz8_anofi phosphoserine phosphatase	2849	10	3.66e-105	0.852	3	P:dephosphorylation; F:phosphoserine phosphatase activity; P:L-serine biosynthetic process	EC:3.1.3.3
c11452g1i1	k7g8j7_pelsi uridine phosphorylase	2116	10	2.5e-177	0.883	5	C:cytoplasm; P:nucleotide catabolic process; P:pyrimidine nucleotide metabolic process; F:uridine phosphorylase activity; P:uridine metabolic process	EC:2.4.2.3
c11453g1i1	---NA---	1035
c11456g1i1	---NA---	980
c11457g1i1	---NA---	220
c11458g1i1	---NA---	219
c11459g1i1	---NA---	316
c11464g1i1	---NA---	920
c11466g1i1	---NA---	817
c11469g1i1	u6nkh6_haeco thrombospondin domain containing protein	223	10	7.07e-09	0.58	3	F:receptor activity; P:multicellular organismal development; C:membrane
c1146g1i1	---NA---	441
c1146g2i1	---NA---	292
c11470g1i1	v8npb7_ophha tnf receptor-associated factor 3	216	10	1.9e-23	0.76	12	F:zinc ion binding; C:plasma membrane part; P:tumor necrosis factor-mediated signaling pathway; P:negative regulation of NF-kappaB transcription factor activity; P:innate immune response; F:enzyme binding; F:ubiquitin-protein ligase activity; P:protein ubiquitination; P:regulation of apoptotic process; P:regulation of defense response to virus; P:regulation of cytokine production; P:Toll signalin…
c11473g1i1	---NA---	239
c11473g2i1	---NA---	235
c11474g1i1	---NA---	504
c11476g1i1	r0kq48_anapl zinc finger ccch-type with g patch domain-containing protein	2007	10	0	0.708	1	F:nucleic acid binding
c11476g1i2	r0kq48_anapl zinc finger ccch-type with g patch domain-containing protein	1408	10	5.97e-125	0.737	4	P:negative regulation of macromolecule metabolic process; P:regulation of primary metabolic process; F:nucleic acid binding; P:negative regulation of cellular metabolic process
c11478g1i1	v8p017_ophha mitochondrial import receptor subunit tom6-like protein	469	10	7.33e-19	0.757	2	P:protein transport; C:mitochondrial outer membrane
c1147g1i1	r0l8a1_anapl cadherin-19	2866	10	0	0.663	1	C:membrane
c1147g1i2	r0l8a1_anapl cadherin-19	2986	10	0	0.706	2	C:membrane; P:cell adhesion
c11481g1i1	---NA---	316
c11483g1i1	m7agr1_chemy nuclear receptor subfamily 2 group f member 6	2343	10	0	0.913	9	P:steroid hormone mediated signaling pathway; F:zinc ion binding; P:intracellular receptor signaling pathway; P:regulation of transcription, DNA-dependent; F:sequence-specific DNA binding; F:steroid hormone receptor activity; F:ligand-activated sequence-specific DNA binding RNA polymerase II transcription factor activity; C:nucleus; P:transcription, DNA-dependent
c11484g1i1	q4qqe4_schma endonuclease-reverse transcriptase	351	10	3.14e-16	0.631	6	F:RNA binding; P:RNA-dependent DNA replication; F:endonuclease activity; F:RNA-directed DNA polymerase activity; F:nucleic acid binding; P:DNA integration
c11485g1i1	m7c0i6_chemy cytochrome b561 domain-containing protein 2	1909	10	1.52e-94	0.803	1	C:integral to membrane
c11485g1i2	m7c0i6_chemy cytochrome b561 domain-containing protein 2	1819	10	7.08e-95	0.803	1	C:integral to membrane
c11486g1i1	---NA---	290
c11487g1i1	q6dcb9_xenla mgc84531 protein	484	10	2.56e-53	0.709
c11489g1i1	---NA---	744
c1148g1i1	---NA---	313
c11490g1i1	---NA---	650
c11491g1i1	w5ue40_ictpu subfamily b member 2	3844	10	6.25e-67	0.735	10	P:microtubule-based process; F:protein binding; F:GTP binding; P:GTP catabolic process; C:microtubule; P:protein polymerization; P:regulation of cellular protein metabolic process; F:GTPase activity; P:negative regulation of cellular process; F:structural constituent of cytoskeleton
c11493g1i1	---NA---	321
c11497g1i1	m7bn50_chemy serine threonine-protein kinase lmtk1	1251	10	2.6e-67	0.693	9	P:single-organism cellular process; F:nucleotide binding; C:intracellular membrane-bounded organelle; F:protein kinase activity; P:protein autophosphorylation; P:regulation of cellular process; C:endomembrane system; P:nervous system development; C:cytoplasmic part
c1149g1i1	---NA---	384
c11500g1i1	---NA---	701
c11501g1i1	---NA---	246
c11501g2i1	---NA---	794
c11503g1i1	irx2_xenla iroquois-class homeodomain protein irx-2	1380	10	2.83e-74	0.661	7	P:negative regulation of neuron differentiation; P:neural plate development; P:brain development; P:positive regulation of neuron differentiation; P:positive regulation of transcription from RNA polymerase II promoter; P:dorsal/ventral pattern formation; P:proximal/distal pattern formation
c11504g1i1	---NA---	271
c11505g1i1	---NA---	261
c11506g1i1	q7syr9_xenla mgc64545 protein	1609	10	7.42e-147	0.799	3	P:lung development; F:11-beta-hydroxysteroid dehydrogenase [NAD(P)] activity; P:oxidation-reduction process
c11508g1i1	---NA---	201
c11509g1i1	---NA---	342
c1150g1i1	u3j0x9_anapl metalloendopeptidase	880	10	0	0.949	8	P:cell differentiation; F:collagen binding; F:metalloendopeptidase activity; P:multicellular organismal development; F:calcium ion binding; C:extracellular region; P:proteolysis; F:zinc ion binding	EC:3.4.24
c1150g2i1	u3j0x9_anapl metalloendopeptidase	1162	10	0	0.961	12	F:zinc ion binding; F:calcium ion binding; P:endothelial cell development; P:embryonic hemopoiesis; P:embryonic caudal fin morphogenesis; F:metalloendopeptidase activity; P:proteolysis; F:collagen binding; P:determination of ventral identity; P:positive regulation of BMP signaling pathway; P:blood vessel development; P:mesoderm formation	EC:3.4.24
c11510g1i1	---NA---	420
c11511g1i1	v9kth0_calmi coiled-coil domain-containing protein 62	1278	10	1.76e-104	0.75	1	C:cell part
c11512g1i1	---NA---	277
c11514g1i1	---NA---	235
c11515g1i1	v8nzr7_ophha serine threonine-protein kinase tao2	297	3	1.04e-23	0.77	3	P:protein phosphorylation; F:ATP binding; F:protein serine/threonine kinase activity	EC:2.7.11
c11517g1i1	---NA---	201
c11519g1i1	---NA---	212
c1151g1i1	v9kk74_calmi sorting nexin-32-like protein	3059	10	0	0.907	3	P:protein transport; F:phosphatidylinositol binding; P:cell communication
c11520g1i1	---NA---	358
c11522g1i1	q4t5m2_tetng chromosome 2 whole genome shotgun sequence	424	10	6.76e-32	0.59	1	F:transferase activity
c11523g1i1	---NA---	292
c11524g1i1	---NA---	202
c11527g1i1	---NA---	217
c11528g1i1	---NA---	273
c11529g1i1	s7mge5_myobr breast carcinoma-amplified sequence 3	376	10	7.77e-41	0.934	2	C:cell periphery; C:cytoplasm
c1152g1i1	---NA---	210
c1152g2i1	---NA---	1686
c11531g1i1	---NA---	465
c11532g1i1	---NA---	378
c11533g1i1	q6p9h1_human mcoln3 protein	284	10	2.9e-51	0.925	4	C:cytoplasm; C:plasma membrane; P:locomotory behavior; P:auditory receptor cell differentiation
c11533g2i1	f6rg56_calja mucolipin-3 isoform 1	257	10	1.57e-33	0.8	4	C:cytoplasm; C:plasma membrane; P:locomotory behavior; P:auditory receptor cell differentiation
c11534g1i1	---NA---	355
c11536g1i1	---NA---	421
c11538g1i1	---NA---	1312
c1153g1i1	cadhf_xenla ep-cadherin	2634	10	0	0.664	14	C:cell-cell junction; P:single-organism cellular process; F:protein binding; P:multicellular organismal development; P:cell adhesion; P:cellular response to chemical stimulus; C:cytoplasm; P:anatomical structure development; P:regulation of protein localization; C:axon; P:cellular component organization; P:regulation of cellular process; C:adherens junction; C:plasma membrane part
c1153g2i1	c0h958_salsa epithelial cadherin	883	10	1.21e-33	0.944	4	C:integral to membrane; P:homophilic cell adhesion; F:calcium ion binding; C:plasma membrane
c11540g1i1	---NA---	384
c11540g2i1	---NA---	243
c11541g1i1	---NA---	317
c11542g1i1	---NA---	673
c11542g1i2	---NA---	344
c11543g1i1	R4GCJ8_ANOCA Uncharacterized protein	304	2	6.07e-08	0.62	3	F:RNA binding; P:RNA-dependent DNA replication; F:RNA-directed DNA polymerase activity
c11545g1i1	m1ec09_muspf receptor kinase 2	330	10	1.03e-69	0.966	9	P:smoothened signaling pathway; P:protein phosphorylation; P:receptor internalization; P:chordate embryonic development; F:phospholipid binding; F:G-protein coupled receptor kinase activity; P:termination of G-protein coupled receptor signaling pathway; F:ATP binding; P:muscle cell development	EC:2.7.11.16
c11546g1i1	---NA---	230
c11547g1i1	---NA---	281
c11548g1i1	---NA---	245
c1154g1i1	---NA---	392
c11551g1i1	---NA---	261
c11552g1i1	r7vya3_colli upf0466 protein c22orf32 like mitochondrial	733	10	6.59e-15	0.89	1	C:mitochondrion
c11552g1i2	k9iw99_desro conserved plasma membrane protein	814	10	1.21e-24	0.756	1	C:mitochondrion
c11553g1i1	G1KXT6_ANOCA Uncharacterized protein (Fragment)	564	6	2.74e-07	0.4883	2	P:DNA integration; F:DNA binding
c11553g2i1	---NA---	524
c11555g1i1	---NA---	274
c11555g2i1	---NA---	1041
c11556g1i1	---NA---	335
c11556g2i1	---NA---	265
c11557g1i1	---NA---	415
c11557g2i1	---NA---	437
c11558g1i1	---NA---	266
c11559g1i1	g3gzi9_crigr collagen alpha-6 chain	685	10	4.12e-68	0.664	1	C:collagen
c1155g1i1	---NA---	499
c1155g2i1	f1qzj9_danre transmembrane protein 35	1215	10	7.62e-84	0.886	3	C:integral to membrane; C:cytoplasmic membrane-bounded vesicle; C:peroxisomal membrane
c11561g1i1	---NA---	520
c11562g1i1	---NA---	518
c11563g1i1	---NA---	471
c11565g1i1	u6dnt3_neovi alx homeobox protein 1	227	10	2.87e-44	0.934	14	P:palate development; P:negative regulation of transcription from RNA polymerase II promoter; P:transcription, DNA-dependent; P:embryonic limb morphogenesis; F:protein heterodimerization activity; C:transcription factor complex; P:mesenchymal cell development; F:sequence-specific DNA binding; P:neural tube closure; F:sequence-specific DNA binding transcription factor activity; P:anterior/posterio…
c11568g1i1	---NA---	367
c1156g1i1	a0a060wx56_oncmy oncorhynchus mykiss genomic scaffold_384	1081	8	1.26e-23	0.595
c1156g1i2	a0a060wx56_oncmy oncorhynchus mykiss genomic scaffold_384	1218	6	7.1e-14	0.585
c11570g1i1	---NA---	201
c11571g1i1	---NA---	205
c11575g1i1	---NA---	245
c11576g1i1	f2y5y4_steco potassium inwardly-rectifying channel subfamily j member 2	562	10	4.78e-113	0.97	8	C:integral to membrane; P:magnesium ion transport; P:regulation of ion transmembrane transport; P:regulation of cardiac muscle cell action potential; P:potassium ion transport; F:identical protein binding; F:inward rectifier potassium channel activity; P:protein homotetramerization
c11576g2i1	v8nv91_ophha inward rectifier potassium channel 2	1801	4	1.19e-06	0.7925	13	P:protein homotetramerization; F:voltage-gated ion channel activity; C:integral to membrane; F:inward rectifier potassium channel activity; P:magnesium ion transport; C:membrane; P:regulation of cardiac muscle cell action potential; P:potassium ion transport; F:identical protein binding; P:ion transport; P:transport; P:regulation of ion transmembrane transport; C:intrinsic to membrane
c11580g1i1	---NA---	208
c11581g1i1	---NA---	212
c11582g1i1	m7bt38_chemy tripartite motif-containing protein 69	382	10	2.43e-16	0.631	1	C:intracellular
c11583g1i1	---NA---	316
c11584g1i1	---NA---	365
c11585g1i1	---NA---	710
c11586g1i1	---NA---	317
c11588g1i1	---NA---	435
c11589g1i1	---NA---	230
c1158g1i1	m7blm8_chemy kazal-type serine protease inhibitor domain-containing protein 1	1593	10	1.22e-144	0.843	6	P:proteolysis; C:interstitial matrix; F:insulin-like growth factor binding; P:extracellular matrix organization; P:regulation of cell growth; F:peptidase activity
c1158g1i2	m7blm8_chemy kazal-type serine protease inhibitor domain-containing protein 1	1696	10	3.76e-144	0.843	6	P:proteolysis; C:interstitial matrix; F:insulin-like growth factor binding; P:extracellular matrix organization; P:regulation of cell growth; F:peptidase activity
c11590g1i1	---NA---	240
c11591g1i1	---NA---	367
c11591g2i1	---NA---	282
c11592g1i1	---NA---	263
c11593g1i1	---NA---	327
c11594g1i1	r0l853_anapl zinc finger ccch domain-containing protein 6	246	10	8.84e-10	0.654	1	F:metal ion binding
c11595g1i1	q6pha2_mouse eif2c2 protein	440	10	1.5e-97	0.982	18	P:translational initiation; F:endoribonuclease activity, cleaving siRNA-paired mRNA; C:polysome; P:negative regulation of translation involved in gene silencing by miRNA; P:positive regulation of nuclear-transcribed mRNA catabolic process, deadenylation-dependent decay; C:RISC complex; F:RNA 7-methylguanosine cap binding; F:siRNA binding; P:post-embryonic development; P:pre-miRNA processing; P:ne…
c11595g2i1	s9xr66_9ceta protein argonaute-2 isoform 1	285	10	1.24e-59	0.998	18	P:translational initiation; F:endoribonuclease activity, cleaving siRNA-paired mRNA; C:polysome; P:negative regulation of translation involved in gene silencing by miRNA; P:positive regulation of nuclear-transcribed mRNA catabolic process, deadenylation-dependent decay; C:RISC complex; F:RNA 7-methylguanosine cap binding; F:siRNA binding; P:post-embryonic development; P:pre-miRNA processing; P:ne…
c11596g1i1	m7bqv4_chemy aldo-keto reductase family 1 member b10	435	10	2.47e-54	0.759	8	P:carbohydrate derivative metabolic process; P:polyketide metabolic process; F:oxidoreductase activity; P:glycoside metabolic process; P:nitrogen compound metabolic process; P:quinone metabolic process; P:oxidation-reduction process; C:intracellular part
c11598g1i1	---NA---	203
c11599g1i1	---NA---	296
c1159g1i1	---NA---	533
c1159g2i1	---NA---	319
c115g1i1	---NA---	623
c11600g1i1	---NA---	665
c11602g1i1	---NA---	422
c11603g1i1	---NA---	357
c11603g2i1	---NA---	237
c11606g1i1	---NA---	376
c11609g1i1	---NA---	211
c1160g1i1	ccy1b_xenla cyclin-y-like protein 1-b	1941	10	0	0.883	2	F:protein kinase binding; P:regulation of cyclin-dependent protein serine/threonine kinase activity
c11610g1i1	---NA---	274
c11610g2i1	---NA---	239
c11611g1i1	r0m872_anapl importin-13	4199	10	0	0.913	4	C:cytoplasm; P:protein import into nucleus; F:Ran GTPase binding; C:nucleus
c11612g1i1	---NA---	519
c11613g1i1	---NA---	233
c11616g1i1	---NA---	436
c11617g1i1	---NA---	411
c11618g1i1	---NA---	223
c11619g1i1	---NA---	780
c11619g2i1	---NA---	395
c11622g1i1	---NA---	236
c11622g2i1	---NA---	203
c11623g1i1	v9ky02_calmi forkhead box protein o3	481	10	1.53e-66	0.896	20	P:negative regulation of transcription from RNA polymerase II promoter; P:ovulation from ovarian follicle; C:membrane; P:initiation of primordial ovarian follicle growth; F:protein kinase binding; P:transcription, DNA-dependent; P:negative regulation of canonical Wnt receptor signaling pathway; P:antral ovarian follicle growth; P:apoptotic process; C:cytosol; F:sequence-specific DNA binding; P:re…
c11624g1i1	---NA---	264
c11624g2i1	---NA---	337
c11626g1i1	---NA---	234
c11626g2i1	---NA---	210
c1162g1i1	---NA---	587
c11630g1i1	---NA---	297
c11631g1i1	---NA---	393
c11632g1i1	---NA---	350
c11632g2i1	---NA---	223
c11633g1i1	---NA---	215
c11634g1i1	---NA---	260
c11634g2i1	---NA---	204
c11636g1i1	a5jtw0_danre kirrel	260	10	3.02e-39	0.835	1	C:membrane
c11636g2i1	a0a060yu32_oncmy oncorhynchus mykiss genomic scaffold_16491	220	10	1.59e-36	0.886	1	C:membrane
c11637g1i1	---NA---	252
c11638g1i1	---NA---	238
c1163g1i1	q3t156_bovin chromosome 9 open reading frame 46 ortholog	789	10	1.54e-74	0.842	3	C:integral to plasma membrane; P:positive regulation of plasminogen activation; C:mitochondrion
c1163g1i2	q3t156_bovin chromosome 9 open reading frame 46 ortholog	1051	10	2.63e-73	0.842	3	C:integral to plasma membrane; P:positive regulation of plasminogen activation; C:mitochondrion
c11640g1i1	---NA---	322
[truncated: 120,016 more rows]
