# Supplementary material for: Tetrapod limb and sarcopterygian fin regeneration share a core genetic programme
Source: Nat Commun. 2016 Nov 2;7:13364. doi: 10.1038/ncomms13364 (PMC5097137; doi:10.1038/ncomms13364)
Supplement: Supplementary Data 9 — List of lungfish transcripts with open reading frames greater than 500 bp and without annotation at OrthoMCL or UniProt Metazoan databases. [file ncomms13364-s10.xlsx]

## Sheet: 206 LRG transcripts
Supplementary Data 9. List of lungfish transcripts with open reading frames greater than 500 bp and without annotation at OrthoMCL or UniProt Metazoan databases.
	Prot4EST predictions						Homology Search		Transcript abundance
Transcript ID	Detected frame	Detected strand	Putative frameshift	ORF start	ORF stop	ORF length	OrthoMCL 5.0 search results	Blastx against Uniprot / Metazoan section (1e-10)	NRF1 Total gene reads	NRF2 Total gene reads	NRF3 Total gene reads	FB1 Total gene reads	FB2 Total gene reads	FB3 Total gene reads
c27363g1i2	3	+	0	185	7258	7074	-- No Hit ---	-- No Hit ---	119	81	76	309	176	404
c14233g1i1	2	+	0	169	2958	2790	-- No Hit ---	-- No Hit ---	1187	651	983	847	845	1221
c77121g1i1	3	-	0	173	2620	2448	-- No Hit ---	-- No Hit ---	167	84	129	153	165	231
c28232g1i1	1	+	0	96	2471	2376	-- No Hit ---	-- No Hit ---	32	21	23	54	56	122
c28232g1i2	2	+	0	112	2487	2376	-- No Hit ---	-- No Hit ---	39	33	35	59	47	100
c28232g1i3	1	+	0	96	2471	2376	-- No Hit ---	-- No Hit ---	40	19	41	59	48	83
c30121g1i1	3	+	0	233	2158	1926	-- No Hit ---	-- No Hit ---	36	17	25	36	22	35
c30121g1i5	3	+	0	233	2131	1899	-- No Hit ---	-- No Hit ---	38	13	27	44	28	36
c77681g1i1	3	+	0	131	1930	1800	-- No Hit ---	-- No Hit ---	55	21	34	51	27	128
c30121g1i3	3	+	0	233	1960	1728	-- No Hit ---	-- No Hit ---	29	18	19	21	33	38
c31217g3i1	3	+	0	191	1777	1587	-- No Hit ---	-- No Hit ---	119	43	114	94	130	113
c31279g5i1	2	-	0	1027	2505	1479	-- No Hit ---	-- No Hit ---	151	102	111	111	88	153
c30121g1i6	2	+	0	31	1491	1461	-- No Hit ---	-- No Hit ---	39	33	24	31	56	92
c30121g1i4	2	+	0	31	1479	1449	-- No Hit ---	-- No Hit ---	29	29	29	37	27	32
c31144g5i1	3	-	0	323	1738	1416	-- No Hit ---	-- No Hit ---	834	543	639	531	710	996
c28397g1i1	1	+	0	114	1442	1329	-- No Hit ---	-- No Hit ---	319	272	424	336	294	536
c31255g1i1	3	+	0	179	1477	1299	-- No Hit ---	-- No Hit ---	133	25	122	47	36	95
c18187g1i1	1	-	0	69	1352	1284	-- No Hit ---	-- No Hit ---	52	22	55	27	31	73
c31144g5i2	3	-	0	323	1603	1281	-- No Hit ---	-- No Hit ---	63	18	122	114	28	26
c19141g1i1	3	+	0	164	1390	1227	-- No Hit ---	-- No Hit ---	44	25	54	940	318	209
c31339g1i1	1	+	0	144	1346	1203	-- No Hit ---	-- No Hit ---	253	35	43	65	117	383
c31339g1i7	1	+	0	144	1346	1203	-- No Hit ---	-- No Hit ---	64	11	12	22	13	46
c29587g2i1	3	+	0	185	1381	1197	-- No Hit ---	-- No Hit ---	34	24	32	13	27	35
c28228g2i1	3	+	0	353	1540	1188	-- No Hit ---	-- No Hit ---	340	177	317	247	202	401
c26904g1i1	3	-	0	296	1459	1164	-- No Hit ---	-- No Hit ---	257	116	110	175	155	202
c31339g1i6	1	+	0	144	1304	1161	-- No Hit ---	-- No Hit ---	65	11	21	13	14	49
c31422g2i1	2	-	0	742	1878	1137	-- No Hit ---	-- No Hit ---	92	86	42	32	26	79
c31422g2i2	1	-	0	1041	2177	1137	-- No Hit ---	-- No Hit ---	56	41	43	11	22	47
c27567g1i1	2	-	0	376	1509	1134	-- No Hit ---	-- No Hit ---	868	317	589	224	170	453
c27567g1i2	2	-	0	643	1776	1134	-- No Hit ---	-- No Hit ---	300	737	662	349	571	616
c27567g1i3	2	-	0	463	1596	1134	-- No Hit ---	-- No Hit ---	649	525	868	66	174	290
c16122g1i1	1	+	0	33	1151	1119	-- No Hit ---	-- No Hit ---	24	14	13	26	27	45
c31339g1i4	1	+	0	144	1247	1104	-- No Hit ---	-- No Hit ---	233	30	236	29	29	184
c29309g1i1	1	-	0	99	1178	1080	-- No Hit ---	-- No Hit ---	71	30	67	48	48	81
c31039g1i2	1	-	0	144	1223	1080	-- No Hit ---	-- No Hit ---	39	64	49	17	26	36
c3597g1i2	3	+	0	188	1237	1050	-- No Hit ---	-- No Hit ---	231	156	253	74	90	330
c25132g2i1	3	+	0	272	1309	1038	-- No Hit ---	-- No Hit ---	107	72	77	90	83	134
c19240g1i1	1	+	0	111	1145	1035	-- No Hit ---	-- No Hit ---	98	75	136	87	79	161
c27400g2i1	2	-	0	22	1038	1017	-- No Hit ---	-- No Hit ---	116	37	54	48	18	68
c29309g1i2	1	-	0	99	1073	975	-- No Hit ---	-- No Hit ---	28	13	28	20	11	34
c27400g2i2	2	-	0	22	993	972	-- No Hit ---	-- No Hit ---	74	39	84	142	102	106
c31985g1i1	3	+	0	41	1000	960	-- No Hit ---	-- No Hit ---	249	138	172	72	99	28
c77019g1i1	2	-	0	151	1083	933	-- No Hit ---	-- No Hit ---	701	393	513	501	537	730
c31085g2i1	3	-	0	158	1084	927	-- No Hit ---	-- No Hit ---	132	95	193	126	88	163
c79749g1i1	2	+	0	85	999	915	-- No Hit ---	-- No Hit ---	56	31	57	34	43	79
c31257g2i5	1	+	0	300	1211	912	-- No Hit ---	-- No Hit ---	26	37	35	21	21	32
c31255g1i4	3	+	0	179	1084	906	-- No Hit ---	-- No Hit ---	195	74	261	158	193	89
c29297g1i1	3	+	0	44	946	903	-- No Hit ---	-- No Hit ---	31	14	23	18	21	21
c30924g12i1	1	+	0	141	1040	900	-- No Hit ---	-- No Hit ---	714	353	489	542	532	437
c31257g2i4	1	+	0	531	1406	876	-- No Hit ---	-- No Hit ---	259	137	164	123	110	245
c18956g1i1	3	+	0	122	964	843	-- No Hit ---	-- No Hit ---	71	26	45	49	53	138
c19958g1i1	3	+	0	155	997	843	-- No Hit ---	-- No Hit ---	2118	603	748	5393	5649	2462
c30675g1i1	3	+	0	44	877	834	-- No Hit ---	-- No Hit ---	100	21	90	28	35	25
c26542g1i1	2	+	0	394	1224	831	-- No Hit ---	-- No Hit ---	701	635	706	393	409	730
c30675g1i3	3	+	0	44	862	819	-- No Hit ---	-- No Hit ---	70	56	32	23	30	28
c3597g1i1	1	+	0	231	1049	819	-- No Hit ---	-- No Hit ---	12	15	11	20	10	13
c29579g2i1	1	+	0	1533	2333	801	-- No Hit ---	-- No Hit ---	45	28	23	201	157	498
c31553g3i1	3	-	0	212	1000	789	-- No Hit ---	-- No Hit ---	48	42	40	28	39	32
c27067g1i2	2	+	0	202	978	777	-- No Hit ---	-- No Hit ---	30	21	24	30	20	56
c31365g5i2	3	+	0	140	913	774	-- No Hit ---	-- No Hit ---	18	11	17	25	30	21
c31612g6i12	3	-	0	455	1222	768	-- No Hit ---	-- No Hit ---	182	101	152	150	124	187
c27339g1i1	2	+	0	322	1086	765	-- No Hit ---	-- No Hit ---	28	13	36	30	24	24
c27339g1i2	2	+	0	316	1080	765	-- No Hit ---	-- No Hit ---	24	13	45	49	80	34
c27339g1i4	2	+	0	214	978	765	-- No Hit ---	-- No Hit ---	34	16	20	31	30	34
c31451g1i1	2	+	0	853	1617	765	-- No Hit ---	-- No Hit ---	363	155	125	101	79	170
c27826g3i1	3	+	0	116	862	747	-- No Hit ---	-- No Hit ---	248	221	107	210	220	249
c31341g10i2	3	+	0	221	958	738	-- No Hit ---	-- No Hit ---	191	128	230	160	180	227
c30351g1i3	3	+	0	956	1687	732	-- No Hit ---	-- No Hit ---	339	194	266	240	240	305
c30233g14i1	1	-	0	3168	3893	726	-- No Hit ---	-- No Hit ---	85	45	73	98	83	149
c30481g2i3	1	-	0	1047	1748	702	-- No Hit ---	-- No Hit ---	536	357	445	382	381	520
c90231g1i1	3	+	0	233	931	699	-- No Hit ---	-- No Hit ---	504	341	860	675	756	562
c27339g1i3	3	+	0	302	997	696	-- No Hit ---	-- No Hit ---	24	10	18	16	27	29
c27339g1i5	3	+	0	194	889	696	-- No Hit ---	-- No Hit ---	16	15	19	25	26	20
c30924g12i4	1	+	0	141	836	696	-- No Hit ---	-- No Hit ---	136	156	187	135	87	237
c88246g1i1	1	-	0	261	956	696	-- No Hit ---	-- No Hit ---	1220	837	395	86	107	230
c31118g18i1	3	-	0	182	874	693	-- No Hit ---	-- No Hit ---	78	50	47	80	84	97
c31028g2i5	2	+	0	196	885	690	-- No Hit ---	-- No Hit ---	204	126	277	263	278	189
c10002g1i1	2	+	0	184	855	672	-- No Hit ---	-- No Hit ---	426	165	297	76	84	282
c31028g2i3	2	+	0	196	864	669	-- No Hit ---	-- No Hit ---	227	24	78	41	38	12
c30351g1i2	1	+	0	354	1019	666	-- No Hit ---	-- No Hit ---	80	66	96	101	115	135
c30473g3i1	3	+	0	1583	2248	666	-- No Hit ---	-- No Hit ---	164	71	98	132	121	202
c31615g3i1	3	+	0	3176	3832	657	-- No Hit ---	-- No Hit ---	676	446	575	745	635	470
c31615g3i2	3	+	0	3176	3832	657	-- No Hit ---	-- No Hit ---	1063	631	935	742	860	1730
c19689g1i1	2	+	0	277	930	654	-- No Hit ---	-- No Hit ---	49	73	38	140	91	873
c19689g1i3	3	+	0	392	1045	654	-- No Hit ---	-- No Hit ---	78	84	35	151	104	271
c30994g4i2	2	+	0	253	906	654	-- No Hit ---	-- No Hit ---	931	536	231	295	343	263
c58473g1i1	2	+	0	370	1020	651	-- No Hit ---	-- No Hit ---	33	16	37	19	24	40
c43211g1i1	3	-	0	1175	1816	642	-- No Hit ---	-- No Hit ---	96	68	83	30	32	79
c31474g2i3	2	+	0	196	834	639	-- No Hit ---	-- No Hit ---	180	54	69	183	142	323
c14354g1i1	3	+	0	227	862	636	-- No Hit ---	-- No Hit ---	4578	2998	4352	5026	5671	6941
c28629g1i1	1	-	0	66	695	630	-- No Hit ---	-- No Hit ---	404	316	222	89	101	207
c31649g5i3	1	+	0	1107	1736	630	-- No Hit ---	-- No Hit ---	1000	603	938	808	791	1312
c27709g1i2	3	-	0	155	781	627	-- No Hit ---	-- No Hit ---	91	59	174	81	76	114
c30604g1i1	1	-	0	180	806	627	-- No Hit ---	-- No Hit ---	234	258	204	89	94	267
c77923g1i1	1	-	0	2358	2981	624	-- No Hit ---	-- No Hit ---	372	256	307	225	258	379
c28815g2i3	2	-	0	541	1161	621	-- No Hit ---	-- No Hit ---	91	49	73	56	65	90
c31072g15i1	1	+	0	138	758	621	-- No Hit ---	-- No Hit ---	429	379	435	755	867	809
c31547g16i1	2	+	0	1774	2394	621	-- No Hit ---	-- No Hit ---	460	295	386	359	282	417
c14207g1i1	2	+	0	313	930	618	-- No Hit ---	-- No Hit ---	516	140	456	158	185	332
c20202g1i1	2	-	0	91	708	618	-- No Hit ---	-- No Hit ---	24	20	38	41	26	14
c81657g1i1	3	+	0	1667	2284	618	-- No Hit ---	-- No Hit ---	44	33	47	48	45	51
c31248g12i1	1	+	0	1005	1616	612	-- No Hit ---	-- No Hit ---	291	138	251	268	216	350
c31408g1i3	3	+	0	119	730	612	-- No Hit ---	-- No Hit ---	21	28	18	11	13	17
c25263g1i1	2	-	0	439	1047	609	-- No Hit ---	-- No Hit ---	170	80	105	156	119	190
c31425g2i1	2	+	0	991	1599	609	-- No Hit ---	-- No Hit ---	119	85	117	100	137	119
c31425g2i2	3	+	0	722	1330	609	-- No Hit ---	-- No Hit ---	180	69	138	113	108	154
c56654g1i1	3	+	0	470	1078	609	-- No Hit ---	-- No Hit ---	21	21	35	18	23	27
c25656g2i1	2	-	0	751	1353	603	-- No Hit ---	-- No Hit ---	5153	1919	6531	5011	4151	6231
c31543g1i2	3	-	0	317	919	603	-- No Hit ---	-- No Hit ---	546	301	371	357	367	479
c31024g1i8	3	-	0	1130	1729	600	-- No Hit ---	-- No Hit ---	133	48	86	86	83	124
c31254g5i3	2	-	0	190	789	600	-- No Hit ---	-- No Hit ---	188	203	193	46	83	70
c10608g2i1	1	-	0	408	1004	597	-- No Hit ---	-- No Hit ---	976	853	926	685	592	933
c23335g1i1	3	-	0	251	847	597	-- No Hit ---	-- No Hit ---	107	63	75	117	137	166
c30772g1i2	3	+	0	887	1483	597	-- No Hit ---	-- No Hit ---	145	274	145	175	180	46
c30772g1i3	2	+	0	292	888	597	-- No Hit ---	-- No Hit ---	83	86	87	68	72	71
c31149g1i1	1	+	0	2619	3215	597	-- No Hit ---	-- No Hit ---	1110	548	914	1124	1210	1705
c26825g2i1	1	+	0	474	1064	591	-- No Hit ---	-- No Hit ---	51	35	38	74	53	49
c30916g1i5	2	-	0	187	777	591	-- No Hit ---	-- No Hit ---	66	15	41	67	92	108
c31474g2i1	2	+	0	199	789	591	-- No Hit ---	-- No Hit ---	110	72	96	104	94	338
c66769g1i1	3	-	0	203	793	591	-- No Hit ---	-- No Hit ---	331	201	276	290	284	464
c27026g1i1	3	+	0	245	832	588	-- No Hit ---	-- No Hit ---	31	22	64	13	30	60
c30772g1i1	3	+	0	821	1408	588	-- No Hit ---	-- No Hit ---	879	785	1361	476	868	1004
c30772g1i4	3	+	0	872	1459	588	-- No Hit ---	-- No Hit ---	67	85	306	183	105	117
c30772g1i5	2	+	0	352	939	588	-- No Hit ---	-- No Hit ---	263	186	118	383	148	234
c31367g6i1	1	+	0	873	1460	588	-- No Hit ---	-- No Hit ---	19	13	15	16	13	30
c54766g1i1	1	-	0	1371	1958	588	-- No Hit ---	-- No Hit ---	257	83	194	318	260	290
c46599g1i1	2	+	0	10	594	585	-- No Hit ---	-- No Hit ---	92	32	62	93	73	121
c14840g1i1	2	+	0	142	720	579	-- No Hit ---	-- No Hit ---	1291	805	1578	872	1017	703
c25566g1i1	3	+	0	245	820	576	-- No Hit ---	-- No Hit ---	28	13	20	37	26	50
c31506g3i2	2	-	0	2341	2916	576	-- No Hit ---	-- No Hit ---	369	239	312	219	178	279
c44352g1i1	3	-	0	977	1549	573	-- No Hit ---	-- No Hit ---	102	81	22	48	40	193
c22937g2i1	3	-	0	842	1411	570	-- No Hit ---	-- No Hit ---	162	86	121	166	155	260
c27938g2i1	3	+	0	992	1561	570	-- No Hit ---	-- No Hit ---	89	100	56	87	73	92
c57170g1i1	1	+	0	165	734	570	-- No Hit ---	-- No Hit ---	34	19	25	25	21	31
c27810g2i1	3	+	0	524	1090	567	-- No Hit ---	-- No Hit ---	58	47	83	53	53	66
c30994g25i1	2	-	0	604	1170	567	-- No Hit ---	-- No Hit ---	216	164	245	239	190	356
c29340g2i1	1	+	0	435	998	564	-- No Hit ---	-- No Hit ---	753	468	2787	1831	1717	2403
c31051g8i5	2	-	0	241	804	564	-- No Hit ---	-- No Hit ---	89	59	86	62	53	66
c2378g1i1	1	-	0	246	806	561	-- No Hit ---	-- No Hit ---	20	12	23	41	38	49
c29781g1i1	1	+	0	477	1037	561	-- No Hit ---	-- No Hit ---	468	215	314	107	79	292
c31118g20i1	3	-	0	755	1315	561	-- No Hit ---	-- No Hit ---	83	48	53	72	56	86
c13587g2i1	3	-	0	260	817	558	-- No Hit ---	-- No Hit ---	46	39	28	17	15	28
c28374g2i1	1	+	0	2556	3113	558	-- No Hit ---	-- No Hit ---	664	754	989	256	353	509
c28374g2i8	1	+	0	2604	3161	558	-- No Hit ---	-- No Hit ---	638	681	945	297	362	543
c12014g1i1	1	-	0	48	602	555	-- No Hit ---	-- No Hit ---	661	460	301	358	340	533
c14228g2i1	3	+	0	254	808	555	-- No Hit ---	-- No Hit ---	55	23	39	63	54	74
c22017g2i1	2	-	0	274	828	555	-- No Hit ---	-- No Hit ---	49	29	80	38	28	54
c24490g1i2	2	+	0	679	1233	555	-- No Hit ---	-- No Hit ---	96	16	92	42	31	32
c24340g1i2	3	+	0	137	688	552	-- No Hit ---	-- No Hit ---	79	49	42	72	83	87
c24340g1i3	3	+	0	374	925	552	-- No Hit ---	-- No Hit ---	81	47	60	90	71	81
c24340g1i4	3	+	0	485	1036	552	-- No Hit ---	-- No Hit ---	84	49	48	96	90	83
c30024g1i2	3	-	0	257	808	552	-- No Hit ---	-- No Hit ---	52	12	84	75	89	47
c31514g3i1	2	+	0	145	696	552	-- No Hit ---	-- No Hit ---	52	19	39	26	36	73
c22844g1i2	2	-	0	97	645	549	-- No Hit ---	-- No Hit ---	1849	141	1676	274	180	496
c31073g1i2	1	+	0	3375	3920	546	-- No Hit ---	-- No Hit ---	730	470	801	287	273	520
c18468g1i1	1	-	0	192	734	543	-- No Hit ---	-- No Hit ---	256	150	215	125	145	228
c29127g1i2	1	+	0	36	578	543	-- No Hit ---	-- No Hit ---	50	33	32	48	42	72
c31092g12i1	3	-	0	953	1495	543	-- No Hit ---	-- No Hit ---	362	247	337	289	260	461
c31337g7i1	1	+	0	3660	4196	537	-- No Hit ---	-- No Hit ---	681	346	588	457	489	384
c43505g1i1	3	+	0	3251	3787	537	-- No Hit ---	-- No Hit ---	228	119	161	227	226	345
c13664g1i1	2	-	0	337	867	531	-- No Hit ---	-- No Hit ---	64	25	27	35	41	36
c21236g2i1	2	+	0	442	972	531	-- No Hit ---	-- No Hit ---	88	58	99	30	35	66
c25596g1i1	3	+	0	725	1255	531	-- No Hit ---	-- No Hit ---	2217	1669	2579	1664	1570	2705
c30550g5i1	3	-	0	305	835	531	-- No Hit ---	-- No Hit ---	120	88	86	71	94	111
c30759g2i1	1	-	0	4266	4796	531	-- No Hit ---	-- No Hit ---	1025	877	1184	1080	1111	1416
c14565g2i1	1	+	0	1413	1940	528	-- No Hit ---	-- No Hit ---	49	33	64	47	57	90
c28544g5i2	2	+	0	451	978	528	-- No Hit ---	-- No Hit ---	124	40	79	64	62	98
c21360g1i1	2	-	0	637	1161	525	-- No Hit ---	-- No Hit ---	560	236	238	182	230	351
c67721g1i1	3	-	0	218	742	525	-- No Hit ---	-- No Hit ---	79	42	61	59	80	190
c31554g15i1	2	-	0	259	777	519	-- No Hit ---	-- No Hit ---	151	93	118	85	130	135
c4479g2i1	1	-	0	987	1505	519	-- No Hit ---	-- No Hit ---	183	110	163	116	128	163
c88972g1i1	3	+	0	563	1081	519	-- No Hit ---	-- No Hit ---	189	107	183	115	165	268
c30066g1i1	2	-	0	139	654	516	-- No Hit ---	-- No Hit ---	152	61	65	199	186	359
c30854g2i1	1	+	0	180	695	516	-- No Hit ---	-- No Hit ---	51	45	155	38	39	84
c31156g21i1	3	+	0	176	691	516	-- No Hit ---	-- No Hit ---	42	23	21	31	41	39
c31291g3i1	3	-	0	1586	2101	516	-- No Hit ---	-- No Hit ---	191	76	112	103	117	178
c31534g17i2	3	-	0	728	1243	516	-- No Hit ---	-- No Hit ---	79	77	86	136	126	218
c78164g1i1	3	-	0	149	664	516	-- No Hit ---	-- No Hit ---	31	15	39	56	42	38
c19063g1i1	1	+	0	108	620	513	-- No Hit ---	-- No Hit ---	68	43	69	36	45	62
c2483g1i1	1	+	0	807	1316	510	-- No Hit ---	-- No Hit ---	392	181	424	261	238	262
c25182g4i1	2	+	0	2464	2973	510	-- No Hit ---	-- No Hit ---	246	154	197	189	188	267
c66840g1i1	1	+	0	696	1205	510	-- No Hit ---	-- No Hit ---	60	37	74	54	55	66
c81141g1i1	2	-	0	760	1269	510	-- No Hit ---	-- No Hit ---	71	32	49	59	43	73
c14405g1i1	2	+	0	1903	2409	507	-- No Hit ---	-- No Hit ---	63	36	52	51	54	110
c24857g1i1	1	-	0	1083	1589	507	-- No Hit ---	-- No Hit ---	24285	17118	17325	48530	44278	69968
c30650g1i1	3	-	0	2807	3313	507	-- No Hit ---	-- No Hit ---	514	306	330	408	535	609
c30650g1i2	3	-	0	2816	3322	507	-- No Hit ---	-- No Hit ---	263	272	374	527	426	526
c31337g7i2	1	+	0	3660	4166	507	-- No Hit ---	-- No Hit ---	650	415	523	949	927	1186
c44718g1i1	3	+	0	164	670	507	-- No Hit ---	-- No Hit ---	199	114	175	141	177	222
c6537g1i1	2	-	0	2446	2952	507	-- No Hit ---	-- No Hit ---	129	54	47	111	99	121
c10296g1i1	2	+	0	601	1104	504	-- No Hit ---	-- No Hit ---	42	21	32	32	32	41
c20820g1i1	1	-	0	1560	2063	504	-- No Hit ---	-- No Hit ---	503	276	447	394	352	685
c24305g1i1	1	+	0	2844	3347	504	-- No Hit ---	-- No Hit ---	211	170	168	203	213	354
c25195g1i1	2	+	0	2098	2601	504	-- No Hit ---	-- No Hit ---	279	163	242	182	185	260
c30589g10i1	2	-	0	79	582	504	-- No Hit ---	-- No Hit ---	109	66	106	83	67	148
c30681g3i1	1	+	0	4014	4517	504	-- No Hit ---	-- No Hit ---	227	92	91	253	209	249
c30845g1i3	2	-	0	442	945	504	-- No Hit ---	-- No Hit ---	76	31	31	53	38	50
c31422g1i2	3	-	0	308	811	504	-- No Hit ---	-- No Hit ---	165	170	123	44	48	120
c9610g1i1	3	-	0	86	589	504	-- No Hit ---	-- No Hit ---	19	10	11	18	11	17
c14333g1i1	1	-	0	120	620	501	-- No Hit ---	-- No Hit ---	69	39	54	75	49	112
c23664g1i2	1	-	0	189	689	501	-- No Hit ---	-- No Hit ---	157	100	159	68	59	50
c24340g1i1	3	+	0	374	874	501	-- No Hit ---	-- No Hit ---	222	47	332	304	423	236
c24611g2i1	1	+	0	666	1166	501	-- No Hit ---	-- No Hit ---	142	93	88	124	144	173
c28374g1i1	2	+	0	154	654	501	-- No Hit ---	-- No Hit ---	413	408	542	179	231	355
c43484g1i1	2	+	0	1057	1557	501	-- No Hit ---	-- No Hit ---	245	141	208	142	202	332
c5505g2i1	2	-	0	616	1116	501	-- No Hit ---	-- No Hit ---	83	43	55	76	53	90
