# Supplementary material for: Tetrapod limb and sarcopterygian fin regeneration share a core genetic programme
Source: Nat Commun. 2016 Nov 2;7:13364. doi: 10.1038/ncomms13364 (PMC5097137; doi:10.1038/ncomms13364)
Supplement: Supplementary Data 10 — Sublist of lungfish transcripts up or downregulated in fin blastemas relative to non-regenerating fins. [file ncomms13364-s11.xlsx]

## Sheet: Sheet1
Supplementary Data 10. Sublist of lungfish transcripts up or downregulated in fin blastemas relative to non-regenerating fins.
	Prot4EST predictions						Homology Search		Transcript abundance
Transcript ID	Detected frame	Detected strand	Putative frameshift	ORF start	ORF stop	ORF length	OrthoMCL 5.0 search results	Blastx against Uniprot / Metazoan section (1e-10)	Log2 Fold Change (FC)	-Log10 P value (PV)	NRF1 Total gene reads	NRF2 Total gene reads	NRF3 Total gene reads	FB1 Total gene reads	FB2 Total gene reads	FB3 Total gene reads
c10002_g1_i1	2	+	0	184	855	672	-- No Hit ---	-- No Hit ---	-1.13865	1.2186	426	165	297	76	84	282
c13587_g2_i1	3	-	0	260	817	558	-- No Hit ---	-- No Hit ---	-1.09207	1.17078	46	39	28	17	15	28
c19141_g1_i1	3	+	0	164	1390	1227	-- No Hit ---	-- No Hit ---	3.60603	0.84633	44	25	54	940	318	209
c19689_g1_i1	2	+	0	277	930	654	-- No Hit ---	-- No Hit ---	2.39568	0.584318	49	73	38	140	91	873
c19689_g1_i3	3	+	0	392	1045	654	-- No Hit ---	-- No Hit ---	1.16629	1.063	78	84	35	151	104	271
c19958_g1_i1	3	+	0	155	997	843	-- No Hit ---	-- No Hit ---	2.0272	1.20904	2118	603	748	5393	5649	2462
c21236_g2_i1	2	+	0	442	972	531	-- No Hit ---	-- No Hit ---	-1.03002	2.18706	88	58	99	30	35	66
c22844_g1_i2	2	-	0	97	645	549	-- No Hit ---	-- No Hit ---	-1.92451	0.823458	1849	141	1676	274	180	496
c23664_g1_i2	1	-	0	189	689	501	-- No Hit ---	-- No Hit ---	-1.27584	2.89722	157	100	159	68	59	50
c2378_g1_i1	1	-	0	246	806	561	-- No Hit ---	-- No Hit ---	1.15152	3.54667	20	12	23	41	38	49
c24857_g1_i1	1	-	0	1083	1589	507	-- No Hit ---	-- No Hit ---	1.34196	3.03507	24285	17118	17325	48530	44278	69968
c27339_g1_i2	2	+	0	316	1080	765	-- No Hit ---	-- No Hit ---	1.02266	0.690995	24	13	45	49	80	34
c27363_g1_i2	3	+	0	185	7258	7074	-- No Hit ---	-- No Hit ---	1.54936	1.72795	119	81	76	309	176	404
c27567_g1_i1	2	-	0	376	1509	1134	-- No Hit ---	-- No Hit ---	-1.1514	1.44631	868	317	589	224	170	453
c27567_g1_i3	2	-	0	463	1596	1134	-- No Hit ---	-- No Hit ---	-2.1075	2.40256	649	525	868	66	174	290
c28232_g1_i1	1	+	0	96	2471	2376	-- No Hit ---	-- No Hit ---	1.45473	1.54504	32	21	23	54	56	122
c28374_g2_i1	1	+	0	2556	3113	558	-- No Hit ---	-- No Hit ---	-1.27359	1.50733	664	754	989	256	353	509
c28374_g2_i8	1	+	0	2604	3161	558	-- No Hit ---	-- No Hit ---	-1.07073	1.46534	638	681	945	297	362	543
c28629_g1_i1	1	-	0	66	695	630	-- No Hit ---	-- No Hit ---	-1.43807	1.35198	404	316	222	89	101	207
c29579_g2_i1	1	+	0	1533	2333	801	-- No Hit ---	-- No Hit ---	2.97368	1.46355	45	28	23	201	157	498
c29781_g1_i1	1	+	0	477	1037	561	-- No Hit ---	-- No Hit ---	-1.20379	1.50825	468	215	314	107	79	292
c30066_g1_i1	2	-	0	139	654	516	-- No Hit ---	-- No Hit ---	1.3344	1.79119	152	61	65	199	186	359
c30675_g1_i1	3	+	0	44	877	834	-- No Hit ---	-- No Hit ---	-1.19509	0.916827	100	21	90	28	35	25
c30675_g1_i3	3	+	0	44	862	819	-- No Hit ---	-- No Hit ---	-1.09813	0.963518	70	56	32	23	30	28
c30916_g1_i5	2	-	0	187	777	591	-- No Hit ---	-- No Hit ---	1.14219	1.65469	66	15	41	67	92	108
c31028_g2_i3	2	+	0	196	864	669	-- No Hit ---	-- No Hit ---	-1.68664	0.629262	227	24	78	41	38	12
c31039_g1_i2	1	-	0	144	1223	1080	-- No Hit ---	-- No Hit ---	-1.18159	0.831023	39	64	49	17	26	36
c31073_g1_i2	1	+	0	3375	3920	546	-- No Hit ---	-- No Hit ---	-1.00604	2.46555	730	470	801	287	273	520
c31254_g5_i3	2	-	0	190	789	600	-- No Hit ---	-- No Hit ---	-1.69775	1.6215	188	203	193	46	83	70
c31339_g1_i4	1	+	0	144	1247	1104	-- No Hit ---	-- No Hit ---	-1.13817	0.541757	233	30	236	29	29	184
c31422_g1_i2	3	-	0	308	811	504	-- No Hit ---	-- No Hit ---	-1.35069	1.14537	165	170	123	44	48	120
c31422_g2_i2	1	-	0	1041	2177	1137	-- No Hit ---	-- No Hit ---	-1.00007	1.24708	56	41	43	11	22	47
c31474_g2_i3	2	+	0	196	834	639	-- No Hit ---	-- No Hit ---	1.03865	1.14556	180	54	69	183	142	323
c31985_g1_i1	3	+	0	41	1000	960	-- No Hit ---	-- No Hit ---	-1.47767	1.87542	249	138	172	72	99	28
c88246_g1_i1	1	-	0	261	956	696	-- No Hit ---	-- No Hit ---	-2.732	1.35907	1220	837	395	86	107	230
