# Supplementary material for: Tetrapod limb and sarcopterygian fin regeneration share a core genetic programme
Source: Nat Commun. 2016 Nov 2;7:13364. doi: 10.1038/ncomms13364 (PMC5097137; doi:10.1038/ncomms13364)
Supplement: Supplementary Data 11 — Sequences of oligonucleotides used in qPCR assays. [file ncomms13364-s12.xlsx]

## Sheet: Sheet1
Supplementary Data 11. Sequences of oligonucleotides used in qPCR assays.
qPCR	Target gene	Primer sequence (5' - 3')
Differential gene expression	HOXD13-F	GCGTTTGCGGCTCATTGT
	HOXD13-R	CGAGACTGTGCAGGCGAAA
	EPHX1-F	TTCCCTCACTTCAAAACCAAAATT
	EPHX1-R	GGTACACCTGAAGGCTTGACATG
	ITGB1-F	AATGCCCAAAGAAAGGTCAGAGT
	ITGB1-R	CTTCCACGGCTTCACTGACA
	HOXA13-R	GCGGTTACTTCAGAAGGATGTGT
	HOXA13-F	AGCCGACTCACCTCTGGAAA
	BMP2-F	TGAGGCACCACTGCATTCTTAC
	BMP2-R	CTGCTTCACATGTTTGGCTTGA
	TGFB1-F	CATGTCCACCCCACCTGAA
	TGFB1-R	CGGTGTCAAGCGCTCGTT
	FGF10-F	GCATGGGTAAGAAGTGAGCTGTT
	FGF10-R	ACCAGAAAAGGGAAACCCAAA
	TNC-F	TGGTGTAACTCGTGGGAATCG
	TNC-R	CGGGTGCATATGCTGTGGTA
	SFRP2-F	CCTGTGACGAAATGAATGATATCC
	SFRP2-R	CCCGCCGAGCTTTTGTC
	WNT6-F	TGCCGCCCATCACCTT
	WNT6-R	TTCGCGAGGTGGGTGATC
	MYBPC2-F	CCAAACCCAGTGAATATGAGAAGA
	MYBPC2-R	GCAAGCCTCGCAGATCAGTAA
	SPOCK3-F	CACCAGCAGTGGACATGTTCA
	SPOCK3-R	CTAATCTGTCACTGCTGTGTCCATAA
	FBP2-F	GCCATTGGGTTGCACTCATA
	FBP2-R	TGCAAATAAGAAAAGCCCCAAA
	TNNC2-F	TGATGGTGCGCCAGCTAA
	TNNC2-R	AATTCTGCCAACTCCTCTTCACTT
	ENO3-F	CCAGCTAATGAGGATTGAGGAAGA
	ENO3-R	GGAAGTGTCGCCCAGCAA
	MYADML2-F	CCCAGGGCTCCTCAAGGT
	MYADML2-R	AACAAGTGCCCCGAAGATGA
LSG	c19141-F	CTACGTATACTGGGGGCAACA
	c19141-R	TGTGCTGTTTGAATTCTGCTG
	c19958-F	TGAGGATACCTTGCAAAATGG
	c19958-R	CAACTGGGGTGACTGTAGCAT
	c28232-F	ACTGAAGACGAGGAGGAGGAG
	c28232-R	CTCAGTGCTAACCTCGGTGTC
	c29579-F	TTAGAGCAAAGGCAGACTGGA
	c29579-R	TCCCCTTTTCAAGGATGATCT
MLP	MLP 5'-F	GCTGCCTTGTTCACTTGGTTTT
	MLP 5'-R	TGACTATGCTACTTCATGTTTAGTTGGA
	MLP 3'-F	GAAGAGCCTTGGAACTGACTATTGA
	MLP 3'-R	GGTGTATGAAGAGCCCAAGCTT
Reference control gene	POLR1C-F	TGGGTTCCTGGTACATTTGACTT
	POLR1C-R	GAGATGAAGAGGGAACTGAAATTGA
	MRPL9-F	CGACTGTTTGTGCAAGTGCTATT
	MRPL9-R	GCAACCTCAATGATCACTGAATG
