# Supplementary material for: Tetrapod limb and sarcopterygian fin regeneration share a core genetic programme
Source: Nat Commun. 2016 Nov 2;7:13364. doi: 10.1038/ncomms13364 (PMC5097137; doi:10.1038/ncomms13364)
Supplement: Supplementary Data 12 — Raw values of qPCR data. [file ncomms13364-s13.xlsx]

## Sheet: Differential gene expression
	Supplementary Data 12. Raw values of qPCR data.
	HOXD13
	Replicate 1
	Sample	POLR1C	Mean	HOXD13	Mean	∆ CT expression	∆ CT sd	sd	∆∆ ct expression	Relative expression	min ddct	max ddct	min exp	max exp	sd
	NRF 1	26.5656	26.2696	30.6727	30.6993	4.42976	4.40311	0.0376888	0	1	-0.0376888	0.0376888	0.974214	1.02647	0.0261269
	NRF 1	26.0791		30.726			4.45641
	NRF 1	26.1641
	BF 1	26.9642	26.4949	27.513	27.5587	1.06375	1.01809	0.0674994	3.36601	10.3102	3.29851	3.43351	9.83897	10.8041	0.482562
	BF 1	26.193		27.5268			1.03189
	BF 1	26.3276		27.6362			1.14129
	Replicate 2
	Sample	POLR1C	Mean	HOXD13	Mean	∆ CT expression	∆ CT sd	sd	∆∆ ct expression	Relative expression	min ddct	max ddct	min exp	max exp	sd
	NRF 2	26.7728	26.3232	32.7806	32.5311	6.20787	6.45742	0.352917	0	1	-0.352917	0.352917	0.782999	1.27714	0.24707
	NRF 2	26.1751		32.2815			5.95832
	NRF 2	26.0217
	BF 2	26.3089	26.3409	27.513	27.5587	1.21773	1.17207	0.0674994	4.99014	31.7821	4.92264	5.05764	30.3293	33.3044	1.48753
	BF 2	26.3569		27.5268			1.18587
	BF 2	26.3569		27.6362			1.29527
	Replicate 3
	Sample	POLR1C	Mean	HOXD13	Mean	∆ CT expression	∆ CT sd	sd	∆∆ ct expression	Relative expression	min ddct	max ddct	min exp	max exp	sd
	NRF 3	26.3536	26.0175	31.5425	31.3864	5.36895	5.52505	0.143573	0	1	-0.143573	0.143573	0.905275	1.10464	0.0996814
	NRF 3	25.8678		31.26			5.24255
	NRF 3	25.831		31.3567			5.33925
	BF 3	26.2586	26.3693	29.9641	29.7504	3.38111	3.59484	0.209488	1.98784	3.96642	1.77835	2.19733	3.43034	4.58628	0.577973
	BF 3	26.4246		29.7416			3.37234
	BF 3	26.4246		29.5454			3.17614
	EPHX1
	Replicate 1
	Sample	POLR1C	Mean	EPHX1	Mean	∆ CT expression	∆ CT sd	sd	∆∆ ct expression	Relative expression	min ddct	max ddct	min exp	max exp	sd
	NRF 1	26.5656	26.2696	30.4116	30.2988	4.02925	4.14201	0.166175	0	1	-0.166175	0.166175	0.891203	1.12208	0.115438
	NRF 1	26.0791		30.3769			4.10731
	NRF 1	26.1641		30.108			3.83841
	BF 1	26.9642	26.4949	28.1744	28.026	1.53112	1.67949	0.134887	2.49812	5.6495	2.36324	2.63301	5.14523	6.20319	0.52898
	BF 1	26.193		27.9929			1.49799
	BF 1	26.3276		27.9108			1.41589
	Replicate 2
	Sample	POLR1C	Mean	EPHX1	Mean	∆ CT expression	∆ CT sd	sd	∆∆ ct expression	Relative expression	min ddct	max ddct	min exp	max exp	sd
	NRF 2	26.7728	26.3232	29.4279	29.3159	2.99272	3.10472	0.178208	0	1	-0.178208	0.178208	0.8838	1.13148	0.123839
	NRF 2	26.1751		29.4094			3.08622
	NRF 2	26.0217		29.1104			2.78722
	BF 2	26.3089	26.3409	28.1056	27.7684	1.42747	1.76467	0.311949	1.56526	2.9593	1.25331	1.87721	2.38388	3.67363	0.644877
	BF 2	26.3569		27.7095			1.36857
	BF 2	26.3569		27.4901			1.14917
	Replicate 3
	Sample	POLR1C	Mean	EPHX1	Mean	∆ CT expression	∆ CT sd	sd	∆∆ ct expression	Relative expression	min ddct	max ddct	min exp	max exp	sd
	NRF 3	26.3536	26.0175	28.8854	28.6353	2.61782	2.86795	0.327782	0	1	-0.327782	0.327782	0.796761	1.25508	0.229161
	NRF 3	25.8678		28.7562			2.73875
	NRF 3	25.831		28.2642			2.24675
	BF 3	26.2586	26.3693	28.086	28.0293	1.66004	1.71674	0.0801859	0.957771	1.94231	0.877585	1.03796	1.8373	2.05332	0.10801
	BF 3	26.4246		27.9726			1.60334
	BF 3	26.4246
	ITGB1
	Replicate 1
	Sample	POLR1C	Mean	ITGB1	Mean	∆ CT expression	∆ CT sd	sd	∆∆ ct expression	Relative expression	min ddct	max ddct	min exp	max exp	sd
	NRF 1	26.5656	26.2696	25.4966	25.3672	-0.902388	-0.772988	0.128755	0	1	-0.128755	0.128755	0.91462	1.09335	0.0893646
	NRF 1	26.0791		25.3659			-0.903688
	NRF 1	26.1641		25.2391			-1.03049
	BF 1	26.9642	26.4949	24.1258	24.1036	-2.39135	-2.36911	0.0342704	1.48896	2.80686	1.45469	1.52323	2.74097	2.87433	0.0666817
	BF 1	26.193		24.1208			-2.37411
	BF 1	26.3276		24.0641			-2.43081
	Replicate 2
	Sample	POLR1C	Mean	ITGB1	Mean	∆ CT expression	∆ CT sd	sd	∆∆ ct expression	Relative expression	min ddct	max ddct	min exp	max exp	sd
	NRF 2	26.7728	26.3232	25.0372	24.8295	-1.49368	-1.28598	0.198882	0	1	-0.198882	0.198882	0.871226	1.14781	0.138291
	NRF 2	26.1751		24.8105			-1.51268
	NRF 2	26.0217		24.6408			-1.68238
	BF 2	26.3089	26.3409	23.277	23.1835	-3.15743	-3.06393	0.0851839	1.66376	3.16841	1.57857	1.74894	2.98674	3.36112	0.187187
	BF 2	26.3569		23.1632			-3.17773
	BF 2	26.3569		23.1103			-3.23063
	Replicate 3
	Sample	POLR1C	Mean	ITGB1	Mean	∆ CT expression	∆ CT sd	sd	∆∆ ct expression	Relative expression	min ddct	max ddct	min exp	max exp	sd
	NRF 3	26.3536	26.0175	24.2837	24.1808	-1.83662	-1.73375	0.10407	0	1	-0.10407	0.10407	0.930404	1.0748	0.0721985
	NRF 3	25.8678		24.0756			-1.94185
	NRF 3	25.831		24.1832			-1.83425
	BF 3	26.2586	26.3693	23.7331	23.8329	-2.53636	-2.63616	0.10097	0.699738	1.62421	0.598768	0.800708	1.51442	1.74196	0.113766
	BF 3	26.4246		23.8306			-2.53866
	BF 3	26.4246		23.935			-2.43426
	HOXA13
	Replicate 1
	Sample	POLR1C	Mean	HOXA13	Mean	∆ CT expression	∆ CT sd	sd	∆∆ ct expression	Relative expression	min ddct	max ddct	min exp	max exp	sd
	NRF 1	26.5656	26.2696	28.9356	28.9213	2.65168	2.66601	0.0789815	0	1	-0.0789815	0.0789815	0.946726	1.05627	0.0547732
	NRF 1	26.0791		28.8361			2.56651
	NRF 1	26.1641		28.9921			2.72251
	BF 1	26.9642	26.4949	26.2134	26.2919	-0.202978	-0.281512	0.124935	2.85466	7.23332	2.72972	2.97959	6.63328	7.88763	0.627174
	BF 1	26.193		26.2264			-0.268512
	BF 1	26.3276		26.436			-0.0589118
	Replicate 2
	Sample	POLR1C	Mean	HOXA13	Mean	∆ CT expression	∆ CT sd	sd	∆∆ ct expression	Relative expression	min ddct	max ddct	min exp	max exp	sd
	NRF 2	26.7728	26.3232	29.1106	29.3254	3.00222	2.78742	0.326809	0	1	-0.326809	0.326809	0.797298	1.25424	0.228469
	NRF 2	26.1751		29.1641			2.84092
	NRF 2	26.0217		29.7015			3.37832
	BF 2	26.3089	26.3409	26.024	26.1661	-0.174835	-0.316935	0.203879	3.17706	9.0446	2.97318	3.38094	7.85264	10.4175	1.28243
	BF 2	26.3569		26.0746			-0.266335
	BF 2	26.3569		26.3997			0.0587652
	Replicate 3
	Sample	POLR1C	Mean	HOXA13	Mean	∆ CT expression	∆ CT sd	sd	∆∆ ct expression	Relative expression	min ddct	max ddct	min exp	max exp	sd
	NRF 3	26.3536	26.0175	28.3297	28.4283	2.41088	2.31225	0.141134	0	1	-0.141134	0.141134	0.906806	1.10277	0.097983
	NRF 3	25.8678		28.3653			2.34785
	NRF 3	25.831		28.59			2.57255
	BF 3	26.2586	26.3693	26.7213	27.1512	0.781978	0.352044	0.849449	1.6289	3.09278	0.779455	2.47835	1.71648	5.57261	1.92807
	BF 3	26.4246		26.6027			0.233444
	BF 3	26.4246		28.1297			1.76044
	BMP2
	Replicate 1
	Sample	POLR1C	Mean	BMP2	Mean	∆ CT expression	∆ CT sd	sd	∆∆ ct expression	Relative expression	min ddct	max ddct	min exp	max exp	sd
	NRF 1	26.5656	26.2696	29.4334	29.3753	3.10576	3.16381	0.0820951	0	1	-0.0820951	0.0820951	0.944685	1.05855	0.0569347
	NRF 1	26.0791		29.3173			3.04771
	NRF 1	26.1641
	BF 1	26.9642	26.4949	28.6863	28.7093	2.21442	2.19139	0.107811	0.891341	1.8549	0.783529	0.999152	1.72134	1.99882	0.138744
	BF 1	26.193		28.8268			2.33189
	BF 1	26.3276		28.6149			2.11999
	Replicate 2
	Sample	POLR1C	Mean	BMP2	Mean	∆ CT expression	∆ CT sd	sd	∆∆ ct expression	Relative expression	min ddct	max ddct	min exp	max exp	sd
	NRF 2	26.7728	26.3232	28.778	28.8469	2.52372	2.45482	0.184751	0	1	-0.184751	0.184751	0.879801	1.13662	0.12841
	NRF 2	26.1751		28.7065			2.38332
	NRF 2	26.0217		29.0562			2.73302
	BF 2	26.3089	26.3409	27.6746	27.8858	1.54482	1.33367	0.298611	0.978907	1.97097	0.680296	1.27752	1.60247	2.42422	0.410874
	BF 2	26.3569		28.0969			1.75597
	BF 2	26.3569
	Replicate 3
	Sample	POLR1C	Mean	BMP2	Mean	∆ CT expression	∆ CT sd	sd	∆∆ ct expression	Relative expression	min ddct	max ddct	min exp	max exp	sd
	NRF 3	26.3536	25.8494	28.3325	28.425	2.5756	2.4831	0.130815	0	1	-0.130815	0.130815	0.913316	1.09491	0.0907982
	NRF 3	25.8678		28.5175			2.6681
	NRF 3	25.831
	BF 3	26.2586	26.4246	28.9305	28.9895	2.56494	2.50594	0.144728	0.010661	1.00742	-0.134067	0.155389	0.911259	1.11372	0.101231
	BF 3	26.4246		29.0485			2.79384
	BF 3	26.4246		29.2184			2.62394
	TGFB1
	Replicate 1
	Sample	POLR1C	Mean	TGFB1	Mean	∆ CT expression	∆ CT sd	sd	∆∆ ct expression	Relative expression	min ddct	max ddct	min exp	max exp	sd
	NRF 1	26.5656	26.2696	28.1758	28.0931	1.82348	1.90621	0.169308	0	1	-0.169308	0.169308	0.889269	1.12452	0.117625
	NRF 1	26.0791		28.2051			1.93551
	NRF 1	26.1641		27.8983			1.62871
	BF 1	26.9642	26.4949	26.8958	26.782	0.287055	0.400888	0.129614	1.53642	2.90075	1.40681	1.66604	2.6515	3.17342	0.260958
	BF 1	26.193		26.6409			0.145988
	BF 1	26.3276		26.8092			0.314288
	Replicate 2
	Sample	POLR1C	Mean	TGFB1	Mean	∆ CT expression	∆ CT sd	sd	∆∆ ct expression	Relative expression	min ddct	max ddct	min exp	max exp	sd
	NRF 2	26.7728	26.3232	28.0253	27.8333	1.51016	1.70212	0.24433	0	1	-0.24433	0.24433	0.844208	1.18454	0.170168
	NRF 2	26.1751		27.9164			1.59322
	NRF 2	26.0217		27.5583			1.23512
	BF 2	26.3089	26.3409	26.1037	25.8658	-0.475135	-0.237235	0.22943	1.98529	3.95942	1.75586	2.21472	3.37728	4.64192	0.63232
	BF 2	26.3569		25.8478			-0.493135
	BF 2	26.3569		25.6459			-0.695035
	Replicate 3
	Sample	POLR1C	Mean	TGFB1	Mean	∆ CT expression	∆ CT sd	sd	∆∆ ct expression	Relative expression	min ddct	max ddct	min exp	max exp	sd
	NRF 3	26.3536	26.0175	27.1953	27.103	1.08555	1.17785	0.130532	0	1	-0.130532	0.130532	0.913495	1.0947	0.0906013
	NRF 3	25.8678		27.0107			0.993249
	NRF 3	25.831
	BF 3	26.2586	26.3693	26.9082	26.7643	0.395011	0.538944	0.191669	0.690538	1.61389	0.498869	0.882207	1.41311	1.84319	0.215044
	BF 3	26.4246		26.8379			0.468644
	BF 3	26.4246		26.5467			0.177444
	TNC
	Replicate 1
	Sample	POLR1C	Mean	TNC	Mean	∆ CT expression	∆ CT sd	sd	∆∆ ct expression	Relative expression	min ddct	max ddct	min exp	max exp	sd
	NRF 1	26.5656	26.2696	31.4703	31.4553	5.18575	5.20071	0.24739	0	1	-0.24739	0.24739	0.842419	1.18706	0.172319
	NRF 1	26.0791		31.6949			5.42531
	NRF 1	26.1641		31.2008			4.93121
	BF 1	26.9642	26.4949	28.7042	28.9235	2.42854	2.20929	0.310066	2.75721	6.76086	2.44714	3.06727	5.45334	8.38188	1.46427
	BF 1	26.193		29.1427			2.64779
	BF 1	26.3276
	Replicate 2
	Sample	POLR1C	Mean	TNC	Mean	∆ CT expression	∆ CT sd	sd	∆∆ ct expression	Relative expression	min ddct	max ddct	min exp	max exp	sd
	NRF 2	26.7728	26.3232	31.7704	31.8298	5.50662	5.44722	0.100985	0	1	-0.100985	0.100985	0.932396	1.07251	0.0700543
	NRF 2	26.1751		31.9464			5.62322
	NRF 2	26.0217		31.7726			5.44942
	BF 2	26.3089	26.3409	28.0813	27.8766	1.53562	1.74037	0.28956	3.97101	15.6817	3.68145	4.26057	12.83	19.1672	3.16861
	BF 2	26.3569		27.6718			1.33087
	BF 2	26.3569
	Replicate 3
	Sample	POLR1C	Mean	TNC	Mean	∆ CT expression	∆ CT sd	sd	∆∆ ct expression	Relative expression	min ddct	max ddct	min exp	max exp	sd
	NRF 3	26.3536	26.0175	30.1945	30.4136	4.39612	4.17705	0.227305	0	1	-0.227305	0.227305	0.854229	1.17065	0.158209
	NRF 3	25.8678		30.3979			4.38045
	NRF 3	25.831		30.6483			4.63085
	BF 3	26.2586	26.3693	27.4441	27.748	1.37871	1.07484	0.270156	3.0174	8.0971	2.74725	3.28756	6.71435	9.7646	1.52512
	BF 3	26.4246		27.961			1.59174
	BF 3	26.4246		27.8388			1.46954
	FGF10
	Replicate 1
	Sample	POLR1C	Mean	FGF10	Mean	∆ CT expression	∆ CT sd	sd	∆∆ ct expression	Relative expression	min ddct	max ddct	min exp	max exp	sd
	NRF 1	26.5656	26.2696	32.6749	32.8988	6.62918	6.40531	0.291963	0	1	-0.291963	0.291963	0.81679	1.2243	0.203757
	NRF 1	26.0791		33.229			6.95941
	NRF 1	26.1641		32.7924			6.52281
	BF 1	26.9642	26.4949	29.6289	29.6493	3.15439	3.13399	0.02885	3.47479	11.1177	3.44594	3.50364	10.8976	11.3423	0.222339
	BF 1	26.193		29.6697			3.17479
	BF 1	26.3276
	Replicate 2
	Sample	POLR1C	Mean	FGF10	Mean	∆ CT expression	∆ CT sd	sd	∆∆ ct expression	Relative expression	min ddct	max ddct	min exp	max exp	sd
	NRF 2	26.7728	26.3232	33.182	33.2441	6.92092	6.85882	0.0878227	0	1	-0.0878227	0.0878227	0.940942	1.06277	0.0609116
	NRF 2	26.1751		33.3062			6.98302
	NRF 2	26.0217
	BF 2	26.3089	26.3409	27.054	27.0444	0.703465	0.713065	0.0135765	6.21746	74.4117	6.20388	6.23103	73.7147	75.1152	0.70026
	BF 2	26.3569		27.0348			0.693865
	BF 2	26.3569
	Replicate 3
	Sample	POLR1C	Mean	FGF10	Mean	∆ CT expression	∆ CT sd	sd	∆∆ ct expression	Relative expression	min ddct	max ddct	min exp	max exp	sd
	NRF 3	26.3536	26.0175	32.5273	32.6021	6.58462	6.50985	0.186548	0	1	-0.186548	0.186548	0.878706	1.13804	0.129666
	NRF 3	25.8678		32.4645			6.44705
	NRF 3	25.831		32.8144			6.79695
	BF 3	26.2586	26.3693	28.3417	28.4105	2.04121	1.97244	0.124603	4.5434	23.3185	4.4188	4.66801	21.3891	25.422	2.01649
	BF 3	26.4246		28.3354			1.96614
	BF 3	26.4246		28.5543			2.18504
	SFRP2
	Replicate 1
	Sample	POLR1C	Mean	SFRP2	Mean	∆ CT expression	∆ CT sd	sd	∆∆ ct expression	Relative expression	min ddct	max ddct	min exp	max exp	sd
	NRF 1	26.5656	26.2696	25.2527	25.2752	-0.994355	-1.01689	0.0865292	0	1	-0.0865292	0.0865292	0.941786	1.06181	0.0600134
	NRF 1	26.0791		25.2022			-1.06739
	NRF 1	26.1641		25.3708			-0.898788
	BF 1	26.9642	26.4949	24.1559	24.1128	-2.38208	-2.33901	0.0532452	1.38772	2.61666	1.33448	1.44097	2.52184	2.71503	0.0965942
	BF 1	26.193		24.0533			-2.44161
	BF 1	26.3276		24.1293			-2.36561
	Replicate 2
	Sample	POLR1C	Mean	SFRP2	Mean	∆ CT expression	∆ CT sd	sd	∆∆ ct expression	Relative expression	min ddct	max ddct	min exp	max exp	sd
	NRF 2	26.7728	26.3232	26.3714	26.5014	0.178223	0.0482227	0.183848	0	1	-0.183848	0.183848	0.880352	1.13591	0.127779
	NRF 2	26.1751		26.6314			0.308223
	NRF 2	26.0217
	BF 2	26.3089	26.3409	24.2072	24.3769	-1.96403	-2.13373	0.188694	2.14226	4.41452	1.95356	2.33095	3.8733	5.03137	0.579034
	BF 2	26.3569		24.3434			-1.99753
	BF 2	26.3569		24.5801			-1.76083
	Replicate 3
	Sample	POLR1C	Mean	SFRP2	Mean	∆ CT expression	∆ CT sd	sd	∆∆ ct expression	Relative expression	min ddct	max ddct	min exp	max exp	sd
	NRF 3	26.3536	26.0175	25.5084	25.4925	-0.524951	-0.509051	0.022486	0	1	-0.022486	0.022486	0.984535	1.01571	0.0155867
	NRF 3	25.8678		25.4766			-0.540851
	NRF 3	25.831
	BF 3	26.2586	26.3693	24.2774	24.5876	-1.78166	-2.09186	0.350868	1.2567	2.38949	0.905836	1.60757	1.87363	3.04739	0.586878
	BF 3	26.4246		24.9684			-1.40086
	BF 3	26.4246		24.517			-1.85226
	MYBPC2
	Replicate 1
	Sample	POLR1C	Mean	MYBPC2	Mean	∆ CT expression	∆ CT sd	sd	∆∆ ct expression	Relative expression	min ddct	max ddct	min exp	max exp	sd
	NRF 1	26.5656	26.2696	32.726	32.4012	6.13165	6.45641	0.317517	0	1	-0.317517	0.317517	0.80245	1.24618	0.221867
	NRF 1	26.0791		32.3862			6.11661
	NRF 1	26.1641		32.0915			5.82191
	BF 1	26.9642	26.4949	34.6535	34.2743	7.77942	8.15859	0.341026	-1.64778	0.319132	-1.9888	-1.30675	0.251948	0.40423	0.0761412
	BF 1	26.193		34.1768			7.68189
	BF 1	26.3276		33.9927			7.49779
	Replicate 2
	Sample	POLR1C	Mean	MYBPC2	Mean	∆ CT expression	∆ CT sd	sd	∆∆ ct expression	Relative expression	min ddct	max ddct	min exp	max exp	sd
	NRF 2	26.7728	26.3232	27.6553	27.477	1.15387	1.33212	0.252084	0	1	-0.252084	0.252084	0.839683	1.19093	0.175621
	NRF 2	26.1751		27.2988			0.975623
	NRF 2	26.0217
	BF 2	26.3089	26.3409	35.8009	35.465	9.12402	9.45997	0.475105	-7.97014	0.00398793	-8.44525	-7.49504	0.00286898	0.00554331	0.00133716
	BF 2	26.3569		35.129			8.78807
	BF 2	26.3569
	Replicate 3
	Sample	POLR1C	Mean	MYBPC2	Mean	∆ CT expression	∆ CT sd	sd	∆∆ ct expression	Relative expression	min ddct	max ddct	min exp	max exp	sd
	NRF 3	26.3536	26.0175	27.2304	26.9868	0.969349	1.21295	0.25565	0	1	-0.25565	0.25565	0.837609	1.19387	0.178132
	NRF 3	25.8678		27.0094			0.991949
	NRF 3	25.831		26.7206			0.703149
	BF 3	26.2586	26.3693	31.0249	30.9831	4.61388	4.65564	0.0547124	-3.64453	0.0799627	-3.69924	-3.58982	0.076987	0.0830534	0.00303321
	BF 3	26.4246		30.9212			4.55194
	BF 3	26.4246		31.0033			4.63404
	FBP2
	Replicate 1
	Sample	POLR1C	Mean	FBP2	Mean	∆ CT expression	∆ CT sd	sd	∆∆ ct expression	Relative expression	min ddct	max ddct	min exp	max exp	sd
	NRF 1	26.5656	26.2696	28.6561	28.4499	2.18031	2.38651	0.291611	0	1	-0.291611	0.291611	0.816989	1.22401	0.203508
	NRF 1	26.0791		28.2437			1.97411
	NRF 1	26.1641
	BF 1	26.9642	26.4949	31.5018	31.7141	5.21919	5.00689	0.300238	-3.03888	0.121677	-3.33911	-2.73864	0.0988159	0.149826	0.0255052
	BF 1	26.193		31.9264			5.43149
	BF 1	26.3276
	Replicate 2
	Sample	POLR1C	Mean	FBP2	Mean	∆ CT expression	∆ CT sd	sd	∆∆ ct expression	Relative expression	min ddct	max ddct	min exp	max exp	sd
	NRF 2	26.7728	26.3232	27.3701	27.1403	0.817073	1.04692	0.325057	0	1	-0.325057	0.325057	0.798267	1.25271	0.227224
	NRF 2	26.1751		26.9104			0.587223
	NRF 2	26.0217
	BF 2	26.3089	26.3409	34.1863	34.4096	8.06867	7.84537	0.245199	-7.25159	0.00656226	-7.49679	-7.00639	0.00553657	0.00777796	0.00112069
	BF 2	26.3569		34.3705			8.02957
	BF 2	26.3569		34.672			8.33107
	Replicate 3
	Sample	POLR1C	Mean	FBP2	Mean	∆ CT expression	∆ CT sd	sd	∆∆ ct expression	Relative expression	min ddct	max ddct	min exp	max exp	sd
	NRF 3	26.3536	26.0175	26.7478	26.644	0.626549	0.730349	0.231653	0	1	-0.231653	0.231653	0.851659	1.17418	0.16126
	NRF 3	25.8678		26.8056			0.788149
	NRF 3	25.831		26.3786			0.361149
	BF 3	26.2586	26.3693	31.1329	31.1662	4.79694	4.76364	0.0470933	-4.1704	0.0555374	-4.21749	-4.1233	0.0537538	0.0573802	0.00181321
	BF 3	26.4246		31.1995			4.83024
	BF 3	26.4246
	WNT6
	Replicate 1
	Sample	POLR1C	Mean	WNT6	Mean	∆ CT expression	∆ CT sd	sd	∆∆ ct expression	Relative expression	min ddct	max ddct	min exp	max exp	sd
	NRF 1	26.5656	26.2696	26.884	26.9823	0.712679	0.614412	0.0873069	0	1	-0.0873069	0.0873069	0.941278	1.06239	0.0605535
	NRF 1	26.0791		27.0509			0.781312
	NRF 1	26.1641		27.0119			0.742312
	BF 1	26.9642	26.4949	27.4753	27.505	1.01012	0.980388	0.0259358	-0.297443	0.813693	-0.323378	-0.271507	0.799196	0.828454	0.0146288
	BF 1	26.193		27.523			1.02809
	BF 1	26.3276		27.5168			1.02189
	Replicate 2
	Sample	POLR1C	Mean	WNT6	Mean	∆ CT expression	∆ CT sd	sd	∆∆ ct expression	Relative expression	min ddct	max ddct	min exp	max exp	sd
	NRF 2	26.7728	26.3232	25.6908	25.7943	-0.528877	-0.632377	0.146371	0	1	-0.146371	0.146371	0.90352	1.10678	0.101631
	NRF 2	26.1751		25.8978			-0.425377
	NRF 2	26.0217
	BF 2	26.3089	26.3409	27.5217	27.5744	1.23343	1.18077	0.174371	-1.76231	0.294776	-1.93668	-1.58794	0.261217	0.332646	0.0357148
	BF 2	26.3569		27.4324			1.09147
	BF 2	26.3569		27.769			1.42807
	Replicate 3
	Sample	POLR1C	Mean	WNT6	Mean	∆ CT expression	∆ CT sd	sd	∆∆ ct expression	Relative expression	min ddct	max ddct	min exp	max exp	sd
	NRF 3	26.3536	26.0175	25.5984	25.6504	-0.367051	-0.419051	0.0735391	0	1	-0.0735391	0.0735391	0.950304	1.05229	0.0509955
	NRF 3	25.8678		25.7024			-0.315051
	NRF 3	25.831
	BF 3	26.2586	26.3693	26.9382	27.2414	0.872178	0.568944	0.296636	-1.23923	0.423599	-1.53586	-0.942592	0.344873	0.520297	0.0877123
	BF 3	26.4246		27.2551			0.885844
	BF 3	26.4246		27.531			1.16174
	TNNC2
	Replicate 1
	Sample	POLR1C	Mean	TNNC2	Mean	∆ CT expression	∆ CT sd	sd	∆∆ ct expression	Relative expression	min ddct	max ddct	min exp	max exp	sd
	NRF 1	26.5656	26.2696	25.8371	25.865	-0.404588	-0.432488	0.136013	0	1	-0.136013	0.136013	0.91003	1.09886	0.094417
	NRF 1	26.0791		26.0128			-0.256788
	NRF 1	26.1641		25.7451			-0.524488
	BF 1	26.9642	26.4949	28.9741	28.8289	2.33399	2.47919	0.20476	-2.73858	0.149833	-2.94334	-2.53382	0.130007	0.172681	0.0213371
	BF 1	26.193		28.9179			2.42299
	BF 1	26.3276		28.5947			2.09979
	Replicate 2
	Sample	POLR1C	Mean	TNNC2	Mean	∆ CT expression	∆ CT sd	sd	∆∆ ct expression	Relative expression	min ddct	max ddct	min exp	max exp	sd
	NRF 2	26.7728	26.3232	22.8461	22.6785	-3.64471	-3.47708	0.145178	0	1	-0.145178	0.145178	0.904268	1.10587	0.1008
	NRF 2	26.1751		22.5956			-3.72758
	NRF 2	26.0217		22.5937			-3.72948
	BF 2	26.3089	26.3409	29.9542	29.6871	3.34617	3.61327	0.356488	-6.99088	0.00786207	-7.34736	-6.63439	0.00614078	0.0100658	0.00196253
	BF 2	26.3569		29.8248			3.48387
	BF 2	26.3569		29.2823			2.94137
	Replicate 3
	Sample	POLR1C	Mean	TNNC2	Mean	∆ CT expression	∆ CT sd	sd	∆∆ ct expression	Relative expression	min ddct	max ddct	min exp	max exp	sd
	NRF 3	26.3536	26.0175	22.6981	22.4122	-3.60528	-3.31935	0.252485	0	1	-0.252485	0.252485	0.839449	1.19126	0.175904
	NRF 3	25.8678		22.3185			-3.69895
	NRF 3	25.831		22.2199			-3.79755
	BF 3	26.2586	26.3693	26.3393	26.3251	-0.0441557	-0.0299557	0.107704	-3.56113	0.0847215	-3.66883	-3.45342	0.0786269	0.0912884	0.00633076
	BF 3	26.4246		26.425			0.0557443
	BF 3	26.4246		26.211			-0.158256
	SPOCK3
	Replicate 1
	Sample	POLR1C	Mean	SPOCK3	Mean	∆ CT expression	∆ CT sd	sd	∆∆ ct expression	Relative expression	min ddct	max ddct	min exp	max exp	sd
	NRF 1	26.5656	26.2696	27.6279	27.3675	1.09791	1.35831	0.229765	0	1	-0.229765	0.229765	0.852774	1.17264	0.159935
	NRF 1	26.0791		27.1933			0.923712
	NRF 1	26.1641		27.2813			1.01171
	BF 1	26.9642	26.4949	29.2791	29.0964	2.60145	2.78419	0.217221	-1.50354	0.352686	-1.72076	-1.28632	0.303388	0.409995	0.0533035
	BF 1	26.193		29.1538			2.65889
	BF 1	26.3276		28.8562			2.36129
	Replicate 2
	Sample	POLR1C	Mean	SPOCK3	Mean	∆ CT expression	∆ CT sd	sd	∆∆ ct expression	Relative expression	min ddct	max ddct	min exp	max exp	sd
	NRF 2	26.7728	26.3232	27.2127	27.1866	0.863389	0.889523	0.122705	0	1	-0.122705	0.122705	0.918464	1.08877	0.0851554
	NRF 2	26.1751		27.2941			0.970923
	NRF 2	26.0217		27.0529			0.729723
	BF 2	26.3089	26.3409	29.5802	29.4988	3.1579	3.23927	0.0832074	-2.29451	0.203837	-2.37772	-2.2113	0.192414	0.215939	0.0117628
	BF 2	26.3569		29.5024			3.16147
	BF 2	26.3569		29.4139			3.07297
	Replicate 3
	Sample	POLR1C	Mean	SPOCK3	Mean	∆ CT expression	∆ CT sd	sd	∆∆ ct expression	Relative expression	min ddct	max ddct	min exp	max exp	sd
	NRF 3	26.3536	26.0175	26.3669	26.473	0.455516	0.349449	0.092146	0	1	-0.092146	0.092146	0.938126	1.06595	0.0639142
	NRF 3	25.8678		26.5333			0.515849
	NRF 3	25.831		26.5187			0.501249
	BF 3	26.2586	26.3693	31.1825	31.1504	4.78118	4.81324	0.0887564	-4.32566	0.0498708	-4.41442	-4.23691	0.0468951	0.0530352	0.00307005
	BF 3	26.4246		31.0501			4.68084
	BF 3	26.4246		31.2187			4.84944
	MYADML2
	Replicate 1
	Sample	POLR1C	Mean	MYADML2	Mean	∆ CT expression	∆ CT sd	sd	∆∆ ct expression	Relative expression	min ddct	max ddct	min exp	max exp	sd
	NRF 1	26.5656	26.2696	31.1516	31.0921	4.82255	4.88201	0.0951431	0	1	-0.0951431	0.0951431	0.936179	1.06817	0.065996
	NRF 1	26.0791		30.9824			4.71281
	NRF 1	26.1641		31.1424			4.87281
	BF 1	26.9642	26.4949	36.9837	37.1215	10.6266	10.4888	0.149418	-5.80401	0.0178986	-5.95343	-5.65459	0.0161376	0.0198517	0.00185705
	BF 1	26.193		37.2803			10.7854
	BF 1	26.3276		37.1004			10.6055
	Replicate 2
	Sample	POLR1C	Mean	MYADML2	Mean	∆ CT expression	∆ CT sd	sd	∆∆ ct expression	Relative expression	min ddct	max ddct	min exp	max exp	sd
	NRF 2	26.7728	26.3232	29.8929	29.9959	3.67276	3.56972	0.160284	0	1	-0.160284	0.160284	0.894849	1.11751	0.111329
	NRF 2	26.1751		29.9143			3.59112
	NRF 2	26.0217		30.1806			3.85742
	BF 2	26.3089	26.3409	34.9563	35.1663	8.82537	8.61537	0.296985	-5.15261	0.0281132	-5.44959	-4.85562	0.0228828	0.0345391	0.00582818
	BF 2	26.3569		35.3763			9.03537
	BF 2	26.3569
	Replicate 3
	Sample	POLR1C	Mean	MYADML2	Mean	∆ CT expression	∆ CT sd	sd	∆∆ ct expression	Relative expression	min ddct	max ddct	min exp	max exp	sd
	NRF 3	26.3536	26.0175	29.3768	29.44	3.42252	3.35935	0.0548064	0	1	-0.0548064	0.0548064	0.962724	1.03872	0.0379981
	NRF 3	25.8678		29.4749			3.45745
	NRF 3	25.831		29.4682			3.45075
	BF 3	26.2586	26.3693	33.1361	33.7236	7.35429	6.76684	0.83078	-3.93178	0.0655265	-4.76256	-3.101	0.0368406	0.116548	0.0398539
	BF 3	26.4246		34.311			7.94174
	BF 3	26.4246
	ENO3
	Replicate 1
	Sample	POLR1C	Mean	ENO3	Mean	∆ CT expression	∆ CT sd	sd	∆∆ ct expression	Relative expression	min ddct	max ddct	min exp	max exp	sd
	NRF 1	26.5656	26.2696	23.3177	23.5864	-2.68322	-2.95189	0.240234	0	1	-0.240234	0.240234	0.846608	1.18118	0.167288
	NRF 1	26.0791		23.6609			-2.60869
	NRF 1	26.1641		23.7805			-2.48909
	BF 1	26.9642	26.4949	26.8269	26.9742	0.479288	0.331988	0.191518	-3.16251	0.111684	-3.35403	-2.97099	0.0977996	0.127539	0.0148696
	BF 1	26.193		27.1907			0.695788
	BF 1	26.3276		26.905			0.410088
	Replicate 2
	Sample	POLR1C	Mean	ENO3	Mean	∆ CT expression	∆ CT sd	sd	∆∆ ct expression	Relative expression	min ddct	max ddct	min exp	max exp	sd
	NRF 2	26.7728	26.3232	22.4737	22.5969	-3.72624	-3.84948	0.132455	0	1	-0.132455	0.132455	0.912278	1.09616	0.0919396
	NRF 2	26.1751		22.5801			-3.74308
	NRF 2	26.0217		22.737			-3.58618
	BF 2	26.3089	26.3409	26.9145	27.1268	0.785865	0.573565	0.233938	-4.51211	0.0438248	-4.74605	-4.27817	0.0372647	0.0515397	0.00713753
	BF 2	26.3569		27.0883			0.747365
	BF 2	26.3569		27.3776			1.03667
	Replicate 3
	Sample	POLR1C	Mean	ENO3	Mean	∆ CT expression	∆ CT sd	sd	∆∆ ct expression	Relative expression	min ddct	max ddct	min exp	max exp	sd
	NRF 3	26.3536	26.0175	22.3824	22.31	-3.7075	-3.63505	0.10246	0	1	-0.10246	0.10246	0.931444	1.0736	0.0710794
	NRF 3	25.8678		22.2375			-3.77995
	NRF 3	25.831
	BF 3	26.2586	26.3693	25.1607	25.3064	-1.06286	-1.20856	0.13162	-2.64465	0.159913	-2.77627	-2.51303	0.145969	0.175188	0.0146094
	BF 3	26.4246		25.4167			-0.952556
	BF 3	26.4246		25.3418			-1.02746

## Sheet: LSG
	Supplementary Data 12. Raw values of qPCR data.
	c19141
	Sample	POLR1C	Mean	c19141	Mean	∆ CT expression	∆ CT sd	sd	∆∆ ct expression	Relative expression	min ddct	max ddct	min exp	max exp	sd
	NRF	26.1645	26.226	28.1069	28.1014	1.87531	1.88086	0.00784889	0	1	-0.00784889	0.00784889	0.994574	1.00546	0.00544046
	NRF	26.3134		28.0958			1.86976
	NRF	26.2002		27.7882
	LUNG	26.3014	26.1234	27.7899	27.6732	1.5498	1.6665	0.118698	0.325508	1.25311	0.20681	0.444206	1.15413	1.36056	0.103216
	LUNG	26.0271		27.6771			1.5537
	LUNG	26.0417		27.5526			1.4292
	Sample	POLR1C	Mean	c19141	Mean	∆ CT expression	∆ CT sd	sd	∆∆ ct expression	Relative expression	min ddct	max ddct	min exp	max exp	sd
	NRF	26.1645	26.226	28.1069	28.1014	1.87531	1.88086	0.00784889	0	1	-0.00784889	0.00784889	0.994574	1.00546	0.00544046
	NRF	26.3134		28.0958			1.86976
	NRF	26.2002		27.7882
	KIDNEY	25.6082	25.8343	27.3619	27.3878	1.55353	1.5276	0.0478042	0.321774	1.24987	0.27397	0.369578	1.20913	1.29198	0.0414224
	KIDNEY	26.0604		27.443			1.6087
	KIDNEY			27.3586			1.5243
	Sample	POLR1C	Mean	c19141	Mean	∆ CT expression	∆ CT sd	sd	∆∆ ct expression	Relative expression	min ddct	max ddct	min exp	max exp	sd
	NRF	26.1645	26.226	28.1069	27.997	1.77092	1.88086	0.180882	0	1	-0.180882	0.180882	0.882163	1.13358	0.125707
	NRF	26.3134		28.0958			1.86976
	NRF	26.2002		27.7882			1.56216
	HEART	26.2595	26.309	27.0286	26.8677	0.5587	0.719633	0.139489	1.21222	2.31695	1.07274	1.35171	2.10342	2.55215	0.224366
	HEART	25.9663		26.7929			0.483933
	HEART	26.7011		26.7815			0.472533
	Sample	POLR1C	Mean	c19141	Mean	∆ CT expression	∆ CT sd	sd	∆∆ ct expression	Relative expression	min ddct	max ddct	min exp	max exp	sd
	NRF	26.1645	26.226	28.1069	27.997	1.77092	1.88086	0.180882	0	1	-0.180882	0.180882	0.882163	1.13358	0.125707
	NRF	26.3134		28.0958			1.86976
	NRF	26.2002		27.7882			1.56216
	BRAIN	26.8984	26.8693	31.0121	30.4516	3.58233	4.14283	0.485538	-1.81141	0.284913	-2.29695	-1.32587	0.203493	0.398908	0.0977074
	BRAIN	26.8817		30.1826			3.31333
	BRAIN	26.8277		30.1601			3.29083
	Sample	POLR1C	Mean	c19141	Mean	∆ CT expression	∆ CT sd	sd	∆∆ ct expression	Relative expression	min ddct	max ddct	min exp	max exp	sd
	NRF	26.1645	26.226	28.1069	27.997	1.77092	1.88086	0.180882	0	1	-0.180882	0.180882	0.882163	1.13358	0.125707
	NRF	26.3134		28.0958			1.86976
	NRF	26.2002		27.7882			1.56216
	EYE	26.3243	26.1072	29.5246	29.414	3.3068	3.4174	0.14205	-1.53588	0.34487	-1.67793	-1.39383	0.312532	0.380554	0.0340114
	EYE	25.9135		29.4636			3.3564
	EYE	26.0838		29.2538			3.1466
	Sample	POLR1C	Mean	c19141	Mean	∆ CT expression	∆ CT sd	sd	∆∆ ct expression	Relative expression	min ddct	max ddct	min exp	max exp	sd
	NRF	26.1645	26.226	28.1069	27.997	1.77092	1.88086	0.180882	0	1	-0.180882	0.180882	0.882163	1.13358	0.125707
	NRF	26.3134		28.0958			1.86976
	NRF	26.2002		27.7882			1.56216
	BF	26.2586	26.3693	26.1521	26.0905	-0.278756	-0.217156	0.0654395	2.04968	4.14014	1.98424	2.11512	3.95654	4.33226	0.187858
	BF	26.4246		26.0976			-0.271656
	BF	26.4246		26.0218			-0.347456
	c19958
	Sample	POLR1C	Mean	c19958	Mean	∆ CT expression	∆ CT sd	sd	∆∆ ct expression	Relative expression	min ddct	max ddct	min exp	max exp	sd
	NRF	26.1645	26.226	24.1263	24.2378	-1.98824	-2.09974	0.157685	0	1	-0.157685	0.157685	0.896463	1.1155	0.109517
	NRF	26.3134		24.3493			-1.87674
	NRF	26.2002		24.3409
	LUNG	26.3014	26.1234	25.4665	25.3985	-0.7249	-0.6569	0.0598719	-1.26334	0.416578	-1.32321	-1.20347	0.399644	0.434229	0.0172929
	LUNG	26.0271		25.3537			-0.7697
	LUNG	26.0417		25.3753			-0.7481
	Sample	POLR1C	Mean	c19958	Mean	∆ CT expression	∆ CT sd	sd	∆∆ ct expression	Relative expression	min ddct	max ddct	min exp	max exp	sd
	NRF	26.1645	26.226	24.1263	24.2378	-1.98824	-2.09974	0.157685	0	1	-0.157685	0.157685	0.896463	1.1155	0.109517
	NRF	26.3134		24.3493			-1.87674
	NRF	26.2002		24.3409
	KIDNEY	25.6082	25.8343	25.8325	25.8434	0.0091	-0.0018	0.0343716	-1.99734	0.250461	-2.03171	-1.96297	0.244564	0.2565	0.0059677
	KIDNEY	26.0604		25.8819			0.0476
	KIDNEY			25.8158			-0.0185
	Sample	POLR1C	Mean	c19958	Mean	∆ CT expression	∆ CT sd	sd	∆∆ ct expression	Relative expression	min ddct	max ddct	min exp	max exp	sd
	NRF	26.1645	26.226	24.1263	24.2722	-1.95388	-2.09974	0.126394	0	1	-0.126394	0.126394	0.916118	1.09156	0.0877218
	NRF	26.3134		24.3493			-1.87674
	NRF	26.2002		24.3409			-1.88514
	HEART	26.2595	26.309	22.0606	22.1306	-4.1784	-4.24837	0.220537	2.22452	4.67357	2.00399	2.44506	4.01107	5.44549	0.71721
	HEART	25.9663		22.3776			-3.93137
	HEART	26.7011		21.9535			-4.35547
	Sample	POLR1C	Mean	c19958	Mean	∆ CT expression	∆ CT sd	sd	∆∆ ct expression	Relative expression	min ddct	max ddct	min exp	max exp	sd
	NRF	26.1645	26.226	24.1263	24.2722	-1.95388	-2.09974	0.126394	0	1	-0.126394	0.126394	0.916118	1.09156	0.0877218
	NRF	26.3134		24.3493			-1.87674
	NRF	26.2002		24.3409			-1.88514
	BRAIN	26.8984	26.8693	24.9313	25.0232	-1.84603	-1.93797	0.0910144	-0.107842	0.927975	-0.198857	-0.0168281	0.871241	0.988403	0.0585814
	BRAIN	26.8817		25.1133			-1.75597
	BRAIN	26.8277		25.0251			-1.84417
	Sample	POLR1C	Mean	c19958	Mean	∆ CT expression	∆ CT sd	sd	∆∆ ct expression	Relative expression	min ddct	max ddct	min exp	max exp	sd
	NRF	26.1645	26.226	24.1263	24.2722	-1.95388	-2.09974	0.126394	0	1	-0.126394	0.126394	0.916118	1.09156	0.0877218
	NRF	26.3134		24.3493			-1.87674
	NRF	26.2002		24.3409			-1.88514
	EYE	26.3243	26.1072	26.9621	27.0092	0.902033	0.8549	0.170265	-2.85591	0.138129	-3.02617	-2.68564	0.122753	0.155432	0.0163397
	EYE	25.9135		27.1981			1.0909
	EYE	26.0838		26.8675			0.7603
	Sample	POLR1C	Mean	c19958	Mean	∆ CT expression	∆ CT sd	sd	∆∆ ct expression	Relative expression	min ddct	max ddct	min exp	max exp	sd
	NRF	26.1645	26.226	24.1263	24.2722	-1.95388	-2.09974	0.126394	0	1	-0.126394	0.126394	0.916118	1.09156	0.0877218
	NRF	26.3134		24.3493			-1.87674
	NRF	26.2002		24.3409			-1.88514
	BF	26.2586	26.3693	21.6703	21.7536	-4.61566	-4.69896	0.0770095	2.66178	6.32813	2.58477	2.73879	5.9992	6.6751	0.33795
	BF	26.4246		21.8222			-4.54706
	BF	26.4246		21.7683			-4.60096
	c28232
	Sample	POLR1C	Mean	c28232	Mean	∆ CT expression	∆ CT sd	sd	∆∆ ct expression	Relative expression	min ddct	max ddct	min exp	max exp	sd
	NRF	26.1645	26.226	27.0797	27.1377	0.911708	0.853658	0.0820951	0	1	-0.0820951	0.0820951	0.944685	1.05855	0.0569347
	NRF	26.3134		27.1958			0.969758
	NRF	26.2002		27.1052
	LUNG	26.3014	26.1234	27.956	27.6443	1.52087	1.8326	0.270129	-0.609159	0.655579	-0.879288	-0.33903	0.543636	0.790573	0.123469
	LUNG	26.0271		27.4791			1.3557
	LUNG	26.0417		27.4977			1.3743
	Sample	POLR1C	Mean	c28232	Mean	∆ CT expression	∆ CT sd	sd	∆∆ ct expression	Relative expression	min ddct	max ddct	min exp	max exp	sd
	NRF	26.1645	26.226	27.0797	27.1377	0.911708	0.853658	0.0820951	0	1	-0.0820951	0.0820951	0.944685	1.05855	0.0569347
	NRF	26.3134		27.1958			0.969758
	NRF	26.2002		27.1052
	KIDNEY	25.6082	25.8343	25.5377	25.5662	-0.268133	-0.2966	0.099018	1.17984	2.26552	1.08082	1.27886	2.11524	2.42647	0.155614
	KIDNEY	26.0604		25.6763			-0.158
	KIDNEY			25.4845			-0.3498
	Sample	POLR1C	Mean	c28232	Mean	∆ CT expression	∆ CT sd	sd	∆∆ ct expression	Relative expression	min ddct	max ddct	min exp	max exp	sd
	NRF	26.1645	26.226	27.0797	27.1269	0.900858	0.853658	0.0610161	0	1	-0.0610161	0.0610161	0.958589	1.0432	0.0423058
	NRF	26.3134		27.1958			0.969758
	NRF	26.2002		27.1052			0.879158
	HEART	26.2595	26.309	25.8962	25.9737	-0.335267	-0.412767	0.0884772	1.23612	2.35565	1.14765	1.3246	2.21552	2.50464	0.144557
	HEART	25.9663		25.9548			-0.354167
	HEART	26.7011		26.0701			-0.238867
	Sample	POLR1C	Mean	c28232	Mean	∆ CT expression	∆ CT sd	sd	∆∆ ct expression	Relative expression	min ddct	max ddct	min exp	max exp	sd
	NRF	26.1645	26.226	27.0797	27.1269	0.900858	0.853658	0.0610161	0	1	-0.0610161	0.0610161	0.958589	1.0432	0.0423058
	NRF	26.3134		27.1958			0.969758
	NRF	26.2002		27.1052			0.879158
	BRAIN	26.8984	26.8693	25.7662	25.9508	-0.918433	-1.10307	0.18351	1.81929	3.52908	1.63578	2.0028	3.10756	4.00777	0.450109
	BRAIN	26.8817		25.9531			-0.916167
	BRAIN	26.8277		26.1332			-0.736067
	Sample	POLR1C	Mean	c28232	Mean	∆ CT expression	∆ CT sd	sd	∆∆ ct expression	Relative expression	min ddct	max ddct	min exp	max exp	sd
	NRF	26.1645	26.226	27.0797	27.1269	0.900858	0.853658	0.0610161	0	1	-0.0610161	0.0610161	0.958589	1.0432	0.0423058
	NRF	26.3134		27.1958			0.969758
	NRF	26.2002		27.1052			0.879158
	EYE	26.3243	26.1072	27.1808	27.1727	1.06553	1.0736	0.280887	-0.164676	0.892129	-0.445563	0.116211	0.734298	1.08388	0.174793
	EYE	25.9135		26.8879			0.7807
	EYE	26.0838		27.4495			1.3423
	Sample	POLR1C	Mean	c28232	Mean	∆ CT expression	∆ CT sd	sd	∆∆ ct expression	Relative expression	min ddct	max ddct	min exp	max exp	sd
	NRF	26.1645	26.226	27.0797	27.1269	0.900858	0.853658	0.0610161	0	1	-0.0610161	0.0610161	0.958589	1.0432	0.0423058
	NRF	26.3134		27.1958			0.969758
	NRF	26.2002		27.1052			0.879158
	BF	26.2586	26.3693	26.6594	26.5617	0.192411	0.290144	0.111968	0.708447	1.63404	0.596479	0.820414	1.51202	1.76591	0.126946
	BF	26.4246		26.5861			0.216844
	BF	26.4246		26.4395			0.0702443
	c29579
	Sample	POLR1C	Mean	c29579	Mean	∆ CT expression	∆ CT sd	sd	∆∆ ct expression	Relative expression	min ddct	max ddct	min exp	max exp	sd
	NRF	26.1645	26.226	27.1512	27.498	1.27201	0.925158	0.49052	0	1	-0.49052	0.49052	0.711769	1.40495	0.346591
	NRF	26.3134		27.8449			1.61886
	NRF	26.2002		28.0663
	LUNG	26.3014	26.1234	28.5408	28.5175	2.39407	2.4174	0.0501512	-1.12206	0.459438	-1.17221	-1.07191	0.443741	0.47569	0.0159743
	LUNG	26.0271		28.4599			2.3365
	LUNG	26.0417		28.5517			2.4283
	Sample	POLR1C	Mean	c29579	Mean	∆ CT expression	∆ CT sd	sd	∆∆ ct expression	Relative expression	min ddct	max ddct	min exp	max exp	sd
	NRF	26.1645	26.226	27.1512	27.498	1.27201	0.925158	0.49052	0	1	-0.49052	0.49052	0.711769	1.40495	0.346591
	NRF	26.3134		27.8449			1.61886
	NRF	26.2002		28.0663
	KIDNEY	25.6082	25.8343	25.9232	26.034	0.19965	0.0889	0.156624	1.07236	2.10287	0.915733	1.22898	1.88653	2.34401	0.228743
	KIDNEY	26.0604		26.1447			0.3104
	KIDNEY
	Sample	POLR1C	Mean	c29579	Mean	∆ CT expression	∆ CT sd	sd	∆∆ ct expression	Relative expression	min ddct	max ddct	min exp	max exp	sd
	NRF	26.1645	26.226	27.1512	27.6875	1.46142	0.925158	0.477432	0	1	-0.477432	0.477432	0.718255	1.39226	0.337004
	NRF	26.3134		27.8449			1.61886
	NRF	26.2002		28.0663			1.84026
	HEART	26.2595	26.309	26.1387	26.1135	-0.1955	-0.170267	0.0219896	1.65692	3.15344	1.63493	1.67891	3.10573	3.20187	0.0480667
	HEART	25.9663		26.0984			-0.210567
	HEART	26.7011		26.1033			-0.205667
	Sample	POLR1C	Mean	c29579	Mean	∆ CT expression	∆ CT sd	sd	∆∆ ct expression	Relative expression	min ddct	max ddct	min exp	max exp	sd
	NRF	26.1645	26.226	27.1512	27.6875	1.46142	0.925158	0.477432	0	1	-0.477432	0.477432	0.718255	1.39226	0.337004
	NRF	26.3134		27.8449			1.61886
	NRF	26.2002		28.0663			1.84026
	BRAIN	26.8984	26.8693	24.1954	24.2541	-2.61517	-2.67387	0.064655	4.07659	16.8724	4.01194	4.14125	16.1329	17.6457	0.756396
	BRAIN	26.8817		24.2435			-2.62577
	BRAIN	26.8277		24.3234			-2.54587
	Sample	POLR1C	Mean	c29579	Mean	∆ CT expression	∆ CT sd	sd	∆∆ ct expression	Relative expression	min ddct	max ddct	min exp	max exp	sd
	NRF	26.1645	26.226	27.1512	27.6875	1.46142	0.925158	0.477432	0	1	-0.477432	0.477432	0.718255	1.39226	0.337004
	NRF	26.3134		27.8449			1.61886
	NRF	26.2002		28.0663			1.84026
	EYE	26.3243	26.1072	27.2676	27.2507	1.14347	1.1604	0.147232	0.317958	1.24656	0.170725	0.46519	1.12562	1.3805	0.127437
	EYE	25.9135		27.3887			1.2815
	EYE	26.0838		27.0957			0.9885
	Sample	POLR1C	Mean	c29579	Mean	∆ CT expression	∆ CT sd	sd	∆∆ ct expression	Relative expression	min ddct	max ddct	min exp	max exp	sd
	NRF	26.1645	26.226	27.1512	27.6875	1.46142	0.925158	0.477432	0	1	-0.477432	0.477432	0.718255	1.39226	0.337004
	NRF	26.3134		27.8449			1.61886
	NRF	26.2002		28.0663			1.84026
	BF	26.2586	26.3693	24.8511	24.8924	-1.47682	-1.51816	0.0527899	2.93825	7.66479	2.88546	2.99104	7.3894	7.95045	0.280526
	BF	26.4246		24.8743			-1.49496
	BF	26.4246		24.9519			-1.41736

## Sheet: MARCKS-like protein
	Supplementary Data 12. Raw values of qPCR data.
	MLP 5'
	Sample	POLR1C	Mean	MLP 5'	Mean	∆ CT expression	∆ CT sd	sd	∆∆ ct expression	Relative expression	min ddct	max ddct	min exp	max exp	sd
	NRF	25.4352	25.5306	24.441	24.4424	-1.0882	-1.0896	0.0019799	0	1	-0.0019799	0.0019799	0.998629	1.00137	0.00137236
	NRF	25.5276		24.4438			-1.0868
	NRF	25.629		24.5773			-0.9533
	1d	25.6593	25.6713	22.4481	22.183	-3.48828	-3.22315	0.246877	2.40008	5.27834	2.15321	2.64696	4.44815	6.26346	0.907655
	1d	25.6832		22.1411			-3.53015
	1d			21.9597			-3.71155
	Sample	POLR1C	Mean	MLP 5'	Mean	∆ CT expression	∆ CT sd	sd	∆∆ ct expression	Relative expression	min ddct	max ddct	min exp	max exp	sd
	NRF	25.4352	25.5306	24.441	24.4424	-1.0882	-1.0896	0.0019799	0	1	-0.0019799	0.0019799	0.998629	1.00137	0.00137236
	NRF	25.5276		24.4438			-1.0868
	NRF	25.629		24.5773			-0.9533
	7d	26.0143	25.995	23.3276	23.2716	-2.72337	-2.6674	0.0931526	1.63517	3.10623	1.54201	1.72832	2.91201	3.31342	0.200704
	7d	25.7649		23.3232			-2.6718
	7d	26.2058		23.1641			-2.8309
	Sample	POLR1C	Mean	MLP 5'	Mean	∆ CT expression	∆ CT sd	sd	∆∆ ct expression	Relative expression	min ddct	max ddct	min exp	max exp	sd
	NRF	25.4352	25.5306	24.441	24.4874	-1.04323	-1.0896	0.0778971	0	1	-0.0778971	0.0778971	0.947438	1.05548	0.0540204
	NRF	25.5276		24.4438			-1.0868
	NRF	25.629		24.5773			-0.9533
	14d	25.4517	25.4564	23.3541	23.3927	-2.06367	-2.10227	0.0483991	1.02043	2.02853	0.972034	1.06883	1.9616	2.09773	0.0680652
	14d	25.4738		23.377			-2.07937
	14d	25.4436		23.447			-2.00937
	MLP 3'
	Sample	POLR1C	Mean	MLP 3'	Mean	∆ CT expression	∆ CT sd	sd	∆∆ ct expression	Relative expression	min ddct	max ddct	min exp	max exp	sd
	NRF	25.4352	25.5306	24.0769	24.1255	-1.4051	-1.4537	0.0687308	0	1	-0.0687308	0.0687308	0.953476	1.04879	0.0476586
	NRF	25.5276		24.1741			-1.3565
	NRF	25.629		23.68			-1.8506
	1d	25.6593	25.6713	21.6886	21.6665	-4.00478	-3.98265	0.0832371	2.59968	6.06154	2.51645	2.68292	5.72171	6.42154	0.349918
	1d	25.6832		21.7364			-3.93485
	1d			21.5744			-4.09685
	Sample	POLR1C	Mean	MLP 3'	Mean	∆ CT expression	∆ CT sd	sd	∆∆ ct expression	Relative expression	min ddct	max ddct	min exp	max exp	sd
	NRF	25.4352	25.5306	24.0769	24.1255	-1.4051	-1.4537	0.0687308	0	1	-0.0687308	0.0687308	0.953476	1.04879	0.0476586
	NRF	25.5276		24.1741			-1.3565
	NRF	25.629		23.68			-1.8506
	7d	26.0143	25.995	23.0429	22.9207	-3.07433	-2.9521	0.292292	1.66923	3.18046	1.37694	1.96153	2.59717	3.89474	0.648782
	7d	25.7649		22.5871			-3.4079
	7d	26.2058		23.132			-2.863
	Sample	POLR1C	Mean	MLP 3'	Mean	∆ CT expression	∆ CT sd	sd	∆∆ ct expression	Relative expression	min ddct	max ddct	min exp	max exp	sd
	NRF	25.4352	25.5306	24.0769	23.977	-1.5536	-1.4537	0.261761	0	1	-0.261761	0.261761	0.834069	1.19894	0.182436
	NRF	25.5276		24.1741			-1.3565
	NRF	25.629		23.68			-1.8506
	14d	25.4517	25.4564	23.3043	23.2474	-2.209	-2.15207	0.0924462	0.6554	1.57505	0.562954	0.747846	1.47729	1.67928	0.100997
	14d	25.4738		23.1407			-2.31567
	14d	25.4436		23.2971			-2.15927
